# Supplementary material for: Phenome‐to‐genome insights for evaluating root system architecture in field studies of maize
Source: Plant Genome. 2025 Aug 24;18(3):e70100. doi: 10.1002/tpg2.70100 (PMC12375851; doi:10.1002/tpg2.70100)
Supplement: Supplementary file 2 — Supplemental Table S1 Genotypic values (BLUPs) used in the 2019 FarmCPU GWAS on the SAM maize diversity panel, with RSA univariate and multivariate traits partitioned by phenotyping method. Supplemental Table S2 Comparison of broad‐sense heritability for all RSA traits between 2D single‐view and multi‐view root crown imaging in the 2022 NAM RIL population. Supplemental Table S3 Comparison of 18 RSA traits that showed significant broad‐sense heritability (H2) in at least one 2D imaging method in the 2022 NAM RIL population. Supplemental Table S4 2019 PCA trait loadings associated with the axes represented in Figure 3. Supplemental Table S5 Broad‐sense heritability and variance estimates for RSA traits in the 2019 SAM maize panel. Supplemental Table S6 List of significant SNPs from the 2019 FarmCPU GWAS. Supplemental Table S7 Multivariate GWAS trait loadings by phenotyping method and irrigation treatment in the 2019 SAM maize diversity panel. [file TPG2-18-e70100-s001.xlsx]

## Sheet: Table S1
Supplemental Table S1. Genotypic values (BLUPs) used in the 2019 FarmCPU GWAS on the SAM maize diversity panel, with RSA univariate and multivariate traits partitioned by phenotyping method.
2D Single-view Image Analysis via DIRT software																		3D (XRT) Image Analysis via RCAP software
Genotype	Treatment	Experiment	Timepoint	SKL_NODES	DIA_STM	DIA_STM_SIMPLE	AREA	AVG_DENSITY	TD_AVG	WIDTH_MED	WIDTH_MAX	RDISTR_Y	SKL_DEPTH	SKL_WIDTH	RTP_COUNT	ANG_TOP	ANG_BTM	Genotype	Treatment	Experiment	Timepoint	Elongation	Flatness	Football	Biomass_vhist1	Biomass_vhist2	Biomass_vhist3	Biomass_vhist4	Biomass_vhist5	Biomass_vhist6	Biomass_vhist7	Biomass_vhist8	Biomass_vhist9	Biomass_vhist10	Biomass_vhist11	Biomass_vhist12	Biomass_vhist13	Biomass_vhist14	Biomass_vhist15	Biomass_vhist16	Biomass_vhist17	Biomass_vhist18	Biomass_vhist19	Biomass_vhist20	Convexhull_vhist1	Convexhull_vhist2	Convexhull_vhist3	Convexhull_vhist4	Convexhull_vhist5
207	dry	2019 SAM maize panel	Midflowering	-8490.12	0.0366263	-0.552955	-1277.66	0.0610855	-0.000306004	-7.73827	-23.8937	5.5569	-11.2744	-29.6086	-44.3565	-0.60165	-0.840149	207	wet	2019 SAM maize panel	Midflowering	-0.0582233	-0.0263495	-0.0183015	1.95e-05	-4.69e-05	-0.000393705	-0.000460609	-0.000288433	-5.74e-05	4.15e-05	4.39e-05	2.88e-05	5.61e-05	8.98e-05	0.000134856	0.000154975	0.000137094	0.000126158	0.000112772	4.69e-05	3.28e-05	1.18e-05	2.24e-06	-7.86e-06	-2.2e-05	-5.95e-05	-7.01e-05	-8.96e-05
764	dry	2019 SAM maize panel	Midflowering	15309	0.884703	1.49471	2139.41	-0.197625	0.000682027	6.31686	13.6971	-21.994	29.2049	33.0439	175.645	-2.80212	-0.105603	764	wet	2019 SAM maize panel	Midflowering	-0.0428172	-0.0418382	-0.037767	-0.000191076	-0.000198527	-0.000143514	3.82e-05	-9.22e-05	-0.000119293	-7.33e-05	-1.19e-05	4.06e-05	7.61e-05	7.84e-05	9.57e-05	0.000127317	0.000119056	9.68e-05	5.81e-05	5.85e-05	3.83e-05	-1.67e-06	-4.62e-06	-7.1e-06	-1.49e-05	-5.95e-05	-0.000129577	-0.000222316
779	dry	2019 SAM maize panel	Midflowering	-11814	0.484495	-0.448914	-1890.72	0.258908	-0.00220278	-19.115	-35.7763	10.7508	-8.61731	-40.7848	-85.7282	0.300352	-3.17214	779	wet	2019 SAM maize panel	Midflowering	-0.0918703	0.0120229	0.00833053	0.000227435	6.69e-05	-6.97e-05	-0.000141857	-0.000167954	-9.06e-05	-2.51e-05	-4.15e-05	-5.57e-05	-2.91e-06	2.93e-05	1.82e-05	1.84e-05	7.32e-05	7.55e-05	3.5e-05	1.56e-05	-2.85e-07	-7.33e-07	-5.55e-06	-1.1e-05	-4.29e-05	-9.23e-05	-0.000120364	-0.000147727
792	dry	2019 SAM maize panel	Midflowering	-4801.94	0.143974	0.386867	-502.924	0.0646114	-0.000549143	-1.30997	10.3168	-5.57772	8.24446	20.0721	-8.43786	-2.60648	-2.43409	792	wet	2019 SAM maize panel	Midflowering	0.0187474	0.0281829	0.0179285	-0.000178875	-8.69e-05	0.000269524	0.00010706	-0.000226219	-0.000146164	-3.49e-05	5.64e-05	6.64e-05	5.81e-05	2.19e-05	1.38e-05	2.12e-05	1.08e-05	1.43e-05	3.09e-05	2.4e-05	2.41e-05	1.62e-05	8.2e-06	-2.27e-05	-8.18e-05	-0.000165859	-0.000251929	-0.000332561
793	dry	2019 SAM maize panel	Midflowering	-66.3532	-0.0290077	0.00931192	-681.316	0.243388	-0.00308148	-1.7089	-0.232222	0.232638	0.691942	2.31208	25.2414	0.525991	-1.04512	793	wet	2019 SAM maize panel	Midflowering	-0.0036895	0.00721505	0.00147422	-0.000272229	-0.000377073	-0.000283552	2.86e-05	0.000304014	0.000239618	0.000119814	6.39e-06	-5.67e-05	-6.47e-05	-1.56e-05	4.86e-05	5.01e-05	4.72e-05	7.65e-05	4.34e-05	4.46e-06	3.22e-06	-2.64e-06	1.19e-06	-5.85e-06	-3.27e-05	-9.76e-05	-9.41e-05	-9.93e-05
807	dry	2019 SAM maize panel	Midflowering	-10739	0.021097	-0.641636	-1307.79	0.382469	-0.00101344	-11.5623	-28.9177	2.08278	-12.6762	-28.2719	-101.869	-6.06306	-1.0244	807	wet	2019 SAM maize panel	Midflowering	0.00184309	-0.0339663	-0.0394577	0.000306983	1.4e-05	-0.000131808	-8.4e-05	9.83e-05	9.25e-05	2.17e-05	1.57e-06	-3.16e-06	7.7e-07	-6.57e-06	-4.55e-05	-1.8e-05	-6.81e-05	-0.000101948	-7.12e-05	-3.22e-05	-2.48e-05	-1.54e-05	-8.01e-06	4.27e-06	-4.31e-06	-0.000144678	-0.000213512	-0.000165772
4226	dry	2019 SAM maize panel	Midflowering	8485.88	0.658784	1.22883	1660.09	-0.164949	0.000108793	14.7718	33.6874	-21.1107	24.7434	35.4165	46.5092	-1.23704	0.439063	4226	wet	2019 SAM maize panel	Midflowering	0.0455136	-0.0475992	-0.0312778	-0.000101077	-1.25e-06	0.00012045	0.000261896	0.000269817	-4.81e-05	-0.000112155	-0.000124979	-8.54e-05	-5.33e-05	-2.18e-05	-2.39e-05	1.32e-05	1.39e-05	1.12e-05	-6.9e-06	4.95e-06	9.46e-06	7.9e-06	1.08e-05	-9.21e-06	-4.17e-05	-4.65e-05	-1.95e-05	3.64e-05
4722	dry	2019 SAM maize panel	Midflowering	-9519.3	-0.356242	1.37599	-1108.39	-0.428384	0.00147452	-17.8791	-4.81183	-4.22123	27.2489	6.9608	-63.5343	2.13263	-9.9777	4722	wet	2019 SAM maize panel	Midflowering	0.0504604	-0.0192202	-0.021832	7.66e-06	0.000198642	-5.32e-06	2.08e-05	-4.75e-05	-1.94e-05	3.35e-05	5.38e-05	5.78e-05	6.55e-05	-2.9e-05	-7.62e-05	-8.7e-05	-9.08e-05	-6.5e-05	-3.34e-05	1.3e-06	-5.75e-06	-8.88e-06	-6e-06	-1.18e-05	-2.69e-05	3.94e-06	8.19e-05	0.000113342
5707	dry	2019 SAM maize panel	Midflowering	34969.8	1.29276	2.41063	4861.94	-0.228506	0.00032223	29.3183	43.3779	-30.4329	47.519	53.5485	296.853	1.00716	1.69822	5707	wet	2019 SAM maize panel	Midflowering	0.00983336	0.0298104	0.0260348	-5e-05	-0.000218038	-0.00017909	-1.77e-05	9.21e-05	-1.58e-06	-1.19e-05	1.01e-05	2.1e-05	-4.31e-06	4.62e-06	4.19e-05	9.28e-05	0.00010321	0.00011135	6.41e-05	-1.54e-05	-1.87e-05	-1.16e-05	-6.78e-06	-1.23e-06	2.05e-05	-1.21e-05	-7.23e-05	-0.000147561
11430	dry	2019 SAM maize panel	Midflowering	-7076.51	-0.591888	-1.31076	-1289.93	-0.339569	0.000262373	1.20986	28.252	16.1397	-26.1912	29.8299	-8.93019	3.45556	6.76585	11430	wet	2019 SAM maize panel	Midflowering	0.00358858	0.0178309	0.0134029	0.000306287	0.000281074	0.000110865	-4.37e-05	-6.09e-05	-7.98e-05	-5.03e-05	-1.64e-05	-9.12e-06	-5.71e-06	-5.05e-06	-2.04e-05	-6.62e-05	-9.46e-05	-7.85e-05	-7.19e-05	-3.11e-05	-1.81e-05	-1.26e-05	-7.9e-06	4.6e-06	2.65e-05	5.1e-05	2.69e-05	1.59e-05
78004	dry	2019 SAM maize panel	Midflowering	16296	0.11065	0.339558	1921.67	0.111124	0.00121886	10.7517	4.86847	-6.0712	6.21496	5.29302	152.416	1.679	0.911828	78004	wet	2019 SAM maize panel	Midflowering	-0.0547681	-0.0196632	-0.0166229	-0.000218267	-0.000276595	-0.000174131	-0.000200647	-0.000187074	-6.46e-05	-1.62e-05	3.05e-06	2.28e-05	3.39e-05	6.13e-05	8.88e-05	0.000132055	0.000217606	0.000208728	0.000138342	8.17e-05	3.57e-05	1.92e-05	5.68e-06	-1.54e-05	-6.38e-05	-0.000145641	-0.000178509	-0.000238496
78010	dry	2019 SAM maize panel	Midflowering	-8048.14	0.186274	-0.757622	-1147.59	0.651505	-0.000362472	-9.9847	-18.4723	6.41268	-15.3171	-21.0907	-48.205	-2.18587	-0.27149	29MIBZ2	wet	2019 SAM maize panel	Midflowering	-0.051255	-0.00323586	-0.00252751	9.06e-06	-9.29e-05	-0.000132106	-0.000119193	-0.000128874	-7.53e-05	-3.76e-05	-2.44e-06	3.38e-05	3.81e-05	2.87e-05	3.47e-05	6.37e-05	9.94e-05	0.000119617	6.27e-05	2.23e-05	6.46e-06	-1.53e-06	1.62e-06	1.62e-06	-2.21e-05	-6.72e-05	-9.82e-05	-0.000126997
29MIBZ2	dry	2019 SAM maize panel	Midflowering	16996.7	0.189387	1.05722	2309.4	-0.264247	0.000335634	22.2497	27.9107	-11.2935	21.1477	30.6496	121.063	2.38881	0.122567	2FACC	wet	2019 SAM maize panel	Midflowering	-0.0795313	0.0051625	0.000744743	-0.000195134	-0.000337129	-0.0003464	-7.22e-05	0.000427584	0.000220943	2.02e-05	-7.4e-06	-2.15e-05	-4e-05	-3.9e-05	-1.95e-05	2.66e-06	2.93e-05	3.67e-05	2.95e-05	3.38e-05	3.8e-05	4.94e-05	2.89e-05	-1.14e-05	-4.26e-05	-0.000109184	-0.000154313	-0.000216174
2FACC	dry	2019 SAM maize panel	Midflowering	1798.54	-0.0846268	0.282324	112.783	0.228682	-0.000223112	0.0683442	-16.4472	-10.011	5.8146	-13.3655	-6.28805	-2.32187	-1.67497	33-16	wet	2019 SAM maize panel	Midflowering	0.0623829	0.0345567	0.0385069	0.000505847	0.000400005	0.000412267	0.000168327	-0.000188718	-0.000127769	-8.37e-05	-0.000105458	-0.000121838	-9.6e-05	-0.000106632	-9.97e-05	-9.28e-05	-9.14e-05	-7.1e-05	-4.08e-05	-1.06e-05	-4.49e-06	-1.08e-05	-6.04e-06	4.37e-05	9.94e-05	0.000124497	0.000106235	8.26e-05
33-16	dry	2019 SAM maize panel	Midflowering	-11854.5	-0.21401	-1.54605	-2047.03	-0.247816	-0.00124945	-0.20403	-13.6958	26.3442	-30.7695	-17.0319	-61.5967	3.92018	2.46553	38-11	wet	2019 SAM maize panel	Midflowering	0.0354303	0.00592761	0.00969058	-0.000151193	-0.000117893	0.000220827	0.000341062	6.32e-05	1.7e-05	1.66e-05	3.14e-05	-5.12e-06	-1.66e-05	-2.88e-05	-3.45e-05	-4.03e-05	-4.38e-05	-4.74e-05	-3.81e-05	-1.47e-05	-1.11e-05	-6.85e-06	-3.48e-06	1.98e-05	6.2e-05	8.32e-05	3.21e-05	-3.93e-05
38-11	dry	2019 SAM maize panel	Midflowering	13542.4	-0.937742	0.229969	1731.89	-0.344511	0.00138898	18.9594	39.184	-3.37188	4.25052	42.9866	117.364	2.31713	1.11525	3IIH6	wet	2019 SAM maize panel	Midflowering	0.0174723	0.00187576	0.00960666	4.77e-05	0.000333169	-0.000145421	-0.000387428	-0.000316726	-0.000122245	-5.13e-05	-2.24e-05	-8.75e-06	2.82e-05	6.66e-05	0.000114587	0.000149087	0.000163245	0.000113603	7.98e-05	-2.77e-05	-2.53e-05	-1.54e-05	-8.01e-06	-1.96e-05	-5.13e-05	-0.000111857	-0.00017227	-0.000194567
3IIH6	dry	2019 SAM maize panel	Midflowering	9901.96	-0.346764	0.814435	1351.81	-0.307792	-0.000872228	8.42092	9.94581	-6.71329	16.1848	10.2	78.6125	2.82456	1.27392	4676A	wet	2019 SAM maize panel	Midflowering	-0.00024535	0.000762047	0.0025794	9.54e-05	-0.000159765	-0.000166044	2.1e-05	3.82e-05	-7.73e-05	-3.64e-05	-4.24e-06	2.54e-05	2.71e-05	1.29e-05	4.63e-05	6.39e-05	4.9e-05	4.69e-05	1.93e-05	-4.26e-07	-6.32e-06	-5.82e-06	-3.38e-06	-1.85e-06	-2.46e-05	-8.55e-05	-0.000153377	-0.000243006
4676A	dry	2019 SAM maize panel	Midflowering	9817.45	0.324855	-0.387524	743.972	-0.348162	-0.000693951	21.2234	25.6854	5.55908	-7.81744	23.3414	119.416	3.68855	0.966449	6F629	wet	2019 SAM maize panel	Midflowering	0.0856694	0.00719198	-0.00434326	1.13e-05	-0.000225852	-0.00013002	3.89e-05	0.000153441	8.82e-05	4.16e-05	4.51e-05	5.79e-05	3.84e-05	1.28e-05	5.94e-06	-3.9e-07	-3.77e-05	-5.26e-05	-4.52e-05	-2.95e-05	-2.06e-05	-1.18e-05	-5.4e-06	6.88e-06	1.9e-05	2.43e-05	1.75e-05	-1.72e-05
6F629	dry	2019 SAM maize panel	Midflowering	9862.04	0.378241	0.116633	1180.87	0.0204727	-0.00184754	6.63945	3.79253	3.27703	2.50843	3.12182	61.3505	4.43438	-1.02502	78551S	wet	2019 SAM maize panel	Midflowering	-0.00424362	0.0334104	0.0305468	9.09e-05	0.000246379	-8.71e-05	-0.0002361	-0.000143943	-9.87e-05	-9.22e-06	4.43e-05	2.46e-05	6.78e-05	7.67e-05	-2.76e-06	9.31e-06	1.27e-05	1.53e-05	-1.71e-05	-2.64e-05	-1.95e-05	-1.17e-05	-6.05e-06	-8.63e-07	-1.94e-05	-5.7e-05	-4.68e-05	4.43e-05
78371A	dry	2019 SAM maize panel	Midflowering	165.95	-0.0784514	-0.5606	281.518	-0.105662	-0.00064367	13.0897	32.3987	6.46973	-10.233	29.5163	-12.6292	1.59289	4.60053	A188	wet	2019 SAM maize panel	Midflowering	0.019655	-0.0532305	-0.0461099	0.000424402	0.000490002	0.000528789	1.35e-05	-0.0002263	-0.000165268	-0.000102622	-9.74e-05	-9.09e-05	-7.01e-05	-7.21e-05	-0.000109399	-9.93e-05	-7.96e-05	-7.27e-05	-5.89e-05	-2.34e-05	-1.26e-05	-5.13e-06	-7.19e-07	2.95e-06	-1.43e-06	-1.11e-05	0.000127129	0.000189542
78551S	dry	2019 SAM maize panel	Midflowering	42.0042	0.010524	-0.537399	-200.099	-0.0818377	-0.00135932	5.12511	7.8054	5.93153	-10.6113	10.7836	-19.6749	0.87618	0.932868	A239	wet	2019 SAM maize panel	Midflowering	0.0716575	-0.0232754	-0.0209512	4.69e-05	6.67e-05	-7.75e-05	-9.61e-05	-4.46e-05	4.12e-05	9.28e-05	8.49e-05	-1.01e-06	-6.27e-05	-4.68e-05	-1.03e-05	3.65e-05	3.77e-05	-2.25e-05	-3.74e-05	-1.85e-05	-1.55e-05	-1.22e-05	-7.89e-06	5.36e-06	2.89e-05	7.85e-05	0.000139273	0.000244423
A188	dry	2019 SAM maize panel	Midflowering	-111.787	0.12839	0.229861	29.2965	0.0412727	-0.000448453	3.22032	9.7516	-2.47637	4.70186	11.641	-8.93019	0.890314	1.60389	A554	wet	2019 SAM maize panel	Midflowering	-0.067871	-0.0170589	-0.0187319	-3.36e-05	-0.00018272	8.42e-05	0.000224766	6.67e-05	-0.000103726	-6.97e-05	-3.87e-05	3.92e-07	1.94e-05	2.76e-05	1.37e-05	-1.31e-05	-7.06e-06	1.05e-05	-2.23e-05	-7.23e-06	-3.49e-06	-5.3e-06	6.05e-07	-1.36e-05	-6.42e-05	-0.000141096	-0.00017264	-0.000248897
A239	dry	2019 SAM maize panel	Midflowering	7218.85	0.342565	-0.173035	655.102	0.547236	-0.00257829	2.6744	16.0667	-0.78268	-3.48337	10.2906	39.4537	-1.54654	2.30549	A556	wet	2019 SAM maize panel	Midflowering	-0.0942213	-0.0252822	-0.02705	-0.000372844	-0.000506756	-0.00056905	-0.000328664	0.000282801	0.000582975	0.000292407	-2.77e-05	-4.44e-05	-3.34e-05	-2.56e-06	2.05e-05	3.48e-05	7.53e-05	7.44e-05	7.69e-05	7.08e-05	4.77e-05	2.5e-05	7.6e-06	-2.98e-06	-2.59e-06	-3.85e-05	-0.000111542	-0.000165238
A441-5	dry	2019 SAM maize panel	Midflowering	9152.77	0.102871	0.0423115	1089.89	-0.390254	-0.000510162	19.8164	36.952	8.33275	1.05793	32.211	82.4876	6.02253	-2.30744	A6	wet	2019 SAM maize panel	Midflowering	-0.143014	-7.84e-05	-0.0387407	0.000239458	0.000598215	0.000273956	-0.000109724	-0.000161654	-0.000127732	-7.91e-05	-4.25e-05	-1.85e-06	1.44e-05	-8.27e-06	-1.59e-05	-6.95e-05	-9.75e-05	-9.6e-05	-6.84e-05	-2.8e-05	-1.7e-05	-9.22e-06	-4.01e-06	1.48e-05	5.06e-05	5.7e-05	9.54e-05	7.12e-05
A554	dry	2019 SAM maize panel	Midflowering	-16350.2	0.234641	-0.634097	-1915.94	-0.0751694	0.000918069	-12.7067	-20.5677	12.0015	-12.7755	-21.8037	-116.201	-0.894004	-0.85745	A619	wet	2019 SAM maize panel	Midflowering	-0.0150217	-0.0400435	-0.0429433	-0.000194326	-0.000488122	-0.000228566	-0.000227991	6.74e-05	8.97e-05	0.00014622	0.000124155	-4.58e-05	-4.44e-05	-7.46e-07	2.76e-05	6.53e-05	0.000108292	0.000121115	0.000124632	6.75e-05	4.74e-05	2.25e-05	6.18e-06	2.78e-06	-2.66e-05	-8.82e-05	-0.000172117	-0.000224929
A556	dry	2019 SAM maize panel	Midflowering	14841.7	-0.343415	0.804204	1099.01	-0.131556	-0.00235052	-3.17112	-9.17759	-9.91837	16.2489	-17.076	66.6348	-0.686453	-1.64293	A632	wet	2019 SAM maize panel	Midflowering	0.0451415	0.0126206	0.0136242	-4.62e-05	-0.000129251	-6.36e-05	7.81e-05	0.000116003	2.64e-05	-1.9e-05	2.66e-05	4.76e-05	4.59e-05	2.83e-05	-3.76e-07	-1.71e-05	2.1e-05	5.99e-06	-1.72e-05	-2.61e-05	-1.95e-05	-1.17e-05	-6.05e-06	-8.87e-06	-2.99e-05	-6.44e-05	-0.000110484	-0.000158192
A6	dry	2019 SAM maize panel	Midflowering	-14331.5	0.0308342	-0.232523	-1906.78	0.357053	-0.00037139	-17.8461	-30.3023	2.89104	-4.90912	-25.8016	-98.5865	-3.80945	-4.21245	A634	wet	2019 SAM maize panel	Midflowering	0.0898167	-0.0106077	-0.0116065	0.000186701	7.68e-05	-0.000129132	-0.000101683	-1.12e-05	-7.25e-06	1.55e-05	-1.58e-06	-6.59e-06	-1.92e-06	-2.54e-06	9.91e-06	2.43e-05	5.93e-05	3.22e-05	-1.43e-05	-2.69e-05	-1.95e-05	-1.17e-05	-6.05e-06	3.23e-06	1.05e-05	-3.34e-05	-0.000104731	-0.000154537
A619	dry	2019 SAM maize panel	Midflowering	-10248.7	-0.202086	-0.973993	-1749.92	0.157263	-0.00149766	-11.3164	-26.8275	14.8103	-19.0514	-25.8075	-104.575	1.37005	-1.00494	A635	wet	2019 SAM maize panel	Midflowering	-0.0665079	0.0189992	0.0244263	-0.000154065	7.31e-05	0.000488116	0.000323712	4.61e-05	-9.19e-05	-5.58e-05	-5.35e-05	-5.99e-05	-4.08e-05	-1.4e-05	1.57e-06	-1.01e-05	-7.04e-05	-6.9e-05	-4.06e-05	-1.33e-05	-3.53e-06	4.9e-06	5.01e-06	-3.12e-06	-2.2e-06	1.42e-05	4.98e-05	5.45e-05
A632	dry	2019 SAM maize panel	Midflowering	1674.97	-0.206063	0.248451	-298.531	-0.332311	-0.002365	-2.33547	-6.96261	-2.59104	4.97353	-12.8965	7.80332	2.36729	-4.15377	A641	wet	2019 SAM maize panel	Midflowering	-0.0532777	0.00246198	-0.000516535	-0.000102793	-0.000477818	-0.000509964	-0.00017407	9.8e-05	0.000246738	0.000176185	3.59e-05	-1.16e-05	1.22e-06	2.66e-05	5.67e-05	6.93e-05	5.88e-05	8.41e-05	5.5e-05	3.46e-05	1.94e-05	1.32e-05	8.88e-06	-1.14e-05	-6.82e-05	-0.000183465	-0.000210926	-0.000244053
A634	dry	2019 SAM maize panel	Midflowering	11477.2	-0.0390728	0.0358397	2489.17	0.0506452	0.00105691	17.8346	41.2555	-0.882985	0.230837	38.3519	33.0397	0.618387	3.54931	A654	wet	2019 SAM maize panel	Midflowering	-0.00640622	-0.0250606	-0.0154818	7e-05	-0.00011198	-0.00024225	-0.000345418	-0.000290132	-0.000118872	-3.92e-05	9.56e-05	0.000110022	0.000151461	0.00015618	0.000128046	5.78e-05	8.9e-05	6.24e-05	1.92e-05	-4.39e-06	-1.33e-06	3.68e-06	7.69e-06	2.7e-07	-1.45e-05	-8.45e-05	-0.000130077	-0.000118168
A635	dry	2019 SAM maize panel	Midflowering	-7467.36	1.25344	0.482334	-545.702	0.608565	0.000104103	-14.4413	-17.5868	-12.8947	10.2101	-18.7038	-62.8297	-4.84318	-2.0789	A659	wet	2019 SAM maize panel	Midflowering	0.0329349	0.004168	0.0212148	-7.8e-05	7.88e-05	-2.28e-05	3.52e-06	-3.55e-05	-1.98e-07	3.22e-05	-2.96e-06	2.77e-05	5.35e-05	2.03e-05	2.83e-06	3.56e-06	-1.44e-05	-2.9e-05	-1.89e-05	-2.07e-05	-1.52e-05	-9.06e-06	-4.58e-06	-2.15e-06	-6.99e-06	-3.02e-06	-3.09e-05	-8.01e-05
A641	dry	2019 SAM maize panel	Midflowering	-1186.81	0.0657717	0.155709	-388.288	-0.213386	0.000456469	-12.3351	-3.46538	-0.736355	2.85266	-12.3133	6.57032	-0.359639	-4.13162	A661	wet	2019 SAM maize panel	Midflowering	0.0781747	-0.00779838	-0.0084901	-0.000265812	-0.000437138	-0.000539605	-5.83e-05	0.000539328	0.000530395	0.000139072	-1.52e-05	-4.89e-05	-3.32e-05	-2.45e-05	-3.85e-06	1.23e-05	2.08e-05	4.07e-05	2e-05	-1.55e-06	-1.25e-05	-1.02e-05	-4.58e-06	2.57e-06	3.69e-05	1.83e-05	-4.72e-05	-0.000133751
A654	dry	2019 SAM maize panel	Midflowering	-13258.4	0.112275	-0.907267	-1548.55	-0.00250037	0.00165458	-5.57683	-4.10591	13.2038	-18.2398	4.72844	-114.968	-0.0366199	-0.0323698	A679	wet	2019 SAM maize panel	Midflowering	-0.0678986	0.00125085	0.00618769	-6.34e-05	-0.000321437	-0.000419875	-0.000258925	-0.000100454	5.75e-05	4.86e-05	7.05e-06	1.28e-05	1.46e-05	2.68e-05	6.09e-05	9.95e-05	0.000155976	0.000176733	0.000146944	4.39e-05	3.53e-05	3.96e-05	2.53e-05	-1.11e-06	1.14e-05	-3.97e-05	-0.000136282	-0.000247057
A659	dry	2019 SAM maize panel	Midflowering	-588.37	-0.37394	-0.31617	28.2016	-0.0407277	0.000756046	2.05887	0.33062	7.90034	-6.35265	-3.36494	-30.4195	2.43946	1.54987	A680	wet	2019 SAM maize panel	Midflowering	0.0039704	0.0132188	0.00908172	-0.000438477	-0.000770542	-0.000694928	-4.69e-05	0.000295983	0.000253427	0.000220583	0.000156952	5.07e-05	3.8e-05	5.09e-05	5.56e-05	8.64e-05	9.82e-05	0.000119606	9.79e-05	5.19e-05	3.47e-05	1.61e-05	5.89e-06	-1.9e-05	-8.34e-05	-0.000182974	-0.000275291	-0.000358942
A661	dry	2019 SAM maize panel	Midflowering	5818.22	0.917661	1.04813	538.864	-0.246439	-0.00126247	-1.81352	-13.2509	-19.0977	21.2794	-5.04298	14.3206	-2.73682	-1.8565	A682	wet	2019 SAM maize panel	Midflowering	-0.000871651	0.0374273	0.0341249	0.000275093	3.77e-05	-0.000193581	-0.00034268	-0.000228346	-2.94e-05	8.94e-05	0.000136742	0.000107354	0.000123252	4.89e-05	-1.27e-05	-9.38e-05	-9.2e-05	-7.05e-05	-3.55e-06	-8.21e-06	-9.92e-06	-8.89e-06	-4.62e-06	-1.19e-05	-3.21e-05	1.14e-05	-3.83e-06	-1.1e-05
A679	dry	2019 SAM maize panel	Midflowering	5707.58	0.679464	2.30698	1750.22	-0.100189	0.000611863	-6.42561	-7.6614	-30.0767	46.0415	4.95354	-12.9815	-2.22588	-2.70466	AQA3	wet	2019 SAM maize panel	Midflowering	0.0203929	0.00556809	-0.00611471	-0.0001836	-0.000187686	-0.000128524	-6.87e-05	-0.000124972	-5.77e-05	2.29e-05	7.45e-05	7.68e-05	7.64e-05	4.7e-05	7.99e-05	0.000134982	0.000137428	7.42e-05	2.82e-05	9.15e-06	-1.81e-06	-7.72e-06	-5.41e-06	-1.7e-05	-5.1e-05	-5.56e-05	-2.71e-05	-5.73e-05
A680	dry	2019 SAM maize panel	Midflowering	23065.3	0.488591	1.15923	2357.29	-0.276129	-0.00194873	16.2044	14.8898	-17.3799	23.6236	10.1223	209.838	3.22675	-4.21582	B10	wet	2019 SAM maize panel	Midflowering	0.0265082	0.0139114	0.0133502	-0.000145023	-0.000145556	-0.000322394	-0.000266121	-9.1e-05	4.79e-05	0.000142082	5.16e-05	1.97e-05	4.86e-05	8.61e-05	0.000106196	9.35e-05	8.46e-05	6.69e-05	3.84e-05	-1.35e-05	-1.15e-05	-6.85e-06	-3.48e-06	-2.68e-06	-1.1e-05	-4.56e-05	-0.000100224	-0.000173758
A682	dry	2019 SAM maize panel	Midflowering	-11038.4	-0.160323	-0.841886	-1472.51	0.270762	-0.000798187	-6.73755	-14.3121	13.3667	-16.5189	-13.1174	-89.9556	-0.21358	0.35043	B103	wet	2019 SAM maize panel	Midflowering	-0.0155844	-0.00181583	-0.00526273	-7.51e-05	-0.000225137	-0.000290026	-0.000251902	-0.000162813	-5.11e-05	-1.32e-07	3.58e-05	5.08e-05	4.96e-05	4.63e-05	5.87e-05	8.21e-05	0.000108461	0.000135209	0.000132132	8.23e-05	6.01e-05	3.11e-05	4.58e-06	-1.06e-05	-6.21e-05	-0.000157348	-0.000221922	-0.000314549
AB28A	dry	2019 SAM maize panel	Midflowering	-6846.6	0.144008	-0.588632	-991.948	-0.240307	0.000145994	6.27258	2.91362	7.75661	-11.5952	-1.52772	-40.7219	1.00694	3.04459	B109	wet	2019 SAM maize panel	Midflowering	-0.0388341	0.0141063	0.0223155	6.07e-05	3.73e-05	-6.98e-05	-0.000155244	-0.000131569	-0.000108504	-7.27e-05	-4.51e-05	-2.32e-05	-6.1e-07	2.2e-05	3.82e-05	7.32e-05	0.000125508	0.00016866	0.000104384	1.42e-05	3.63e-06	1.49e-06	4.36e-06	-8.35e-06	-3.16e-05	-6.27e-05	-9.48e-05	-0.000102635
AQA3	dry	2019 SAM maize panel	Midflowering	1508.63	0.182696	0.133066	-17.8618	-0.175165	-0.000905033	8.35311	-4.50664	0.831934	2.92954	-3.99821	66.8109	1.47252	0.279665	B14A	wet	2019 SAM maize panel	Midflowering	-0.0222567	0.0122169	0.0125386	-0.000125166	0.000114049	0.000232144	-1.14e-05	-2.28e-05	-1.58e-05	4.45e-05	4.9e-05	6.24e-05	9.21e-05	6.69e-05	-4.22e-05	-8.46e-05	-0.000107096	-8.17e-05	-6.83e-05	-3.01e-05	-1.87e-05	-1.42e-05	-8.01e-06	-1.35e-06	3.12e-05	0.000121012	0.000199683	0.000280463
B10	dry	2019 SAM maize panel	Midflowering	3550.86	-0.564108	-0.353813	-407.12	-0.288457	-0.00215781	0.962152	-10.6486	3.63245	-6.71152	-11.772	71.7378	2.05973	-0.751064	B164	wet	2019 SAM maize panel	Midflowering	-0.0721473	0.000214551	0.00859622	-0.00016589	-5.53e-05	-4.1e-05	4.73e-05	6.85e-05	6.45e-05	4.16e-05	-4.94e-07	-5.51e-06	-1.18e-05	2.46e-06	1.46e-05	2.96e-05	8.56e-06	4.87e-06	1.58e-05	-4e-06	-2.78e-06	1.46e-06	8.84e-07	1.64e-05	0.000101219	0.00021332	0.000186888	8.99e-05
B103	dry	2019 SAM maize panel	Midflowering	29763.3	-0.0713486	-0.202665	4126.96	-0.181629	-0.000925846	53.8299	60.1571	4.38141	-4.01956	64.0804	204.202	7.4138	6.71613	B57	wet	2019 SAM maize panel	Midflowering	0.0250077	-0.0540972	-0.0517049	-0.000213251	-0.000234562	-0.000136494	-5.77e-05	-0.00017988	-0.00010748	-3.17e-05	-1.13e-05	4.49e-05	8.49e-05	9.16e-05	0.00010719	0.000139351	0.000139765	0.000104613	9.57e-05	7.22e-05	3.57e-05	2.08e-05	8.95e-06	-1.43e-05	-3.58e-05	-6.45e-05	-7.98e-05	-0.000140271
B109	dry	2019 SAM maize panel	Midflowering	-6007.76	0.385678	-0.300175	-416.671	-0.00572785	0.00198194	-4.37781	-2.8092	3.57069	-6.28971	-0.892703	-51.7327	-0.426364	-1.06423	B64	wet	2019 SAM maize panel	Midflowering	0.0814006	-0.0125455	-0.00714476	0.00030565	0.000320233	2.91e-05	-8.63e-05	-0.000135317	-9.16e-05	-5.51e-05	-3.19e-05	5.94e-06	1.63e-05	-2.77e-05	-6.76e-05	-7.75e-05	-5.73e-05	-5.38e-05	-4.18e-05	-1.94e-05	-9.22e-06	-7.8e-06	-4.82e-06	3.9e-05	3.94e-05	4.58e-05	1.4e-05	2.67e-05
B14A	dry	2019 SAM maize panel	Midflowering	1487.34	0.342803	1.49102	470.531	0.203252	-0.000329568	-20.902	-11.0191	-26.5042	29.9598	-19.7672	5.51347	-8.65085	-3.08314	B68	wet	2019 SAM maize panel	Midflowering	0.0137423	0.0166135	0.00745663	-0.000149006	-0.000116138	-8.14e-05	-1.04e-06	0.000114087	0.000101059	2.29e-05	1.21e-05	3.99e-05	1.4e-05	2.93e-05	6.94e-05	6.58e-05	-5.86e-06	-2.29e-05	-4.16e-05	-3.56e-05	-2.53e-05	-1.54e-05	-8.01e-06	-1.54e-05	-5.24e-05	-0.000116332	-0.000191998	-0.000183485
B164	dry	2019 SAM maize panel	Midflowering	-7674	-0.271426	-1.00391	-1562.79	0.130888	2.74e-05	-14.3931	-27.0929	10.1008	-20.1911	-27.921	-3.46978	-2.37117	-0.0178035	B73	wet	2019 SAM maize panel	Midflowering	-0.132865	-0.000112704	-0.000296546	-0.000154156	-0.000419987	-0.000440844	-0.000371043	-0.000209629	-4.29e-05	-1.86e-06	-2.18e-05	2.34e-06	1.43e-05	3.47e-05	7.97e-05	0.000111537	0.000161877	0.000192396	0.000214657	0.000189598	0.000186129	0.000124186	8.06e-05	-3.72e-06	-2.04e-05	-0.000113111	-0.000257593	-0.000417977
B46	dry	2019 SAM maize panel	Midflowering	1458.55	0.44153	0.203414	-421.768	0.269238	-0.00116117	-11.7141	-15.4887	-11.0604	4.46395	-20.5644	32.3983	-5.65094	-2.18482	B73HTRHM	wet	2019 SAM maize panel	Midflowering	0.0164624	0.00669632	0.00620678	-0.000134924	-0.000157705	-0.000295206	-0.000122291	-8.25e-05	-5.56e-06	-1.1e-06	1.82e-05	2.43e-05	3.71e-05	5.31e-05	8.71e-05	8.76e-05	8.95e-05	0.000119482	8.33e-05	4.15e-05	2.99e-05	2.72e-05	1.32e-05	2.39e-06	9.13e-06	1.24e-05	-4.62e-05	-0.000136082
B57	dry	2019 SAM maize panel	Midflowering	-4205.99	-0.540634	0.168705	-709.823	-0.186349	-0.00259638	-6.30191	-13.4566	-6.5561	3.90861	-7.29563	-23.7261	-1.09777	-2.36307	B75	wet	2019 SAM maize panel	Midflowering	0.0930458	0.00823277	0.0128755	-0.000267569	-0.000458756	-0.000102696	0.000438909	0.000437622	0.000215264	6.96e-05	-6.27e-05	-7.81e-05	-6.92e-05	-4.94e-05	-5.03e-05	-1.76e-05	8.8e-06	1.12e-05	1.82e-05	7.9e-06	1.41e-06	-4.69e-06	-5.33e-06	3.45e-06	-2.18e-05	-8.13e-05	-0.000136656	-0.000213128
B64	dry	2019 SAM maize panel	Midflowering	8847.28	-0.325913	-0.0875142	561.957	-0.433321	-0.000382211	15.9431	23.575	5.13225	-1.71803	39.8268	95.8744	4.9941	3.16852	B76	wet	2019 SAM maize panel	Midflowering	-0.0413598	-0.00884508	-0.00562347	-7.29e-06	-0.000194273	-0.000199232	-0.000211425	6.87e-06	0.000106024	-1.61e-05	-3.09e-05	-1.6e-05	2.15e-06	2.75e-05	6.2e-05	8.14e-05	9.12e-05	6.51e-05	3.21e-05	2.24e-05	2.04e-05	7.04e-06	2.6e-06	8.51e-07	1.01e-05	-2.02e-05	-8.49e-05	-0.000175531
B68	dry	2019 SAM maize panel	Midflowering	-522.405	0.00380165	-0.0821192	-61.604	0.231232	0.000422544	-3.24699	11.3	-0.214444	-1.97159	15.3252	-1.8845	-0.223738	1.19813	B77	wet	2019 SAM maize panel	Midflowering	0.0856954	0.0203618	0.0151323	-0.000248567	-3.92e-05	0.000105654	0.000405191	0.000333809	4.79e-05	1.43e-05	7.47e-06	4.37e-06	-6.86e-05	-8.83e-05	-6.93e-05	-4.99e-05	-5.11e-05	-4.59e-05	-4.74e-05	-1.57e-05	-1.72e-05	-1.17e-05	-6.05e-06	-1.16e-05	-4.16e-05	-6.03e-05	-3.73e-05	0.000109612
B73	dry	2019 SAM maize panel	Midflowering	8389.71	0.212302	0.941395	577.843	-0.0509006	-0.00101324	1.57866	1.33785	-12.3034	18.9211	3.02441	93.5846	-0.570068	-1.07891	B79	wet	2019 SAM maize panel	Midflowering	-0.112051	0.0186109	0.0131393	-0.000159472	-0.000286791	-0.000381705	-0.000191771	0.00025158	0.000224613	4.49e-05	-3.56e-06	-3.23e-05	-9.09e-06	5.76e-06	3.36e-05	3.05e-05	3.67e-05	2.9e-05	3.62e-05	4.8e-05	2.27e-05	1.24e-05	2.51e-07	-1.49e-07	-1.95e-05	-9.67e-05	-0.000175384	-0.000274706
B73HTRHM	dry	2019 SAM maize panel	Midflowering	6344.98	0.0331879	0.42472	630.192	-0.149641	-0.000281624	11.6911	8.06714	-3.06138	8.18599	7.81677	98.1083	1.46265	-0.06636	B84	wet	2019 SAM maize panel	Midflowering	-0.0892611	0.00777567	0.0050572	-3.54e-05	0.000105658	0.000218985	0.000290231	-9.25e-05	-0.000206933	-0.000141212	-0.00010883	-7.85e-05	-4.69e-05	-1.33e-05	-2.85e-06	1.42e-05	5.64e-05	6.91e-05	4.97e-05	5.41e-05	4.68e-05	2.33e-05	7.95e-06	5.56e-06	1.45e-05	2.24e-05	-3.5e-05	-0.000127217
B76	dry	2019 SAM maize panel	Midflowering	-10428.9	-0.482628	-0.660179	-1415.14	-0.0626522	0.000564634	-16.792	-36.905	12.2613	-13.2921	-34.886	-85.1927	0.0332617	-3.45762	B97	wet	2019 SAM maize panel	Midflowering	-0.0421877	0.000653323	-0.00274425	-8.96e-05	-0.000243542	-0.00024866	0.000188408	0.000410051	0.000164567	-5.05e-06	-2.13e-05	9.07e-06	-6.16e-06	2.64e-05	2e-05	-3.96e-05	-5.29e-05	-5.44e-05	-5.74e-05	-1.84e-05	-9.88e-06	-4.41e-06	-3.26e-06	-4.41e-06	-4.64e-06	-5.53e-05	-0.00011416	-0.000129697
B77	dry	2019 SAM maize panel	Midflowering	10740.1	-0.632823	2.15358	3151.62	-0.322793	0.00478318	15.621	54.5526	-24.4626	41.8165	59.8833	57.2993	3.14963	-3.671	BO9	wet	2019 SAM maize panel	Midflowering	0.00319059	0.000178266	0.00517566	-0.000242514	-0.000430866	0.000153224	0.000967795	0.000430956	-2.84e-05	-5.83e-05	-6.55e-05	-6.38e-05	-6.23e-05	-6.1e-05	-6.08e-05	-5.33e-05	-4.91e-05	-5.43e-05	-4.38e-05	-1.43e-05	-9.77e-06	-5.63e-06	-3.18e-06	-6.52e-06	-2.65e-05	-2.89e-05	4.23e-05	0.000136339
B79	dry	2019 SAM maize panel	Midflowering	6164.58	-0.265459	0.0765674	589.687	0.0613036	-0.00118648	-3.24482	0.157634	-8.07661	1.69193	0.673728	9.74088	-2.41119	0.7163	C103	wet	2019 SAM maize panel	Midflowering	-0.0536851	0.0361906	0.0181131	0.000192417	9.79e-05	-9.75e-05	-9.19e-05	-0.000123977	-5.25e-05	3.16e-05	0.000125273	0.000137789	-8.44e-06	-1.56e-05	-1.26e-05	-6.95e-05	-8.22e-05	-6.15e-05	-5.09e-05	-1.78e-05	-1.53e-05	-1.16e-05	-6.05e-06	-1.77e-07	1.51e-05	1.65e-05	2.2e-05	-5.28e-06
B84	dry	2019 SAM maize panel	Midflowering	-9095.76	0.306124	0.244614	-1233.59	0.610256	0.000243509	-10.7653	-13.6875	-9.26282	4.44098	0.983366	-59.3068	-7.30996	-2.51635	C123	wet	2019 SAM maize panel	Midflowering	0.0481652	-0.0394557	-0.0336087	0.000326571	0.00054153	0.000217292	-0.000121745	-0.000187774	-0.00011241	-8.65e-05	-8.19e-05	-1.97e-05	-5.22e-05	-4.87e-05	-6.98e-05	-4.97e-05	-5.58e-05	-5.04e-05	-2.71e-05	-2.69e-05	-1.95e-05	-1.17e-05	-6.05e-06	3.66e-06	1.37e-05	9.35e-05	0.000174646	0.000301355
B97	dry	2019 SAM maize panel	Midflowering	-12370.2	0.814203	0.0538362	-1463.62	0.433112	-0.000283651	-21.1024	-40.1675	-6.61424	1.44301	-31.1799	-136.809	-4.45953	-6.54013	C49A	wet	2019 SAM maize panel	Midflowering	-0.143364	0.0178576	0.0161167	0.000402626	-1.76e-07	8.56e-05	1.59e-06	-0.000145174	-0.000112103	-7.78e-05	-3.69e-05	2.75e-05	9.85e-05	4.21e-06	-5e-05	-3.03e-05	-7.04e-05	-6.16e-05	-4.7e-05	-1.58e-05	-9.98e-06	-8.05e-06	-2.34e-06	1.55e-05	1.9e-05	-4.82e-06	-7.35e-05	-4.65e-05
BO9	dry	2019 SAM maize panel	Midflowering	5468.81	0.916864	0.388239	189.567	0.88001	-0.00306871	-4.88172	-9.89175	-8.8432	8.43712	-4.2751	22.0708	-3.85406	-1.19865	CH701-30	wet	2019 SAM maize panel	Midflowering	0.0890565	-0.0185697	-0.013082	0.000143218	0.000485435	0.000737216	0.000522872	9.58e-05	-0.000120494	-0.000118783	-0.000201741	-0.000191382	-0.000154135	-0.000121372	-0.000113925	-0.00012561	-0.000119969	-9.7e-05	-7.22e-05	-3.71e-05	-2.53e-05	-1.54e-05	-8.01e-06	7.73e-05	0.000212784	0.000480288	0.000604703	0.000667938
C103	dry	2019 SAM maize panel	Midflowering	-6348.05	0.73537	0.242721	-443.402	0.197565	-0.000664794	-14.3001	-29.2036	-11.1682	4.73137	-27.9702	-63.8125	-6.59014	-3.42526	CH9	wet	2019 SAM maize panel	Midflowering	0.00826166	0.0333118	0.0325499	0.000138569	0.000335415	0.000216053	-9.73e-05	-0.000102343	-3.48e-05	6.21e-06	5.47e-05	6.08e-05	3.09e-05	2.06e-05	-6.73e-05	-9.41e-05	-0.000115707	-0.000107568	-8.61e-05	-3.6e-05	-2.5e-05	-1.54e-05	-8.01e-06	-1.64e-05	-3.81e-05	-1.61e-05	3.25e-05	0.000101697
C123	dry	2019 SAM maize panel	Midflowering	17456.2	1.06958	1.44845	2228.92	0.0437919	0.000542794	2.02039	22.7062	-23.1459	27.8125	22.6634	121.943	-2.86558	0.0133374	CI187-2	wet	2019 SAM maize panel	Midflowering	0.0176878	0.0075642	0.00689827	-4.04e-05	2.07e-06	-4.96e-05	-3.54e-05	-8.71e-05	-6.04e-05	-1.44e-05	-1.16e-05	-1.03e-05	1.41e-05	3.7e-05	3.44e-05	4.39e-05	0.000106025	7.07e-05	4.41e-05	2.33e-05	2.12e-06	-6.19e-06	-3.48e-06	-1.5e-06	2.91e-05	1.72e-05	-2.82e-05	-8e-05
C49A	dry	2019 SAM maize panel	Midflowering	-15860.6	-0.228389	-1.5572	-2249.33	0.436196	0.000392873	-18.4056	-37.0973	19.6973	-30.7551	-44.1809	-128.381	-1.62422	-0.431535	CI21E	wet	2019 SAM maize panel	Midflowering	0.00648085	0.0247823	0.0195196	0.000134391	-0.000164372	-0.000164943	8.59e-05	0.000108643	-4.41e-05	-3.87e-05	-5.59e-05	-4.23e-05	-4.22e-05	-2.74e-05	1.09e-05	3.95e-05	3.63e-05	2.87e-05	3.37e-05	2.64e-05	2.26e-05	2.26e-05	1.02e-05	3.81e-06	-2.93e-05	-9.3e-05	-0.000159958	-0.000217707
CH701-30	dry	2019 SAM maize panel	Midflowering	-9093.86	-0.16772	-1.60197	-1180.43	-0.209423	0.000942734	7.7764	24.1578	20.2347	-32.098	20.456	-54.3749	2.31146	5.96653	CI28A	wet	2019 SAM maize panel	Midflowering	0.0119253	0.0205144	0.020895	-0.000287697	-0.000209614	4.87e-05	-5.64e-05	-0.000138971	-6.46e-05	-1.36e-05	1.64e-05	2.04e-05	2.21e-05	7.39e-05	8.51e-05	6.9e-05	8.56e-05	0.000105342	5.24e-05	2.87e-05	3.96e-05	3.86e-05	2.74e-05	-1.67e-05	-4.08e-05	-2.61e-05	-1.48e-05	-6.02e-05
CH9	dry	2019 SAM maize panel	Midflowering	-17632.6	-0.393192	-1.2245	-1842.83	0.371913	0.00159239	-8.35827	-20.5418	17.3469	-24.5607	-21.442	-146.673	-0.569535	1.21734	CI31A	wet	2019 SAM maize panel	Midflowering	-0.0347088	-0.00349612	-0.00792631	-7.41e-06	-3.1e-05	-1.09e-05	-8.73e-05	-0.000126304	-4.93e-05	-3.92e-05	-2.45e-05	3.33e-05	2.32e-05	4.51e-05	8.24e-05	0.000118671	9.48e-05	2.14e-05	-1.4e-05	-8.53e-06	-8.64e-06	-6.63e-06	-3.48e-06	-2.78e-06	-8.21e-06	1.45e-05	4.53e-05	6.74e-05
CI187-2	dry	2019 SAM maize panel	Midflowering	11077.4	-0.0698687	0.252198	1193.72	-0.386093	-0.000275772	20.858	29.5823	4.81885	5.42571	39.0495	102.953	3.95987	3.25237	CI3A	wet	2019 SAM maize panel	Midflowering	0.0779772	0.0112563	0.00701305	0.000118968	0.000184409	-4.29e-05	-3.45e-05	3.8e-05	0.000151315	7.32e-05	8.2e-05	2.61e-05	-8.21e-06	-7.29e-05	-0.000119752	-0.000111434	-8.22e-05	-8.06e-05	-6.93e-05	-2.96e-05	-2.36e-05	-1.42e-05	-6.86e-06	-6.07e-06	-8.52e-06	2.85e-05	0.000175945	0.000227078
CI21E	dry	2019 SAM maize panel	Midflowering	11973.3	0.558327	0.781923	1328.71	-0.333695	-0.00140733	15.863	10.2451	-9.73507	15.5245	12.0819	147.836	3.13494	-0.606149	CI64	wet	2019 SAM maize panel	Midflowering	0.121119	0.0239498	0.0176242	-8.69e-05	9.16e-05	0.00035346	0.000101553	-5.82e-05	2.45e-05	4.56e-05	5e-05	2.05e-05	1.87e-05	-7.53e-06	-4.38e-05	-4.23e-05	-6.84e-05	-9.72e-05	-7.58e-05	-3.79e-05	-2.53e-05	-1.54e-05	-8.01e-06	-1.31e-05	-2.71e-05	-2.23e-06	2.84e-05	6.37e-05
CI28A	dry	2019 SAM maize panel	Midflowering	-2569.03	-0.481573	0.355513	727.146	-0.108418	0.003221	3.72034	6.89273	-2.41608	6.99227	10.7206	-27.7774	2.92341	0.64296	CI90C	wet	2019 SAM maize panel	Midflowering	-0.0598263	0.00512447	0.00218095	-6.7e-05	-0.00014866	-0.000148176	-0.000156434	-0.000134134	-5.99e-06	6.64e-05	9.15e-05	7.59e-05	6.13e-05	5.32e-05	6.07e-05	4.19e-05	3.54e-05	1.01e-05	-2.94e-05	-9.33e-06	-1.07e-05	-6.85e-06	-3.48e-06	-4.79e-06	-3.06e-05	-6.09e-05	-6.46e-05	-8.3e-05
CI31A	dry	2019 SAM maize panel	Midflowering	-8860.98	-0.0449088	-0.431044	-1280.42	-0.166846	-0.00169295	-12.8072	-33.4093	7.57358	-8.48808	-39.787	-43.7151	-0.255089	-2.59019	CM105	wet	2019 SAM maize panel	Midflowering	-0.0434293	0.00313554	-0.00414015	0.000182782	-0.000155556	-4.86e-07	-1.93e-05	-0.000165579	-0.000108962	-6.97e-05	-3.2e-05	-7.93e-06	-1.36e-05	2.12e-06	4.48e-05	4.2e-05	4.28e-05	4.44e-05	4.46e-05	4.57e-05	4.32e-05	2.26e-05	8.45e-06	8.44e-06	-1.2e-05	-4.22e-05	-5.75e-05	-0.00011843
CI3A	dry	2019 SAM maize panel	Midflowering	-7069.86	0.245118	0.27927	616.064	0.260617	0.00424135	-9.80576	23.5709	-7.15123	4.49718	20.7948	-77.6256	-2.87003	1.81398	CM174	wet	2019 SAM maize panel	Midflowering	-0.0355326	0.0247191	0.0152034	0.00010595	0.00028635	-5.38e-05	-0.000138903	-0.000157358	-8.05e-05	-2.16e-05	1.64e-06	1.06e-05	1.45e-05	1.7e-05	4.99e-06	-8.08e-06	-8.24e-07	1.84e-05	6.35e-05	3.69e-05	1.69e-05	-4.57e-07	-3.49e-06	-1.87e-06	1.62e-05	5.19e-05	3.99e-05	4.59e-05
CI64	dry	2019 SAM maize panel	Midflowering	5516.91	0.254198	0.458357	1729.72	0.0367267	0.00128014	9.70764	8.99156	-11.1147	8.72772	4.49509	-4.52663	-1.62309	1.0295	CM37	wet	2019 SAM maize panel	Midflowering	0.0778331	0.00345835	0.00133822	0.000822414	0.000831311	0.000414912	3.42e-05	-0.000177908	-0.000168067	-9.38e-05	-9.56e-05	-0.000130838	-0.000183774	-0.000160779	-0.000161558	-0.000176454	-0.00016847	-0.000139108	-9.37e-05	-3.49e-05	-2.47e-05	-1.54e-05	-8.01e-06	7.4e-05	0.000265821	0.000488996	0.000665361	0.000749409
CI90C	dry	2019 SAM maize panel	Midflowering	-7531.99	-0.628002	-0.171856	-798.638	-0.167342	0.000827504	-11.3059	-19.6042	-2.1885	-3.33956	-27.3498	-47.6815	-0.534787	-1.45153	CM7	wet	2019 SAM maize panel	Midflowering	0.0360089	0.012502	0.0162635	0.000549082	0.000569557	0.000393794	-7.97e-06	-0.000194626	-0.000100769	-3.11e-06	1.46e-06	-5.18e-05	-7.79e-05	-0.000110552	-0.000123141	-0.000176961	-0.000176376	-0.000138601	-9.31e-05	-3.82e-05	-2.37e-05	-1.5e-05	-8.01e-06	1.99e-06	3.36e-05	0.000114687	0.000256273	0.000439635
CM105	dry	2019 SAM maize panel	Midflowering	-5066.76	0.648072	0.122201	-693.542	0.304539	-0.00131399	-12.4049	-13.8661	-3.53688	2.49298	-16.3663	-28.482	-3.47432	-1.88658	CML10	wet	2019 SAM maize panel	Midflowering	-0.00512733	-0.0557392	-0.0329058	2.08e-05	0.0005479	0.000737491	0.000135422	-0.000341092	-0.000237159	-0.000156901	-0.000110246	-7.14e-05	-4.49e-05	-7.79e-06	-2.7e-06	-2.45e-05	-2.74e-05	-3.42e-05	-4.56e-06	1.28e-05	-5.64e-07	-5.37e-06	-2.15e-06	-7.02e-06	1.6e-05	5.72e-05	5.56e-05	4.77e-05
CM174	dry	2019 SAM maize panel	Midflowering	-15261.1	0.36696	-0.88192	-1830.66	0.344149	0.000332612	-18.2004	-23.8568	8.81671	-17.4132	-27.9513	-106.865	-4.10482	-0.0546976	CML103	wet	2019 SAM maize panel	Midflowering	-0.0631859	0.0196251	0.022169	-0.000223738	0.000192452	0.000659181	7.66e-05	-0.000191955	-0.000153905	-0.000110895	-7.59e-05	-5.95e-05	-3.78e-05	-1.44e-05	8.36e-06	4.86e-05	8.79e-05	0.000112514	6.4e-05	1.61e-05	7.24e-06	-7.76e-07	-2.39e-06	-8.75e-06	-4.56e-06	1.72e-05	-1.58e-05	-8.05e-05
CM37	dry	2019 SAM maize panel	Midflowering	-11273.9	0.24885	-0.557659	-1481.18	0.261186	-0.00130044	-16.4792	-35.5615	1.41548	-11.1224	-37.7036	-95.7683	-5.70775	-3.45345	CML108	wet	2019 SAM maize panel	Midflowering	-0.0113406	-0.0139713	-0.0141114	-0.000136391	-9.82e-05	-7.18e-05	-0.000201354	-0.000195587	-5.33e-05	1.29e-05	5.43e-05	3.16e-05	3.88e-05	6.81e-05	0.000115901	6.68e-05	3.95e-05	4.13e-05	4.3e-05	4.92e-05	4.08e-05	3.35e-05	1.76e-05	-1.1e-05	-4.75e-05	-7.42e-05	-5.25e-05	-2.42e-05
CM7	dry	2019 SAM maize panel	Midflowering	-17495.4	-0.228449	-2.17528	-2477.09	0.452203	-0.00135698	-14.4926	-41.86	31.6044	-43.3129	-49.0041	-138.219	3.44108	0.472607	CML11	wet	2019 SAM maize panel	Midflowering	-0.000939093	-0.00935595	0.0116478	0.000125685	0.000515592	0.000441041	0.000169922	8.09e-05	-2.27e-05	-1.95e-05	-2.69e-05	-8.71e-05	-0.000153429	-0.000119325	-0.000123187	-0.000111015	-9.97e-05	-7.52e-05	-4.9e-05	-1.74e-05	-1.15e-05	-6.85e-06	-3.48e-06	1.3e-06	2.49e-05	0.000221481	0.00036824	0.000630089
CML10	dry	2019 SAM maize panel	Midflowering	1270.63	-0.209218	-0.13728	-413.263	-0.149743	0.000213727	5.40554	-4.08825	4.16379	-2.96062	-12.1922	19.6048	1.91079	0.133778	CML14	wet	2019 SAM maize panel	Midflowering	-0.0213198	-0.0212744	-0.0305503	0.000102538	0.000308775	0.000305879	0.000143386	-2.1e-05	-7.14e-05	-6.89e-05	1.36e-06	2.8e-05	-5e-05	-4.59e-05	-5.6e-05	-8.55e-05	-9.69e-05	-9.52e-05	-8.66e-05	-3.88e-05	-2.53e-05	-1.54e-05	-8.01e-06	-1.3e-05	-4.44e-05	0.000154057	0.000284005	0.000229423
CML103	dry	2019 SAM maize panel	Midflowering	-9025.23	0.0552331	-0.460891	-1228.6	0.185731	-0.000203566	-10.0435	-30.0415	3.22764	-8.83452	-29.1332	-67.5855	-3.35278	-1.43437	CML154Q	wet	2019 SAM maize panel	Midflowering	-0.065885	-0.00661792	-0.0172863	1.54e-05	7.68e-05	0.000551216	0.000519807	-0.000113139	-0.000136314	-8.31e-05	-5.88e-05	-6.21e-05	-4.16e-05	-3.05e-05	-2.08e-05	-6.76e-05	-8.9e-05	-8.86e-05	-5.31e-05	-2.35e-05	-1.81e-05	-1.18e-05	-5.93e-06	1.69e-06	5.38e-05	0.000147423	0.000131411	0.000162364
CML108	dry	2019 SAM maize panel	Midflowering	-6625.02	0.198731	-0.0451209	-874.325	-0.0116594	-0.00103186	-14.1153	-18.8198	0.711886	-0.497682	-24.5047	-53.318	-1.21678	-1.61682	CML157Q	wet	2019 SAM maize panel	Midflowering	-0.00940688	-0.0219369	-0.0246076	0.000558621	0.000937817	0.000418514	0.000122977	-9.15e-05	-0.00017421	-0.000116308	-0.000214466	-0.000228033	-0.000197896	-0.000137564	-0.000122561	-8.07e-05	-7.15e-05	-7.72e-05	-5.26e-05	-1.65e-05	-9.06e-06	7.62e-07	-8.14e-07	3.4e-05	0.000217977	0.000469856	0.000821762	0.000690063
CML11	dry	2019 SAM maize panel	Midflowering	-8476.74	-0.686031	-0.959979	-1534.43	-0.333333	0.000786149	-5.28633	-28.2157	15.9321	-19.4126	-35.1752	-77.4958	1.92977	-0.639687	CML218	wet	2019 SAM maize panel	Midflowering	-0.0547223	0.0190481	0.0108462	0.000147951	0.000153987	2.29e-05	-7.94e-05	-0.000158965	-9.86e-05	-6.07e-05	-3.18e-05	1.75e-05	2.35e-05	5.09e-05	6.2e-05	-7.28e-06	-5.44e-05	-7.49e-05	-5.16e-05	-1.82e-05	-1.15e-05	-6.85e-06	-3.48e-06	-4.86e-06	-2.77e-05	-3.91e-05	-2.5e-05	-1.19e-05
CML14	dry	2019 SAM maize panel	Midflowering	2865.95	0.0679078	0.225001	518.825	-0.221729	0.00177069	11.8876	5.52691	-8.27095	3.99479	-0.966278	33.3439	-0.980299	1.89687	CML220	wet	2019 SAM maize panel	Midflowering	-0.107959	0.0348478	0.0276896	-0.000225747	4.52e-05	-4.89e-05	-0.000181421	-0.000218777	-0.00013987	-2.44e-05	6.13e-05	9.37e-05	1.71e-05	-2.18e-05	-5.68e-07	5.02e-05	6.39e-05	9.72e-05	0.00011951	8.97e-05	8.73e-05	8.05e-05	5.71e-05	-2.36e-05	-0.000101679	-0.000204816	-0.000164474	-0.000127658
CML154Q	dry	2019 SAM maize panel	Midflowering	10685.6	-0.531369	1.11191	333.842	-0.0590531	-0.00361473	0.867806	-0.97854	-19.0009	23.0157	-1.83695	158.933	-3.43084	-2.08292	CML228	wet	2019 SAM maize panel	Midflowering	0.0127152	-0.00980541	0.00954648	0.000386477	0.000502016	3.95e-05	-0.000123039	-0.00012707	3.27e-05	4.3e-05	-9.95e-06	-4.01e-05	-7.24e-05	-8.06e-05	-0.000117524	-7.02e-05	-6.37e-05	-7.96e-05	-7.2e-05	-2.88e-05	-1.88e-05	-1.17e-05	-6.05e-06	4.72e-06	7.1e-05	0.00024023	0.000412018	0.000585413
CML157Q	dry	2019 SAM maize panel	Midflowering	3314.35	0.759964	1.50039	978.932	-0.0955069	0.000130786	-3.00991	0.470559	-18.1829	29.9569	-3.16949	31.2102	-1.69166	-1.51449	CML247	wet	2019 SAM maize panel	Midflowering	0.00595642	-0.0443412	-0.0277518	7.68e-05	0.000199859	9.6e-05	-0.00015693	-0.000128284	-1.84e-05	6.51e-05	7.19e-05	9.32e-05	5.76e-05	7.33e-07	-2.44e-05	-6.46e-05	-9.55e-05	-9.17e-05	-7.27e-05	-2.78e-05	-1.64e-05	-1.05e-05	-6.02e-06	-1.16e-05	-5.02e-05	-8.96e-05	-0.000104908	-9.27e-05
CML218	dry	2019 SAM maize panel	Midflowering	-7998.69	-0.367865	-0.21577	-261.797	0.177458	0.00281492	-11.4207	-21.3837	8.30664	-4.73958	-32.0534	-107.746	0.175642	0.314457	CML254	wet	2019 SAM maize panel	Midflowering	-0.113099	-0.0365781	-0.0407601	-5.25e-05	-0.000191344	-0.000205838	-0.000214974	-9.54e-05	-5.79e-05	-8.4e-05	-7.59e-05	-2.1e-05	-1.12e-06	4.3e-05	0.000112249	0.000172936	0.000172197	0.000146785	0.00011995	8.4e-05	6.32e-05	2.75e-05	1.22e-05	-1.53e-05	-7e-05	-0.000177349	-0.000281069	-0.000416919
CML220	dry	2019 SAM maize panel	Midflowering	-9769.58	-0.390765	0.599906	-783.558	-0.0463226	-0.000430571	-4.97066	-17.3327	-7.37326	12.3225	-10.0125	-121.111	-1.16657	-2.32836	CML258	wet	2019 SAM maize panel	Midflowering	-0.0231819	-0.0142499	-0.0173869	0.000208129	0.000354407	0.000246453	-0.000136341	-0.000213396	-0.000120919	-3.78e-05	1.5e-05	1.34e-05	-2.63e-05	-4.96e-05	-4.08e-05	-4.33e-05	-2.72e-05	1.4e-05	2.85e-05	-2.35e-05	-1.73e-05	-1.14e-05	-7.6e-06	3.95e-06	-2.18e-05	7e-05	0.000115859	0.000153775
CML228	dry	2019 SAM maize panel	Midflowering	-17089.6	0.115266	-1.20752	-2169.17	0.29218	0.00138541	-17.0995	-38.6425	13.6238	-24.2706	-46.1145	-121.967	-3.5161	-2.09376	CML261	wet	2019 SAM maize panel	Midflowering	0.0281865	-0.00293002	-0.00484725	5.85e-05	-0.000124853	-6.34e-05	0.000145627	0.000192233	9.86e-05	0.000129138	0.000130546	8.05e-06	-7.76e-05	-7e-05	-8.38e-05	-9.37e-05	-9.48e-05	-7.57e-05	-5.66e-05	-2.44e-05	-1.69e-05	-9.93e-06	-4.67e-06	1.54e-05	4.42e-05	7.61e-05	0.000124011	0.000232649
CML247	dry	2019 SAM maize panel	Midflowering	-17727.9	-0.873916	-1.43211	-2409.24	-0.484767	0.00216439	-8.06999	-7.85049	20.244	-28.3726	-3.26328	-117.081	3.05886	3.17923	CML277	wet	2019 SAM maize panel	Midflowering	-0.108993	-0.0356507	-0.0595344	0.000835404	0.00217	0.00119953	-0.00023223	-0.000588248	-0.000438398	-0.00036143	-0.000316944	-0.000246483	-0.000231364	-0.000202104	-0.000221052	-0.00019871	-0.000158471	-0.000128104	-8.56e-05	-2.8e-05	-1.46e-05	-8.44e-06	-5.12e-06	8.42e-05	0.00032095	0.000857371	0.0011328	0.00124143
CML254	dry	2019 SAM maize panel	Midflowering	-10701.9	-0.686782	0.121778	-1495.76	0.084206	0.00107814	-19.8999	-10.8151	-6.19865	2.29986	-15.9367	-78.6825	-5.50539	-1.04379	CML281	wet	2019 SAM maize panel	Midflowering	-0.0151989	-0.0160549	-0.0176058	-0.000406833	-0.000287565	-0.000240721	0.000170509	0.000492779	0.000291233	-1.75e-05	-5.11e-05	-5.17e-05	-4.15e-05	-6.82e-06	2.12e-05	2.69e-05	3.5e-05	1.68e-05	1.05e-05	-3.04e-06	1.85e-07	-1.03e-05	-7.58e-06	-2.34e-05	-8.38e-05	-0.00018432	-0.000253724	-0.000335011
CML258	dry	2019 SAM maize panel	Midflowering	-4534.12	0.0243528	1.16267	-75.2503	-0.132217	0.000791632	-11.9235	0.0334005	-17.4924	23.1308	6.51205	-66.3781	-3.21819	-1.29844	CML287	wet	2019 SAM maize panel	Midflowering	-0.0352284	0.0103695	0.0266477	0.000358047	0.000522366	0.000174376	-0.000112935	-7.75e-05	0.000100531	9.8e-05	3.45e-05	-0.000102358	-0.00011317	-8.43e-05	-0.000170727	-0.000204321	-0.000184885	-0.000146672	-0.000100609	-3.99e-05	-2.53e-05	-1.54e-05	-8.01e-06	5.38e-08	2.74e-05	0.000344755	0.000648702	0.000932574
CML261	dry	2019 SAM maize panel	Midflowering	13287.1	-0.350197	0.425972	1236.31	-0.240639	-0.00114774	15.1713	16.3287	-3.47816	8.83605	15.4088	89.2695	2.27911	2.68375	CML311	wet	2019 SAM maize panel	Midflowering	-0.00364806	-0.02089	-0.0160342	0.000218103	0.000504286	9.96e-05	-8.36e-05	-5.55e-05	1.37e-05	1.09e-05	-1.2e-05	-1.8e-05	-3.22e-05	-8.18e-05	-7.81e-05	-8.02e-05	-9.86e-05	-7.94e-05	-5.25e-05	-1.82e-05	-1.15e-05	-6.85e-06	-3.48e-06	-8.15e-07	4.1e-05	0.000197087	0.00035404	0.000579711
CML277	dry	2019 SAM maize panel	Midflowering	-19630.2	-0.40949	-0.846342	-2748.69	0.0417227	0.000204409	-23.8086	-48.9738	14.4974	-16.3227	-54.4792	-144.843	-1.09079	-5.21604	CML314	wet	2019 SAM maize panel	Midflowering	-0.109599	0.014418	0.0136267	9.15e-05	-0.000135491	-0.000206147	-4.92e-05	0.000183573	2.86e-05	1.52e-06	6.65e-06	4.09e-06	-1.62e-05	-2.52e-05	-2.09e-05	-2.06e-05	-2.02e-05	-3.83e-06	1.67e-05	1.39e-05	9.44e-06	1.15e-05	3.66e-06	1.8e-05	-1.12e-05	-9.11e-05	-8.75e-05	-0.000193217
CML281	dry	2019 SAM maize panel	Midflowering	-3265.89	0.184181	0.212445	-312.43	0.0281133	0.000723692	-12.9498	-0.462355	0.433216	4.29446	16.1067	-41.1268	1.36984	-4.64911	CML321	wet	2019 SAM maize panel	Midflowering	-0.0367467	0.0300754	0.0246475	-0.000172393	-0.000152477	-0.000126014	8.9e-05	0.000611835	8.53e-05	-9.71e-05	-0.000109722	-0.00010073	-7.58e-05	-1.66e-05	1.29e-05	4.48e-05	7.13e-05	4.53e-05	2.52e-05	9.92e-06	-1e-05	-1.15e-05	-6.05e-06	-9.7e-06	-4.55e-05	-0.000100529	-9.14e-05	-0.000102259
CML287	dry	2019 SAM maize panel	Midflowering	-22412.3	-0.0467418	-1.66581	-2947.83	-0.295885	0.00155885	-15.5421	-18.0732	18.6811	-32.785	-13.1207	-159.003	-1.31221	1.06981	CML322	wet	2019 SAM maize panel	Midflowering	-0.0195409	0.00144316	0.00370031	0.000152621	-7.25e-05	-0.000166748	-0.000125048	5.84e-06	7.72e-05	8.59e-05	2.65e-05	-1.2e-05	-2.39e-06	-3.83e-05	-5.35e-05	-3.54e-05	-3.19e-05	-2.52e-05	5.62e-06	1.31e-05	1.59e-05	1.19e-05	5.5e-06	-8.7e-07	-2.06e-05	-7.08e-05	-9.46e-05	-4.79e-05
CML311	dry	2019 SAM maize panel	Midflowering	-20920	-0.693864	-0.909105	-2266.77	0.0137032	0.00594742	-19.6896	-32.7059	15.3764	-18.4061	-40.3143	-151.077	0.0113453	-0.909986	CML323	wet	2019 SAM maize panel	Midflowering	-0.0765033	-0.0107032	-0.0245571	-0.000256373	-0.000343499	-0.000243503	-6.58e-05	0.00012306	0.000169755	6.72e-05	3.9e-05	2.83e-06	1.34e-05	2.67e-05	3.9e-05	4.27e-05	5.94e-05	7.28e-05	6.15e-05	3.07e-05	1.97e-05	5.6e-06	1.79e-06	1.01e-07	-1.96e-05	-1.15e-05	-2.97e-05	2.09e-05
CML314	dry	2019 SAM maize panel	Midflowering	4060.35	-0.0437752	0.500667	1190.96	0.0646576	0.00150562	-5.94098	-7.78411	-2.8995	9.75079	-7.73148	-33.4139	1.56902	0.248584	CML331	wet	2019 SAM maize panel	Midflowering	-0.0835838	-0.0362207	-0.0303331	-0.000118889	-0.000188422	-0.000150566	-0.000181068	5.2e-05	3.32e-05	-3.9e-05	-1.82e-05	-8.87e-06	4.61e-06	8.75e-06	2.82e-05	3.98e-05	5.21e-05	7.43e-05	8.86e-05	8.03e-05	6.51e-05	6.43e-05	3.19e-05	-8.21e-06	-4.38e-05	-0.000109807	-0.000185689	-0.000266147
CML321	dry	2019 SAM maize panel	Midflowering	6626.71	0.102174	0.555166	1635.45	0.315899	0.00195455	4.32633	19.3138	-7.1768	10.6402	24.9372	20.6617	0.0209383	0.975445	CML332	wet	2019 SAM maize panel	Midflowering	0.052129	-0.0249534	-0.0249401	-0.000286311	-0.000387286	-0.000364123	-0.000249868	1.15e-05	0.000213733	0.000220946	0.000142399	4.5e-05	1.84e-05	1.11e-05	3.53e-05	5.39e-05	8.79e-05	0.000109534	0.000103553	3.16e-05	2.11e-05	5.33e-06	-7.57e-06	-1.43e-05	-4.66e-05	-0.00012431	-0.000153574	-0.000174875
CML322	dry	2019 SAM maize panel	Midflowering	-1409.03	0.314272	0.0526416	54.1746	-0.0696881	0.000832768	-2.35146	-17.0569	0.205722	0.95348	-16.2246	-49.619	0.564448	-0.666694	CML333	wet	2019 SAM maize panel	Midflowering	0.16456	-0.00592908	-0.00811006	1.18e-05	-9.1e-05	2.23e-05	-5.4e-05	1.99e-05	0.000105938	6.66e-05	6.97e-05	4.49e-05	3.13e-05	-1.41e-05	-4.72e-05	-4.45e-05	-3.13e-05	-5.68e-05	-6.28e-05	-2.85e-05	-1.94e-05	-1.17e-05	-6.05e-06	-1.49e-05	-2.63e-05	-6.15e-05	-4.68e-06	6.76e-05
CML323	dry	2019 SAM maize panel	Midflowering	3993.41	0.363063	0.816884	745.254	0.143608	0.000300643	-3.66204	-7.73964	-13.1397	15.9327	-10.251	18.1569	-3.60322	-1.30911	CML45	wet	2019 SAM maize panel	Midflowering	0.0889584	0.0136028	0.0140614	0.000443653	0.000704301	0.000214774	-3.59e-05	1.08e-05	6.08e-06	-4.04e-05	-0.000111405	-0.000139718	-0.000133006	-0.000123639	-0.000125131	-0.000113462	-0.000102731	-7.94e-05	-5.25e-05	-1.82e-05	-1.15e-05	-6.85e-06	-3.48e-06	5.81e-06	3.26e-05	0.000152817	0.000354272	0.000642509
CML331	dry	2019 SAM maize panel	Midflowering	9554.08	-0.126227	0.906307	908.784	-0.381437	-0.00130366	17.7351	17.2207	-7.69736	17.9207	14.1755	107.147	2.8692	0.851519	CML52	wet	2019 SAM maize panel	Midflowering	-0.00628867	-0.0443326	-0.0326901	0.000216712	0.000774619	0.000593295	0.000109997	7.7e-06	2.88e-05	-3.68e-05	-0.000137648	-0.000159362	-0.000147496	-0.000125271	-0.000177255	-0.000179297	-0.000159874	-0.000122859	-8.19e-05	-3.07e-05	-1.95e-05	-1.17e-05	-6.05e-06	8.27e-06	3.36e-05	0.000266615	0.000500345	0.000884345
CML332	dry	2019 SAM maize panel	Midflowering	15617	0.351481	0.686008	2177.36	-0.112703	-0.000577623	31.837	45.1647	-9.40521	13.8791	70.8375	115.778	1.72403	3.07363	CML69	wet	2019 SAM maize panel	Midflowering	0.0252005	-0.00167551	-0.00391571	-0.000266509	-0.000355758	-0.00021673	0.000358904	0.000853948	0.000296564	2.77e-05	-6.18e-05	-4.01e-05	-3.79e-05	-7.17e-05	-6.87e-05	-3.67e-05	-7.22e-05	-0.000110742	-7.63e-05	-3.52e-05	-2.52e-05	-1.54e-05	-8.01e-06	-1.59e-05	-5.24e-05	-7.51e-05	1.26e-05	0.000134782
CML333	dry	2019 SAM maize panel	Midflowering	9357.53	-0.175743	0.362149	930.086	-0.167319	-0.000978172	15.0407	55.4712	-2.48481	7.73424	62.8061	111.434	1.72735	3.35595	CO106	wet	2019 SAM maize panel	Midflowering	-0.0287544	-0.01746	-0.0209044	0.000190104	0.000334846	0.000107102	-0.000206474	-0.000203133	-9.55e-05	-3.43e-06	5.36e-05	1.79e-05	8.51e-06	-2.35e-05	-5.46e-05	-6.97e-05	-3.99e-05	-4.11e-05	-3.05e-05	-6.62e-06	-1.04e-05	-8.73e-06	-4.32e-06	-3.51e-06	-1.33e-05	3.26e-05	0.000141704	0.000244023
CML45	dry	2019 SAM maize panel	Midflowering	-7905.55	-0.0295533	0.0534954	-686.348	0.413014	0.00103457	-7.4849	-4.73266	-3.05953	0.640377	-9.56776	-53.0924	-3.34153	-0.428833	CO255	wet	2019 SAM maize panel	Midflowering	-0.0693125	0.0166941	0.00485804	-1.1e-05	0.00101346	0.00186413	6.38e-05	-0.000422527	-0.000302768	-0.000193316	-0.000150692	-0.000108506	-0.000113844	-0.000107264	-0.000136978	-0.000156055	-0.000164912	-0.000141635	-9.9e-05	-3.98e-05	-2.53e-05	-1.54e-05	-8.01e-06	1.56e-05	9.37e-05	0.000258684	0.000338496	0.000352332
CML52	dry	2019 SAM maize panel	Midflowering	-15648.7	-0.597996	-0.941012	-2121.59	0.2163	-0.00101529	-18.5504	-29.0493	11.7982	-18.4483	-36.3513	-124.303	-2.79291	-1.2782	CQ702RC	wet	2019 SAM maize panel	Midflowering	0.0553833	-0.00183662	-0.00397101	4.99e-05	8.66e-06	0.000200464	3e-05	-3.3e-05	-6.1e-05	-4.62e-05	-2.95e-05	3.52e-06	2.92e-05	1.91e-05	-5.84e-06	-1.92e-05	-2.02e-05	-2.94e-05	-1.91e-05	9.9e-07	3.94e-07	-4.04e-09	1.07e-06	8.62e-06	1.01e-05	-1.88e-05	-4.72e-05	-8.24e-05
CML69	dry	2019 SAM maize panel	Midflowering	10873	-0.0504955	-0.293293	585.57	-0.397185	-0.000979951	7.99017	19.0416	8.44311	-5.52851	25.1586	108.204	3.4956	2.56427	CR14	wet	2019 SAM maize panel	Midflowering	-0.0557989	-0.0222124	-0.0180754	-7.26e-05	-0.000199128	-0.000142778	-2.12e-05	0.000131252	2.67e-06	-5.45e-05	-5.75e-05	-5.19e-05	-2.1e-05	1.27e-05	1.42e-05	2.14e-05	2.27e-05	3.84e-05	7.91e-05	7.61e-05	5.06e-05	5.99e-05	2.49e-05	-1.01e-05	-3.37e-05	-9.37e-05	-0.000188346	-0.000326469
CML91	dry	2019 SAM maize panel	Midflowering	1061.53	0.147836	1.12989	679.128	-0.129309	0.000884367	-3.2406	8.07755	-18.1789	22.1149	6.86986	-0.879171	-2.83827	-1.6043	CR1HT	wet	2019 SAM maize panel	Midflowering	0.0320937	0.00272354	0.00882367	0.000220954	0.000278409	0.000106336	-7.04e-05	-0.000111778	-9.63e-06	5.83e-05	7.4e-05	6e-05	7.77e-06	-5.92e-05	-0.000113624	-0.000113323	-0.000108729	-9.56e-05	-7.55e-05	-2.96e-05	-1.94e-05	-1.17e-05	-6.05e-06	-2.97e-06	2.16e-05	0.000104778	0.000206385	0.000239276
CML92	dry	2019 SAM maize panel	Midflowering	16074.3	-0.331542	0.667947	2271.32	-0.242163	0.000791434	20.1015	9.17327	-7.15311	13.3105	18.5028	82.4876	2.30495	1.50829	CS405	wet	2019 SAM maize panel	Midflowering	0.0281385	-0.00971338	0.0151149	-2.43e-05	8.68e-05	-6.84e-05	2.05e-06	-3.71e-05	-2.61e-05	-2.29e-06	7.61e-06	2.26e-05	1.47e-05	1.15e-05	1.93e-05	3.55e-05	3.77e-05	2.58e-05	6.48e-06	-2.58e-05	-1.95e-05	-1.17e-05	-6.05e-06	8.13e-06	5.58e-05	5.39e-05	-1.33e-06	-4.05e-05
CO106	dry	2019 SAM maize panel	Midflowering	-16550.9	0.801518	-1.43922	-1875.23	0.402157	0.000567452	-13.499	-8.44519	17.6042	-28.2339	-3.97166	-140.353	-1.273	2.06941	CS608	wet	2019 SAM maize panel	Midflowering	-0.032148	-0.00302164	0.0127685	-0.000217117	-0.000317642	-0.000322492	-0.000116856	-6.2e-05	5.38e-05	7.06e-05	6.04e-05	4.68e-05	5.74e-05	5.56e-05	7.37e-05	8.69e-05	0.000111601	6.47e-05	5.52e-05	3.45e-05	1.88e-05	5.14e-06	1.36e-06	-1.08e-05	-4.11e-05	-0.0001	-0.000154343	-0.000188973
CO255	dry	2019 SAM maize panel	Midflowering	-20149.5	0.56975	-1.75434	-2782.84	1.52434	0.000162449	-29.703	-53.658	19.5027	-34.7177	-62.538	-154.6	-4.8614	-3.57433	D940Y	wet	2019 SAM maize panel	Midflowering	0.0748199	0.0234028	0.0198786	-0.000157366	-0.000216763	-0.000249104	-0.000263474	-0.000257641	5.48e-05	0.00016563	0.000331771	0.000315253	0.000268547	0.000103807	8.83e-06	-8.08e-05	-0.000114225	-7.33e-05	-7.34e-05	-3.22e-05	-1.84e-05	-1.35e-05	-7.91e-06	5.88e-06	-4.02e-05	-6.8e-05	5.03e-06	0.000106016
CR14	dry	2019 SAM maize panel	Midflowering	-4889.78	0.699474	-0.144996	-773.227	-0.122912	-0.000661754	-10.846	13.325	1.75328	-2.48089	0.33383	-14.3906	-2.28262	0.78704	DE1	wet	2019 SAM maize panel	Midflowering	0.106016	0.0170685	0.0294773	0.000110508	0.000299025	-0.000104603	-0.000212194	-0.000214072	-0.000102919	-1.12e-05	7.22e-05	8.04e-05	7.81e-05	6.4e-05	9.1e-05	7.12e-05	-2.12e-05	-5.05e-05	-6.16e-05	-2.74e-05	-1.57e-05	-1.49e-05	-8.01e-06	3.49e-06	3.4e-05	4.84e-05	3.33e-05	4.78e-05
CR1HT	dry	2019 SAM maize panel	Midflowering	-15336.8	-0.208492	-1.86206	-1986.3	-0.0864953	0.00311567	5.64173	-10.0325	30.0106	-36.8873	-11.2163	-119.724	5.49509	4.10442	DE811	wet	2019 SAM maize panel	Midflowering	0.0411451	0.0299411	0.0264331	-0.000367547	-0.000495066	-0.000303014	0.000484077	0.00100133	0.000136	-6.45e-05	-5.61e-05	-5.74e-05	-6.16e-05	-4.06e-05	-9.99e-06	-5.91e-06	-4.12e-05	-4.33e-05	-3.46e-05	-1.95e-05	-1.49e-05	-1.04e-05	-7.83e-06	-1.51e-05	-5.76e-05	-9.3e-05	-0.000152905	-0.000210578
CS405	dry	2019 SAM maize panel	Midflowering	13351.3	-0.17672	-0.466356	1122.88	-0.0598978	-0.00303732	17.2673	13.2866	2.21194	-9.09456	9.03065	71.5668	3.35933	2.50201	E2558W	wet	2019 SAM maize panel	Midflowering	0.0531346	0.00789517	-0.00368998	-0.000123195	-0.00025221	-0.000207776	-0.00014073	-5.55e-05	1.04e-05	7.75e-05	0.000111209	0.000114893	0.000141316	9.9e-05	2.3e-05	5.07e-05	3.91e-05	4.05e-05	2.46e-06	-2.01e-05	-1.07e-05	-3.16e-06	-7.11e-06	-1.76e-05	-5.85e-05	-9.81e-05	-0.000120849	-0.000126933
CS608	dry	2019 SAM maize panel	Midflowering	-3610.4	-0.617131	-0.392015	-1217.1	-0.221924	-0.00236329	-5.59613	0.74422	1.16381	-7.63211	0.589997	2.6952	-0.495733	1.23824	E8501	wet	2019 SAM maize panel	Midflowering	-0.0111443	0.0420189	0.0271417	0.000103455	4.72e-05	-7.34e-05	-0.000171915	-0.000166253	-8.27e-05	-2.11e-05	4.02e-05	4.91e-05	6.57e-05	7.12e-05	3.44e-05	3.82e-05	4.1e-05	3.25e-05	9.81e-06	-2.43e-05	-1.64e-05	-9.16e-06	-2.36e-06	-7.64e-06	-6.27e-06	-1.19e-05	2.99e-07	4.1e-05
D940Y	dry	2019 SAM maize panel	Midflowering	-6092.91	0.0703177	-0.0569652	-492.687	0.0782491	9.77e-05	0.228629	-12.3228	-2.1131	-0.462701	-4.57166	-27.68	0.360077	0.530681	F118	wet	2019 SAM maize panel	Midflowering	0.0297425	0.0200541	0.00207251	0.000554568	0.000647716	0.000279168	-8.02e-05	-0.000165532	-9.01e-05	-6.9e-05	-0.000110453	-0.000130609	-0.000120332	-9.59e-05	-8.48e-05	-4.54e-05	-5.67e-05	-7.14e-05	-5.09e-05	-2.95e-05	-1.95e-05	-1.17e-05	-6.05e-06	3.18e-05	0.000122995	0.000311955	0.000347989	0.000275562
DE1	dry	2019 SAM maize panel	Midflowering	17005.8	0.414729	0.571217	2536.81	0.0123248	0.000324774	16.8969	37.2125	-5.96806	10.9591	31.8379	135.451	2.14538	4.36384	F2834T	wet	2019 SAM maize panel	Midflowering	0.0785818	-0.00160269	-0.00305937	-0.000144558	-0.000239277	3.52e-06	0.000472683	0.000453195	5.4e-05	-2.39e-05	-2.49e-05	-4.58e-05	-5.78e-05	-6.22e-05	-4.55e-05	-3.95e-05	-4.84e-05	-2.43e-05	-3.33e-05	-2.45e-05	-2.05e-05	-1.54e-05	-8.01e-06	-1.02e-05	-2.32e-05	-6.25e-05	-0.000139849	-0.000238679
DE811	dry	2019 SAM maize panel	Midflowering	20012.5	-0.00747957	0.355726	1781.89	-0.208393	-0.000151167	37.3175	22.7266	-4.6095	7.23471	27.7897	272.369	2.38964	3.56354	F42	wet	2019 SAM maize panel	Midflowering	-0.0774058	0.00971526	-0.00136843	-2.66e-05	-0.000256506	-0.000242487	-0.000225946	-4.74e-05	1.12e-05	4.5e-05	7.73e-05	7.63e-05	9.73e-05	5.1e-05	5.4e-05	7.54e-05	8.34e-05	8.56e-05	5.54e-05	-1.18e-05	-1.32e-05	-9.42e-06	-4.17e-06	3.38e-06	3.71e-05	6.54e-06	-7.79e-05	-0.000127539
E8501	dry	2019 SAM maize panel	Midflowering	2491.8	0.570302	1.28229	1612.81	0.0405164	0.00162394	3.07426	20.5729	-16.4679	25.3504	26.5613	1.39702	0.705707	-4.29801	F44	wet	2019 SAM maize panel	Midflowering	0.0209945	-0.00866706	-0.00468956	6.29e-05	-1.83e-05	-2.19e-05	-2.1e-05	-2.39e-05	-1.99e-05	-2.64e-05	-1.53e-05	-1.54e-05	-4.28e-06	3.25e-05	5.41e-05	5.64e-05	5.25e-05	-3.2e-05	-3.69e-05	1.36e-06	-3.96e-06	-2.64e-06	1.35e-06	9.81e-06	4.06e-05	8.41e-05	5.66e-05	5.86e-05
F118	dry	2019 SAM maize panel	Midflowering	-1659.4	0.181678	0.677245	156.834	0.2147	-0.000563926	-9.44023	-3.96558	-7.20304	13.815	6.11831	-30.4195	-1.80285	-1.36239	F6	wet	2019 SAM maize panel	Midflowering	0.0316771	-0.0214445	-0.0142107	5.33e-05	4.43e-05	-7.8e-05	-0.000158122	-0.000152152	-4.7e-05	1.5e-05	4.64e-05	2.33e-05	1.43e-05	1.64e-05	6.02e-06	2.17e-05	4.06e-05	-9.56e-06	-1.53e-05	-4.47e-06	-1.92e-06	2.64e-07	1.41e-06	-1.51e-05	-6.25e-05	-0.000127833	-0.000161289	-0.000175343
F2834T	dry	2019 SAM maize panel	Midflowering	476.384	-0.635393	-0.603785	-7.39947	-0.25689	0.000725435	2.81637	5.47036	8.02294	-12.1888	12.5996	19.4287	2.92546	3.62442	F7	wet	2019 SAM maize panel	Midflowering	-0.0551008	-0.011826	0.00433576	0.00127838	0.00136796	0.00042421	-0.000164145	-0.000420646	-0.000312153	-0.000213233	-0.000197424	-0.000204428	-0.000227792	-0.000194114	-0.000212038	-0.000193889	-0.000190529	-0.000150276	-0.000100647	-3.99e-05	-2.53e-05	-1.54e-05	-8.01e-06	0.0001	0.000429086	0.000831084	0.00100628	0.000616227
F42	dry	2019 SAM maize panel	Midflowering	-4918.77	0.104323	0.335587	-859.228	-1.58e-05	-0.00169913	-6.52365	-8.63472	-10.4227	7.07537	-0.638856	-28.8894	-2.95008	-1.68399	FAPW	wet	2019 SAM maize panel	Midflowering	-0.055739	0.00123932	-0.000585415	-3.8e-05	-0.000394679	-0.000365696	-0.000172356	1.62e-05	4.45e-05	5.22e-05	1.87e-05	-1.04e-05	2.13e-05	3.5e-05	4.04e-05	3.88e-05	4.32e-05	6.65e-05	8.87e-05	5.44e-05	5.05e-05	3.84e-05	1.97e-05	-5.13e-06	-4.23e-05	-0.000122384	-0.000173689	-0.00024652
F44	dry	2019 SAM maize panel	Midflowering	-11038.7	-0.243344	-0.865649	-1600.02	-0.108343	-0.000349457	-3.91433	40.0762	10.1065	-17.1445	37.2479	-74.7164	-0.507005	2.97666	FBHJ	wet	2019 SAM maize panel	Midflowering	0.0987034	-0.00294058	-0.00336719	-0.000492283	-0.000302507	-3.89e-05	0.000248461	0.000551317	0.000507622	0.000177712	6.77e-06	-3.34e-05	-5.23e-05	-0.000130399	-0.000128026	-9.73e-05	-6.78e-05	-5.27e-05	-5e-05	-2.91e-05	-1.95e-05	-1.17e-05	-6.05e-06	-1.65e-05	-8.93e-06	0.000120441	0.000209147	0.000248205
F6	dry	2019 SAM maize panel	Midflowering	-9394.03	-0.769378	-0.0345226	-1023.09	-0.354219	0.000137541	-0.356707	-5.95038	1.36676	-0.00898004	-0.690422	-101.933	1.32592	0.11399	FBLA	wet	2019 SAM maize panel	Midflowering	-0.0602313	0.0154187	0.00775468	4.64e-05	-0.000121967	-0.00012892	-0.000131261	-0.000138413	-5.98e-05	-3.43e-05	-2.49e-05	8.61e-07	2.8e-05	7.79e-05	0.00013829	0.000107925	8.16e-05	5.68e-05	2.11e-05	1.23e-05	1.61e-05	1.57e-05	1e-05	-2.27e-06	-1.9e-05	-8.51e-05	-0.000154394	-0.000241865
F7	dry	2019 SAM maize panel	Midflowering	-24843.1	-0.609696	-1.95171	-3035.09	0.441324	0.00634112	-30.8411	-13.5666	25.5667	-39.5263	-7.88941	-191.237	-4.08758	3.62063	FR19	wet	2019 SAM maize panel	Midflowering	0.00186942	-0.0120074	-2.08e-06	-0.000256578	-0.000315887	-0.00013093	0.000294263	0.000331403	7.1e-05	2.85e-05	3.26e-05	8.34e-06	-1.22e-05	-1.95e-05	-1.96e-05	-2.22e-06	-2.98e-06	-3.79e-05	-1.04e-05	1.79e-06	4.45e-07	-4.66e-06	-3.97e-06	-1.94e-05	-6.56e-05	-6.46e-05	-1.6e-05	-3.99e-05
FAPW	dry	2019 SAM maize panel	Midflowering	11492	0.217893	0.741324	2119.04	0.14867	3.77e-05	-3.09943	19.0332	-8.82906	14.2492	12.0321	17.1389	0.026513	-0.570826	G80	wet	2019 SAM maize panel	Midflowering	-0.00666286	0.0152031	0.0183509	2.59e-05	-0.000166889	0.000148491	-6.92e-06	-0.000126662	-0.000119711	-5.65e-05	-1.75e-05	-6.61e-06	3.27e-06	3.42e-05	6.75e-05	8.13e-05	5.16e-05	6.55e-05	4.76e-05	9.61e-06	-1e-05	-9.34e-06	-4.31e-06	1.46e-06	-3.17e-05	-5.77e-05	-4.83e-05	-6.61e-05
FBHJ	dry	2019 SAM maize panel	Midflowering	-1285.66	-0.33452	0.392015	-967.943	-0.203486	-0.00281392	-6.00771	-31.7782	-2.66129	7.97748	-26.0944	36.8668	0.0522437	-3.34375	GA209	wet	2019 SAM maize panel	Midflowering	-0.0119905	0.00998551	0.00963313	-0.000246094	-0.000314927	-0.000358419	-0.000276886	6.56e-05	0.00045967	0.000355869	3.04e-05	-4.15e-05	-3.09e-05	-1.73e-05	-5.45e-06	2.5e-05	4.2e-05	1.84e-05	1.3e-05	1.99e-05	1.16e-05	4.52e-07	-1.42e-06	-1.24e-05	-3.02e-05	-7.45e-05	-0.00016462	-0.000252762
FBLA	dry	2019 SAM maize panel	Midflowering	5263.69	0.561578	0.830486	380.646	-0.154577	-0.00048891	-5.5737	0.38073	-12.4088	16.1325	5.76369	47.7876	-0.353809	-0.271857	GT112	wet	2019 SAM maize panel	Midflowering	-0.00941764	-0.032397	-0.035171	0.00030627	0.000544512	0.000703434	0.000193277	-0.00011281	-0.000111406	-9.8e-05	-6.5e-05	-6.03e-05	-9.73e-05	-0.000116813	-0.000141904	-0.000166959	-0.000161557	-0.000139753	-9.62e-05	-3.93e-05	-2.53e-05	-1.54e-05	-8.01e-06	8.84e-06	2.64e-05	0.000135122	0.000300292	0.000484033
FR19	dry	2019 SAM maize panel	Midflowering	19500.7	-0.0408591	0.869834	1182.3	-0.222493	-0.00237864	7.55512	22.3124	-8.42639	17.2412	17.9762	189.054	1.66459	-1.85689	H105W	wet	2019 SAM maize panel	Midflowering	0.0464725	-0.0370159	-0.0394575	6.88e-05	-6.05e-05	-2.29e-06	0.000151758	0.000122111	-4.03e-05	-4.13e-05	-5.15e-05	-1.05e-05	4.69e-05	1.33e-05	-7.81e-06	-2.6e-05	-2.8e-05	-3.5e-05	-3.15e-05	-2.44e-05	-1.82e-05	-7.48e-06	-3.62e-06	1.3e-05	3.4e-06	-6.98e-05	-0.000127868	-0.000151729
G80	dry	2019 SAM maize panel	Midflowering	-735.698	0.366789	-0.0729338	364.758	1.23364	0.000125842	-1.80622	-10.7943	2.02837	-1.30887	-10.2179	-12.453	-0.0106761	-4.14409	H49	wet	2019 SAM maize panel	Midflowering	-0.080503	0.0245862	0.0331656	-0.000125597	0.000129858	0.000266973	0.0001203	-0.000161923	-9.46e-05	-7.3e-05	-6.38e-05	-2.49e-05	9.97e-06	3.85e-05	3.12e-05	-7.37e-06	2.32e-05	6.15e-05	2.71e-05	6.48e-07	3.43e-06	3.95e-06	8.13e-06	-1.28e-05	-4.23e-05	-8.08e-05	-8.7e-05	-8.22e-05
GA209	dry	2019 SAM maize panel	Midflowering	9267.5	-0.265351	-0.0456435	744.198	0.0710246	-9.32e-05	12.0826	24.5512	-2.08322	-1.09591	26.0016	125.188	0.201245	2.46003	H84	wet	2019 SAM maize panel	Midflowering	0.0470775	-0.0295924	-0.0426626	0.000223183	0.000283368	0.000169771	8.23e-05	-1.53e-05	-9.73e-06	5.71e-05	-1.54e-06	-3.66e-05	-7.97e-05	-8.07e-05	-0.000103685	-0.000104267	-0.000112282	-9.65e-05	-5.29e-05	-2.6e-05	-1.7e-05	-1.29e-05	-7.79e-06	-2.6e-07	2.36e-05	0.000161142	0.000435706	0.000679739
GT112	dry	2019 SAM maize panel	Midflowering	-20856.9	-0.678961	-1.42218	-2778.01	0.699614	0.00173633	-23.0949	-48.0531	17.2199	-28.0688	-46.6959	-155.833	-5.46896	-3.15922	H8431	wet	2019 SAM maize panel	Midflowering	0.0363396	-0.0160002	-0.0135915	0.000377699	0.000218059	0.000132153	-0.000181886	-0.000318153	-0.000190915	-9.88e-05	-4.16e-05	1.23e-05	1.96e-05	3.98e-05	4.12e-05	7.99e-06	1.01e-05	1.15e-05	2.09e-05	5.28e-06	-3.67e-06	-1.6e-06	-9.25e-07	-6.19e-06	-4.38e-06	-1.83e-05	-7.06e-05	-0.000165168
H105W	dry	2019 SAM maize panel	Midflowering	1222.19	-0.296423	0.244541	454.985	-0.170441	0.000192879	-1.26244	2.10281	-2.78816	4.27439	-7.20095	16.7907	-0.460809	-0.0727555	H91	wet	2019 SAM maize panel	Midflowering	0.0265834	0.0103001	0.0134389	0.000250449	-3.67e-05	0.000160589	0.00030623	0.000126606	-2.98e-05	-4.92e-05	-6.21e-05	-8.47e-05	-9.31e-05	-7.71e-05	-6.33e-05	-4.34e-05	-4.55e-05	-4.61e-05	-4.2e-05	-1.92e-05	-1.44e-05	-9.15e-06	-4.31e-06	2.83e-05	6.57e-05	6.82e-05	8.92e-05	5.6e-05
H49	dry	2019 SAM maize panel	Midflowering	2168.47	0.618124	0.280225	314.056	0.367023	-0.000155115	-13.3572	-0.315602	-6.20094	5.17595	-0.0433731	38.4521	-4.65937	0.355025	H95	wet	2019 SAM maize panel	Midflowering	0.0210594	0.00403878	-0.00420022	-3.53e-06	4.59e-05	-3.26e-05	0.000154776	0.000234859	6.81e-05	5.34e-05	4.63e-05	2.99e-05	2.68e-06	-2.85e-05	-6.33e-05	-9.46e-05	-0.000103382	-0.000104309	-8.1e-05	-3.53e-05	-2.19e-05	-1.25e-05	-6.49e-06	-4.85e-06	3.04e-05	6.81e-05	5.05e-05	1.59e-05
H84	dry	2019 SAM maize panel	Midflowering	7212.41	0.475353	0.361811	1496.7	-0.124348	-0.000103691	9.82886	3.78802	-3.28763	7.45706	8.09863	-2.94135	0.908658	1.24197	H99	wet	2019 SAM maize panel	Midflowering	0.086884	-0.00178037	0.00517804	0.000216434	0.000583982	0.000628754	0.000191043	-6.74e-05	9.03e-06	-2.33e-05	-0.000115319	-0.000115355	-0.000145318	-0.000139123	-0.000129453	-0.00014646	-0.000141251	-0.000113972	-6.87e-05	-3.05e-05	-1.95e-05	-1.17e-05	-6.05e-06	4.82e-06	0.000109729	0.000313758	0.000449763	0.000761575
H8431	dry	2019 SAM maize panel	Midflowering	1220.82	0.551153	1.08132	443.768	-0.127598	0.00142632	-11.4469	-2.36915	-12.704	21.1518	-5.27821	-30.4195	-1.7995	-3.85265	HB8229	wet	2019 SAM maize panel	Midflowering	-0.0260996	-1e-05	0.0262457	-0.000106185	-2.74e-05	-0.000302417	-0.00023888	-0.000137603	-6.44e-05	-1.14e-05	5.89e-05	8.15e-05	5.44e-05	6.21e-05	9.73e-05	5.96e-05	5.48e-05	7.89e-05	7.15e-05	5.3e-05	5.13e-05	4.31e-05	2.5e-05	1.09e-05	3.84e-05	5.87e-05	1.07e-05	-7.25e-05
H91	dry	2019 SAM maize panel	Midflowering	6838.49	0.0568533	-0.164876	929.341	-0.0048789	0.000175505	14.6192	23.4994	-1.04679	-3.80161	24.853	25.7713	0.371366	1.94012	HBA1	wet	2019 SAM maize panel	Midflowering	0.0751728	0.00912608	0.00500082	-0.000372863	-0.000198889	-0.0001526	2.5e-05	0.000207173	0.000163143	0.000101112	7.48e-05	4.57e-05	3.61e-05	5.02e-05	6.31e-05	2.58e-05	1.5e-06	-2.1e-05	-3.64e-05	-1.18e-05	-9.34e-06	-1.07e-05	-7.93e-06	-2.84e-05	-9.07e-05	-0.000171844	-0.000228654	-0.000302443
H95	dry	2019 SAM maize panel	Midflowering	-564.037	0.104283	-0.261878	-531.925	0.322153	-0.00165008	-8.0874	-13.0893	2.89374	-5.39284	-10.865	15.0251	-2.42214	0.176567	HP301	wet	2019 SAM maize panel	Midflowering	-0.0475977	-0.0339029	-0.0266677	2.87e-05	0.000363334	-4.7e-05	-0.000186133	-0.000231418	-0.00015821	-8.93e-05	-5.83e-05	-2.05e-05	5.17e-06	1.94e-05	4.53e-05	8.19e-05	0.000115798	8.44e-05	0.000118571	4.39e-05	2.31e-05	1.76e-05	6.51e-06	-3.5e-06	2.74e-05	3.24e-05	-3.04e-05	-0.000153233
H99	dry	2019 SAM maize panel	Midflowering	-8092.22	-0.176805	-1.51323	-1462.06	-0.0489271	-0.000972153	2.89884	-2.63835	24.0332	-29.8482	-5.27904	-48.2099	3.45721	4.01299	I205	wet	2019 SAM maize panel	Midflowering	-0.0336825	0.00256921	0.0129738	0.000700277	0.000747892	5.55e-05	-7.57e-05	-7.95e-05	3.27e-05	-0.000111818	-0.000187877	-0.000184522	-0.000158177	-0.000110086	-0.000113018	-0.000113333	-0.000102731	-7.94e-05	-5.25e-05	-1.82e-05	-1.15e-05	-6.85e-06	-3.48e-06	2.37e-05	0.000125818	0.000339792	0.000495929	0.000652128
HB8229	dry	2019 SAM maize panel	Midflowering	-1997.02	-0.413153	0.0771439	878.649	-0.314776	0.00395503	21.3615	20.0085	0.833549	1.19194	18.4723	-19.4987	4.04918	3.49864	I29	wet	2019 SAM maize panel	Midflowering	0.0051465	-0.0555276	-0.050073	0.000190052	0.000172261	2.31e-05	0.000132747	-6.27e-05	-4.85e-05	1.07e-05	0.000140545	5.15e-05	-6.22e-05	-0.000103151	-0.00010816	-8.2e-05	-9.57e-05	-7.34e-05	-5.27e-05	-1.49e-05	-7.38e-06	1.76e-06	2.64e-06	-3.17e-06	-4.71e-06	1.99e-05	7.64e-05	0.000172715
HBA1	dry	2019 SAM maize panel	Midflowering	1459.73	0.13035	0.662514	140.717	0.141819	-0.000738274	-7.48702	-4.8947	-6.88915	12.9389	-1.1604	-1.1686	-1.31814	-0.288824	IDS28	wet	2019 SAM maize panel	Midflowering	-0.154815	0.000927413	-0.0136771	-0.000235814	-0.000483217	-0.000332918	-0.000188201	1.19e-05	9.41e-05	6.98e-05	3.38e-05	5.92e-05	6.26e-07	2.01e-05	5e-05	9.32e-05	0.000144362	0.000127681	7.23e-05	6.38e-05	6.58e-05	6.17e-05	3.82e-05	-1.12e-06	-6.54e-06	-3.28e-05	-0.000104922	-0.000205396
HP301	dry	2019 SAM maize panel	Midflowering	-12600.3	-0.191633	-0.552134	-1759.73	-0.0929503	-0.000177001	-12.54	-15.5546	3.64847	-10.9114	-20.8861	-69.8754	-3.04253	-1.40187	IDS69	wet	2019 SAM maize panel	Midflowering	0.0752094	0.0176729	0.014835	0.000389814	0.000657496	0.00082344	0.000880776	0.000257154	-0.000104787	-0.00017509	-0.000253934	-0.000312503	-0.000337186	-0.000278925	-0.000254237	-0.000219226	-0.000190367	-0.000147399	-0.000100528	-3.99e-05	-2.53e-05	-1.54e-05	-8.01e-06	4.43e-05	0.000160878	0.000359814	0.00053304	0.000863513
I205	dry	2019 SAM maize panel	Midflowering	-4501.26	-0.0630115	0.517857	-901.088	-0.111538	0.000115556	-17.1907	-14.5933	3.96041	10.3346	-17.7931	-14.2105	-2.34308	-4.85478	IDS91	wet	2019 SAM maize panel	Midflowering	-0.0150451	-0.0177164	-0.0191206	-2.63e-05	0.000142254	0.000167916	-5.62e-05	-0.000110683	-0.000129151	-8.45e-05	-5.27e-05	-2.54e-05	5.83e-06	2.73e-05	2.52e-05	7e-05	8.44e-05	4.14e-05	5.44e-05	3.74e-05	5.32e-06	-1.48e-05	-8.01e-06	-4.34e-06	-1.36e-05	-5.68e-05	-0.00013985	-0.000220384
I29	dry	2019 SAM maize panel	Midflowering	-20196.5	0.527268	-1.30417	-2662.91	0.677793	0.00131791	-21.5984	-36.071	12.3408	-25.5255	-41.2212	-156.361	-4.83161	-2.28622	IL14H	wet	2019 SAM maize panel	Midflowering	-0.0305705	-0.0421157	-0.041023	0.000316497	0.000487154	0.000330617	-3.33e-05	-2.8e-05	9.96e-05	0.000160433	4.84e-06	-0.000143587	-0.00020849	-0.000191812	-0.000172206	-0.000150251	-0.000144835	-0.0001215	-8.43e-05	-3.89e-05	-2.53e-05	-1.54e-05	-8.01e-06	2.22e-05	4.36e-05	0.000162882	0.000357266	0.000516219
IDS28	dry	2019 SAM maize panel	Midflowering	-16802.8	-0.116434	-0.71402	-1819.89	0.08644	0.00340364	-21.7648	-35.5947	12.9081	-14.4834	-40.6125	-150.372	0.0663135	-4.0669	K148	wet	2019 SAM maize panel	Midflowering	0.0247203	-0.0448403	-0.0373693	6.09e-05	-5.86e-05	1.01e-06	8.73e-05	-3.51e-05	-5.31e-05	-2.37e-05	3.51e-06	3e-05	4.46e-05	1.51e-05	1.71e-05	-7.57e-06	-1.95e-05	-1.81e-05	-2.65e-05	-1.86e-05	-7.15e-06	-1.28e-05	-8.01e-06	1.76e-05	2.46e-05	-3.27e-05	-8.81e-05	-7.22e-05
IDS69	dry	2019 SAM maize panel	Midflowering	-15840.7	0.126896	-0.648813	-2212.35	-0.00826703	0.00179345	-21.3226	-39.6973	13.8987	-13.0332	-45.676	-104.862	-0.317153	-4.0477	K4	wet	2019 SAM maize panel	Midflowering	0.0185216	0.0149978	0.0194969	0.000242804	0.000527029	8.76e-05	-0.000131641	-0.000135281	-5.24e-05	1.12e-05	-3.9e-06	-3.96e-05	-6.48e-05	-5.67e-05	-6.94e-05	-8.86e-05	-6.04e-05	-6.74e-05	-2.76e-05	-2.6e-06	7.56e-06	2.01e-05	1.66e-05	-7.98e-06	-2.11e-05	-2.12e-05	-1.2e-05	5.51e-05
IDS91	dry	2019 SAM maize panel	Midflowering	-11652.4	-0.290491	-0.392091	-1185.82	-0.0185856	0.0014405	-6.51944	-23.1058	8.35065	-8.10636	-19.6963	-93.3023	0.965704	-0.506158	K55	wet	2019 SAM maize panel	Midflowering	-0.0224694	-0.0162513	-0.00694037	-0.000227652	-0.00026601	-0.000102138	0.000291461	0.000439274	0.000214914	-2.59e-05	-7.44e-05	-6.32e-05	-5.91e-05	-5.17e-05	-4.3e-05	-1.81e-05	-2.36e-05	-3.21e-05	-1.45e-05	8.86e-06	1.23e-05	1.31e-05	1.39e-05	-2.41e-05	-0.000102892	-0.000212538	-0.000277223	-0.000338373
IL14H	dry	2019 SAM maize panel	Midflowering	-19273.6	-0.136992	-1.87815	-2663.65	0.271763	0.000683077	-18.5344	-29.5013	22.8841	-37.2301	-30.3828	-138.747	-0.0739049	1.3454	K64	wet	2019 SAM maize panel	Midflowering	0.144646	-0.0175617	-0.0266106	0.000192115	0.000193277	0.000573768	0.000303285	3.11e-05	-6.24e-05	-4.04e-05	-4.28e-05	-7.18e-05	-0.000128258	-0.000122274	-0.000102386	-0.00010786	-9.79e-05	-9.24e-05	-7.1e-05	-3.79e-05	-2.53e-05	-1.54e-05	-8.01e-06	5.61e-06	4.1e-05	7.68e-05	9.65e-05	0.000184473
K148	dry	2019 SAM maize panel	Midflowering	-3324.11	-0.301802	-0.238317	127.864	-0.208369	0.00369459	7.52574	12.5158	0.815515	-5.68078	13.0367	-36.2322	0.404468	2.48759	KI11	wet	2019 SAM maize panel	Midflowering	-0.000329022	-0.0209127	-0.0124227	5.68e-05	0.00012588	4.11e-05	-0.000240073	-0.000297736	-0.000137565	-4.79e-05	4.56e-05	8.86e-05	0.000116771	9.94e-05	0.000125886	7.04e-05	3.6e-05	-2.32e-05	-6.7e-05	-2.73e-05	-1.73e-05	-1.33e-05	-7.31e-06	9.22e-06	3.23e-06	3.4e-07	-1.29e-05	-5.11e-05
K4	dry	2019 SAM maize panel	Midflowering	-7778.74	0.456877	0.22178	-545.369	0.542496	0.00204409	-2.7669	13.3525	-1.23458	3.96075	13.092	-38.8744	-3.58192	1.11267	KI14	wet	2019 SAM maize panel	Midflowering	0.108605	-0.0268625	-0.0239266	-3.71e-05	0.000414815	0.000757243	0.000100965	-2.67e-05	1.62e-05	2.01e-05	4.8e-05	-3.99e-05	-5.81e-05	-0.000129507	-0.000184187	-0.000175574	-0.000145821	-0.000110467	-8.18e-05	-3.07e-05	-1.95e-05	-1.17e-05	-6.05e-06	-2.73e-06	5.73e-05	0.000276853	0.000559261	0.000690327
K55	dry	2019 SAM maize panel	Midflowering	-1777.83	-0.146214	-0.263289	-727.503	-0.0254375	-0.000323913	-4.94848	-5.1551	1.07257	-4.85964	2.57425	-15.4474	-0.94878	-0.701616	KI3	wet	2019 SAM maize panel	Midflowering	0.0490294	0.0176701	0.015702	0.00048958	0.000612698	0.00014611	-9.9e-05	-7.72e-06	1.7e-05	7.85e-05	-5.72e-05	-8.82e-05	-0.000139384	-0.000149472	-0.000147888	-0.000165541	-0.000172392	-0.000133826	-9.99e-05	-3.99e-05	-2.53e-05	-1.54e-05	-8.01e-06	4.46e-05	0.000170704	0.000355098	0.000590345	0.000845716
K64	dry	2019 SAM maize panel	Midflowering	9830.36	-0.553533	-0.200661	242.559	-0.21799	-0.00170806	22.5568	29.1402	1.1962	-3.46545	27.0583	131.175	-1.34338	3.64141	KUI2021	wet	2019 SAM maize panel	Midflowering	0.0424419	0.0109909	0.020936	-1.47e-05	1.05e-05	0.000513907	0.00060379	0.000283271	7.78e-05	8.63e-06	-7.05e-05	-0.000110971	-0.000147787	-0.000141776	-0.000137189	-0.000141131	-0.000149043	-0.000130368	-9.66e-05	-3.99e-05	-2.53e-05	-1.54e-05	-8.01e-06	-8.52e-06	-4.31e-05	-4.54e-05	8.66e-05	0.000540801
KI11	dry	2019 SAM maize panel	Midflowering	-1526.9	-0.433126	-0.219426	-471.294	-0.330181	0.00052973	-0.433215	9.26956	6.68708	-4.44865	9.53034	32.2871	2.39634	-3.4675	KY21	wet	2019 SAM maize panel	Midflowering	0.0610053	0.02821	0.0195446	-3.99e-07	0.00059557	0.000748837	0.000758924	-2.95e-05	-0.000184525	-0.000186499	-0.000168001	-0.000139803	-0.000145109	-9.08e-05	-8.95e-05	-9.12e-05	-0.000113863	-0.000124126	-9.87e-05	-3.99e-05	-2.53e-05	-1.54e-05	-8.01e-06	2.9e-05	0.000160793	0.000336294	0.000471305	0.000488341
KI14	dry	2019 SAM maize panel	Midflowering	-12444.8	-0.687493	-1.44526	-1762.08	-0.248716	0.000186528	3.27087	-6.08579	19.7194	-28.7127	1.3813	-64.0627	4.09741	3.40343	KY226	wet	2019 SAM maize panel	Midflowering	0.0470829	0.0187347	0.0216865	-0.000129458	-9.38e-05	-3.51e-05	1.14e-05	0.000307712	0.000185558	6.11e-05	-2.37e-05	-6.49e-05	-5.99e-05	-3.08e-05	-1.67e-05	-1.2e-05	-1.04e-05	-5.37e-06	-1.21e-05	-1.2e-05	-1.2e-05	-1.32e-05	-7.71e-06	-1.07e-05	-2.41e-05	-1.41e-06	4.25e-05	0.000117876
KI3	dry	2019 SAM maize panel	Midflowering	-6191.02	-0.528259	-0.0521704	-447.872	-0.27052	0.00231637	-1.71822	20.1708	3.20153	-0.812192	15.7585	-46.8008	1.64481	1.19409	KY228	wet	2019 SAM maize panel	Midflowering	0.0693861	-0.000565125	-0.0159288	5.52e-05	3.06e-05	-0.000215351	-0.000232715	-0.000201258	-0.00011552	-4.73e-05	1.12e-05	2.38e-05	3.82e-05	3.82e-05	6.48e-05	6.97e-05	0.000106249	0.000146452	9.43e-05	3.26e-05	1.85e-05	1.16e-05	5.68e-06	-1.03e-05	-2.97e-05	-7.05e-05	-0.000114756	-0.000186616
KUI2021	dry	2019 SAM maize panel	Midflowering	-9931.54	-0.520786	-0.444782	-1002.85	-0.129729	0.00328497	-9.68931	-10.2946	8.93757	-9.27421	-10.2995	-74.075	1.81536	1.31978	L127	wet	2019 SAM maize panel	Midflowering	0.0892539	-0.0215938	-0.0362281	3.93e-05	6.3e-05	-2.07e-06	-0.000323014	-0.000255406	-9.88e-05	3.53e-06	3.41e-05	9.34e-05	0.000176233	0.000143414	0.000126881	4.99e-05	-3.39e-05	-4.59e-05	-4.98e-05	-3.69e-05	-2.53e-05	-1.54e-05	-8.01e-06	-2.38e-05	-8.44e-05	-0.000127099	-9.99e-05	-6.71e-05
KY21	dry	2019 SAM maize panel	Midflowering	-1350.29	-0.664644	0.0645778	-498.56	-0.00767773	-9.67e-05	-6.94494	0.389949	0.935697	1.15125	7.20639	10.9739	-0.301868	-3.38099	L317	wet	2019 SAM maize panel	Midflowering	0.0989348	0.00904956	0.0181385	0.000137117	0.00050128	0.000451235	6.35e-05	-0.000149186	-6.24e-05	-4.54e-05	-7.06e-05	-4.13e-05	-5.04e-05	-5.88e-05	-5.79e-05	-6.49e-05	-8.79e-05	-6.47e-05	-6.01e-05	-3.77e-05	-2.53e-05	-1.54e-05	-8.01e-06	1.71e-06	1.97e-05	6.91e-05	6.2e-05	4.47e-06
KY226	dry	2019 SAM maize panel	Midflowering	4398.35	0.787746	0.0519851	820.374	0.404143	-0.00186201	-7.07983	8.78239	-3.31401	0.836244	14.622	13.9683	-0.61604	1.46954	L578	wet	2019 SAM maize panel	Midflowering	0.0620587	-0.0113775	-0.00837358	0.000190488	0.00011781	3.8e-05	0.000114897	9.09e-05	9.99e-05	9.22e-05	0.000112695	4.48e-05	-5.2e-05	-0.000119097	-0.000156214	-0.000159537	-0.000144004	-0.000107128	-7.43e-05	-3.68e-05	-2.37e-05	-1.51e-05	-8.01e-06	2.68e-05	8.22e-05	0.000115719	0.000120043	0.000313972
KY228	dry	2019 SAM maize panel	Midflowering	29728.9	0.313399	2.31131	3986.32	-0.32658	0.000725484	16.4215	77.7356	-32.3187	45.6833	86.0517	209.31	-1.35448	3.83743	LH1	wet	2019 SAM maize panel	Midflowering	0.0316982	0.0166298	0.016152	2.74e-05	-2.23e-05	-9.34e-05	-0.000206537	-0.000253863	-0.000154976	-6.26e-05	-3.41e-06	1.55e-05	4.4e-05	7.66e-05	6.85e-05	8.45e-05	9.87e-05	0.000112245	8e-05	2.83e-05	2.99e-05	4.12e-05	3.65e-05	-2.16e-06	3.42e-06	-2.74e-05	-9.27e-05	-0.000138713
L127	dry	2019 SAM maize panel	Midflowering	4696.43	0.0234984	-0.10131	1105.59	-0.1974	0.000707449	23.3016	43.6473	0.60449	-2.05744	65.1799	-17.385	2.69053	4.86707	LH123HT	wet	2019 SAM maize panel	Midflowering	0.123101	-0.0248671	-0.0116133	0.000149671	0.000193529	9.55e-06	-0.000101517	-0.000216184	-6.78e-05	-1.38e-05	3.95e-05	4.03e-05	3.8e-05	-2.17e-06	-9.96e-06	7.14e-06	1.67e-05	1.54e-05	9.67e-06	-2.35e-05	-1.95e-05	-1.17e-05	-6.05e-06	-6.8e-06	1.69e-05	4.03e-05	2.5e-05	6.71e-05
L317	dry	2019 SAM maize panel	Midflowering	-8470.52	0.138911	-0.613192	-572.323	0.597724	-0.000433064	-7.11937	-12.3095	7.7174	-11.7943	-17.0549	-82.7342	0.852902	1.85617	LH145	wet	2019 SAM maize panel	Midflowering	0.00464699	-0.00200636	0.000922234	8.12e-05	0.000142573	-2.18e-05	3.22e-05	-1.22e-07	-1.92e-05	-2.86e-05	-4.48e-05	-6.66e-06	-3.98e-06	1.26e-05	1.93e-05	-1.16e-05	-2.69e-05	-1.84e-05	-1.41e-05	-3.4e-06	-6.43e-06	-1.15e-05	-5.98e-06	-1.6e-05	-3.68e-05	-6.38e-05	-4.63e-05	-7.2e-05
L578	dry	2019 SAM maize panel	Midflowering	-10268.7	-0.018671	0.0712224	-885.893	-0.213479	0.00138006	-5.60219	3.99715	-0.83137	1.03402	-1.98898	-74.4551	-1.35093	-0.808187	LH146HT	wet	2019 SAM maize panel	Midflowering	0.0183645	0.00833586	0.0073014	-0.00011177	-0.000220699	-0.000151051	-0.000152649	2.81e-05	5.29e-05	-4.49e-06	5.45e-06	4.27e-05	7.04e-05	6.76e-05	7.06e-05	6.69e-05	7.52e-05	6.61e-05	5.79e-05	-4.5e-06	-1.28e-05	-7.31e-06	-2.64e-06	-1.49e-05	-5.34e-05	-9.6e-05	-0.000145407	-0.000201341
LH123HT	dry	2019 SAM maize panel	Midflowering	3935.57	-0.539248	0.03489	501.269	-0.343264	-0.000297754	9.36762	19.8768	2.38556	0.643615	16.6677	46.9368	2.89554	2.66388	LH150	wet	2019 SAM maize panel	Midflowering	-0.0257228	-0.0018632	0.00095006	-0.000267687	-0.000405452	-0.000342765	-0.000116241	0.000156796	0.000132184	4.13e-05	2.47e-06	-8.85e-06	1.63e-05	1.46e-05	5.03e-05	7.59e-05	9.89e-05	0.000105654	0.000111841	7.75e-05	5.17e-05	3.61e-05	2.49e-05	-1.55e-05	-4.59e-05	-9.66e-05	-0.000199378	-0.000328248
LH145	dry	2019 SAM maize panel	Midflowering	1958.79	-0.0329208	-0.458952	100.234	-0.195088	-0.00145788	13.7108	8.65579	6.95207	-9.1829	7.64163	42.8556	2.95043	2.33831	LH208	wet	2019 SAM maize panel	Midflowering	0.0388043	0.0189759	0.0188522	-5.41e-05	0.000164156	0.000158527	8.38e-05	0.000266622	2.11e-05	2.39e-05	-2.38e-05	-2.28e-05	-6.35e-05	-6.07e-05	-5.99e-05	-4.34e-05	-6.24e-05	-4.89e-05	-3.01e-05	-1.53e-05	-1.33e-05	-1.13e-05	-6.05e-06	-6.58e-06	-6.43e-06	-3.31e-05	-4.02e-05	-1.99e-05
LH146HT	dry	2019 SAM maize panel	Midflowering	-2349.65	-0.32881	0.404669	-308.31	0.135882	0.000848171	-6.14714	-14.0064	-5.74767	7.95821	-22.9919	7.97946	0.0366923	-1.4252	LH213	wet	2019 SAM maize panel	Midflowering	-0.00298286	0.0126547	0.00357314	-0.000119508	-0.000189294	-2.13e-05	4.99e-05	-5.78e-05	-7.66e-05	-7.26e-05	-6.99e-05	-3.42e-05	-2.34e-05	5.1e-06	2.3e-05	3.97e-05	7.48e-05	8.79e-05	0.000130135	0.000101159	8.31e-05	4.81e-05	3.09e-05	-5.84e-06	-2.82e-05	-6.37e-05	-9.11e-05	-0.000136462
LH150	dry	2019 SAM maize panel	Midflowering	15983.1	-0.288407	0.791394	3173.1	-0.0520674	0.000954322	15.5174	7.35312	-6.82524	15.5606	1.29268	49.5024	2.99305	1.18706	LH38	wet	2019 SAM maize panel	Midflowering	-0.0373533	-0.00722372	0.0285269	-0.000165273	-0.000493952	-0.000152255	0.000174954	8.76e-05	6.62e-05	-9.07e-06	-3.95e-05	1.16e-05	3.64e-05	8.44e-05	3.04e-05	2.71e-05	3e-05	3.93e-05	5e-05	2.36e-05	1.05e-05	2.32e-06	-3.26e-06	-1.89e-05	-0.000102376	-0.000187387	-0.000252815	-0.000361133
LH208	dry	2019 SAM maize panel	Midflowering	27795	0.400218	1.41036	2540.03	-0.152702	-0.00294826	9.2247	9.55022	-17.9193	28.3794	11.8309	213.89	0.808709	-0.211643	LH39	wet	2019 SAM maize panel	Midflowering	-0.025701	0.0121714	0.0114982	-0.000240505	-0.000382624	-0.000334871	0.000167954	0.000851772	0.00025946	-3.25e-05	-6.69e-05	-6.7e-05	-6.66e-05	-4.78e-05	-4.85e-05	-3.83e-05	-1.9e-05	2.35e-06	5.46e-06	2.83e-07	3.04e-07	7.77e-07	-2.74e-06	-3.48e-06	4.67e-06	-4.97e-05	-9.36e-05	-0.0001023
LH213	dry	2019 SAM maize panel	Midflowering	20855.6	-0.169043	0.70926	2290.97	-0.162122	-0.000586988	19.5149	21.8845	-7.79345	14.0116	22.522	190.569	1.57919	1.85388	LH51	wet	2019 SAM maize panel	Midflowering	0.0425074	-0.018622	-0.0135923	0.000136512	-9.23e-05	-0.000237691	-0.000214411	-0.000150544	-1.15e-05	6.7e-05	0.000147535	0.000164886	0.000182968	0.000110028	2.65e-05	-5.13e-05	-6.82e-05	-7.45e-05	-3.26e-05	-1.83e-05	-1.91e-05	-1.52e-05	-8.01e-06	-6.19e-06	2.15e-05	8.61e-06	-1.46e-05	-6.56e-05
LH38	dry	2019 SAM maize panel	Midflowering	-1176.35	0.131359	0.0604108	-138.646	0.214771	0.000680981	-2.41821	19.2515	-6.66659	0.583839	12.8709	24.713	-3.11697	-1.74419	LH52	wet	2019 SAM maize panel	Midflowering	0.00312896	0.0274501	0.0131166	0.000122438	-9.32e-06	-9.72e-07	-5.74e-05	-0.000132715	-4.02e-05	5.19e-05	7.12e-05	7.93e-05	8.79e-05	1.2e-05	1.85e-05	1.64e-07	-6.34e-05	-9.13e-05	-6.85e-05	-2.65e-05	-1.43e-05	-8.67e-06	-5.94e-06	1.76e-06	-3.26e-06	-8.28e-05	-0.000175954	-8.23e-05
LH39	dry	2019 SAM maize panel	Midflowering	2183.84	0.613096	0.670665	-145.967	0.461582	-0.00210585	-8.50109	-19.696	-17.458	13.9421	-13.3657	28.5498	-6.11737	-3.23007	LH54	wet	2019 SAM maize panel	Midflowering	0.0370333	-0.000224407	-0.00107101	0.00024987	0.00033346	4.34e-06	-7.73e-05	-0.000139786	-5.62e-05	2.16e-06	1.61e-07	1.7e-05	3.92e-05	3.6e-05	-9.93e-06	-9.54e-05	-9.11e-05	-7.24e-05	-6.44e-05	-2.45e-05	-1.91e-05	-1.17e-05	-6.05e-06	2.16e-05	5.37e-05	4.29e-05	5.66e-05	0.000100391
LH51	dry	2019 SAM maize panel	Midflowering	-4460.53	-0.387424	-1.07226	-965.389	-0.213167	-0.000562561	-3.87987	-8.38764	13.556	-21.0401	-11.4287	6.0419	1.80251	1.27675	LH57	wet	2019 SAM maize panel	Midflowering	0.00642059	0.00452819	0.00621885	-3.88e-05	-9.55e-05	3.29e-06	0.000150794	1.28e-05	-4.74e-05	-3.25e-05	-3.95e-05	6.01e-07	1.04e-06	-4.24e-07	3.54e-05	5.07e-05	5.44e-05	1.06e-05	7.96e-06	-1.3e-06	9.95e-06	2.02e-06	-5.51e-06	-2.53e-06	-1.12e-06	-2.27e-05	-1.21e-05	7.5e-05
LH52	dry	2019 SAM maize panel	Midflowering	1249.71	0.787927	-0.426947	-441.935	-0.131441	-0.00131809	-1.38132	-7.03566	3.65403	-8.08494	-7.48236	-9.63476	-0.508161	-4.70633	LH74	wet	2019 SAM maize panel	Midflowering	0.053146	0.00820467	0.0036761	-0.000314207	-0.000404633	-0.000257599	-0.000141921	8.28e-05	0.000187402	0.000178487	4.81e-05	6.77e-06	4.79e-06	4.06e-05	5.19e-05	4.38e-05	5.75e-05	8.17e-05	4.6e-05	3.7e-05	2.72e-05	1.82e-05	7.96e-06	-1.49e-05	-3.31e-05	-8.02e-05	-0.00017313	-0.000285699
LH54	dry	2019 SAM maize panel	Midflowering	-6628.44	0.535855	-0.145792	-639.34	0.0942767	0.00121029	-9.93153	-14.4899	-1.75151	-3.24275	-14.6239	-83.7906	-3.93306	-0.828542	LH82	wet	2019 SAM maize panel	Midflowering	-0.0269277	0.0115378	0.00925186	0.000491142	0.00042483	0.000297254	-9.24e-05	-0.000192452	-0.00011736	-5.38e-05	-2.66e-05	-6.09e-05	-8.64e-05	-7.25e-05	-6.96e-05	-6.82e-05	-5.63e-05	-4.16e-05	-2.56e-05	-2.84e-05	-1.95e-05	-1.17e-05	-6.05e-06	1.88e-05	6.83e-05	0.000254308	0.000281357	0.000257724
LH57	dry	2019 SAM maize panel	Midflowering	9308.47	-0.360813	-0.175871	846.531	-0.146484	-0.00126281	7.71178	12.9651	3.86434	-4.1094	5.07706	69.4531	3.17896	3.28896	LH85	wet	2019 SAM maize panel	Midflowering	-0.0921409	0.00359386	0.0054934	-8.71e-05	0.000122067	-0.000103958	-0.000225055	-0.000209924	-8.83e-05	-3.94e-05	-8.55e-06	-1.89e-05	2.43e-05	0.000123663	0.000136989	0.000116654	0.000114398	7.6e-05	2.71e-05	9.78e-06	3.05e-06	4.08e-06	-1.52e-06	-2.67e-06	5.58e-05	5.92e-05	-5.59e-05	7.85e-06
LH60	dry	2019 SAM maize panel	Midflowering	-6777.48	-0.255925	0.2382	-323.324	-0.285686	0.00223682	-5.50225	6.92858	-1.0821	4.23541	2.98876	-55.0794	-0.637603	1.79014	LH93	wet	2019 SAM maize panel	Midflowering	-0.0047206	-0.00845791	-0.0104297	-0.000111023	-6.79e-05	-0.000289904	-0.00038706	-0.00031042	-8.73e-05	3.01e-05	0.000148109	0.000165239	0.000160076	0.000119996	6.22e-05	7.64e-05	9.84e-05	6.07e-05	6.4e-05	3.93e-05	3.16e-05	2.52e-05	5.32e-06	-3.16e-06	-5.72e-06	-4.09e-05	-0.000103443	-0.000173956
LH74	dry	2019 SAM maize panel	Midflowering	2227.74	0.0908221	0.819043	489.199	0.0212981	0.000206048	3.4376	-4.69698	-19.4158	16.1872	0.571371	34.1087	-4.61584	-2.15143	LP5	wet	2019 SAM maize panel	Midflowering	-0.117762	0.0289999	0.033723	-0.000130396	-0.000151056	-0.000199248	-0.000139243	-0.000128308	-0.000133138	-8.6e-05	-7.79e-05	-4.7e-05	1.25e-05	5.22e-05	9.31e-05	0.000133721	0.00014241	0.000166701	0.000159453	0.000108944	7.84e-05	5.16e-05	4.18e-05	-2.06e-05	-5.98e-05	-0.00016674	-0.000288717	-0.000336282
LH82	dry	2019 SAM maize panel	Midflowering	13967.1	-0.142017	-0.0499744	1409.6	-0.206826	-0.000456154	15.44	4.12974	4.65825	-1.17004	8.51355	160.342	4.56486	2.41227	M14	wet	2019 SAM maize panel	Midflowering	0.0273432	-0.0175416	-0.0175939	-0.000271198	-0.000467494	-4.12e-05	0.000299003	0.000704944	0.000350104	-2.63e-05	-7.41e-05	-7.66e-05	-9.18e-05	-7.57e-05	-7.08e-05	-4.5e-05	-3.27e-05	-2.67e-05	-1.03e-05	-1.66e-06	-5.37e-06	-4.53e-06	-1.75e-06	5.2e-08	1.66e-05	5.72e-05	9.47e-05	0.000143028
LH85	dry	2019 SAM maize panel	Midflowering	-14547.5	-0.786974	-1.37229	-2444.72	0.283731	-0.00330643	-22.9132	-46.923	16.0501	-26.7627	-54.324	-120.78	-4.92937	-3.96768	M37W	wet	2019 SAM maize panel	Midflowering	0.0172922	-0.0251982	-0.00751617	-0.00023776	-0.000172102	-0.000392136	-0.000325999	-1.06e-06	0.000221093	0.000175495	0.000125564	7.94e-05	6.76e-05	2.96e-05	2.85e-05	3.16e-05	6.02e-05	4.83e-05	3.97e-05	1.51e-05	2.02e-05	1.09e-05	7.4e-06	-1.84e-05	-2.64e-05	8.2e-06	-6.06e-05	-0.000179311
LH93	dry	2019 SAM maize panel	Midflowering	6298.41	0.114848	0.488694	1076.47	-0.261977	-0.000776009	5.84344	7.25268	-2.07249	9.57709	0.653417	-8.93019	3.55793	-4.06678	MBNA	wet	2019 SAM maize panel	Midflowering	-0.0151703	0.0256111	0.0402792	-0.000124781	-0.000563181	-0.000296566	-8.53e-05	-3.19e-05	1.33e-05	7.19e-05	9.98e-05	0.000115794	0.000117597	8.7e-05	8.15e-05	0.000115438	0.000122601	0.00011608	7.63e-05	-1.91e-05	-2.09e-05	-1.4e-05	-7.94e-06	-1.34e-05	-6.95e-05	-0.000137235	-0.000151963	-0.00014315
LP5	dry	2019 SAM maize panel	Midflowering	-13631.9	-0.0625789	-0.667013	-1659.03	-0.0654448	-8.84e-06	-8.94148	-27.5429	11.052	-13.2556	-29.2153	-109.155	0.598461	-2.15581	MBST	wet	2019 SAM maize panel	Midflowering	0.00449306	-0.00509869	-0.00309879	-0.000210871	-0.000399898	-0.00017605	-8.61e-05	-1.56e-05	6.02e-05	7.27e-05	6.34e-05	8.26e-05	0.000101815	6.99e-05	6.76e-05	6.94e-05	7.43e-05	6.57e-05	3.12e-05	-1.13e-05	2.83e-07	-7.74e-06	-5.39e-06	-1.61e-05	-6.99e-05	-0.000153348	-0.000209442	-0.000273233
M14	dry	2019 SAM maize panel	Midflowering	-4376.39	-0.0281315	-0.495939	-545.224	0.277117	-0.000300829	-5.14838	-20.6038	4.07301	-10.2539	-22.3683	-50.343	1.00546	-0.900633	ML606	wet	2019 SAM maize panel	Midflowering	-0.0249118	0.00840472	0.00446098	-0.000111661	-0.000353629	-0.000248745	-1.18e-06	0.000270805	7.11e-05	2.82e-05	2.52e-05	2.09e-05	1.94e-07	2.06e-05	2.24e-05	3.84e-05	1.68e-05	1.9e-05	1.94e-05	1.52e-05	3.97e-06	-1.35e-07	-2.19e-06	-1.85e-06	-3.49e-05	-6.13e-05	-9.61e-05	-0.00012126
M37W	dry	2019 SAM maize panel	Midflowering	2545.44	0.416752	1.09974	482.634	-0.244596	8.68e-05	-3.74812	6.11159	-9.32567	22.1874	15.5426	33.6962	1.76294	-3.69466	MO17	wet	2019 SAM maize panel	Midflowering	0.136587	0.00684763	0.00401394	0.00018712	0.000225138	-2.84e-05	-8.54e-05	-0.000110665	-5.49e-06	5.84e-05	2.94e-05	-6.17e-06	7.44e-06	-3.75e-06	-2.89e-05	-1.86e-05	-2.27e-05	-4.49e-05	-4.16e-05	-2.83e-05	-1.95e-05	-1.17e-05	-6.05e-06	2.61e-05	6.75e-05	8.75e-05	6.92e-05	3.73e-05
MBNA	dry	2019 SAM maize panel	Midflowering	13066	0.0626497	-0.0182894	1453.19	0.186061	-0.00180367	9.81528	10.9201	0.655631	-0.0626161	15.1685	31.5825	2.10329	0.160123	MO18W	wet	2019 SAM maize panel	Midflowering	-0.0402502	-0.0333833	-0.0396025	-0.000213831	-6.86e-05	-6.19e-05	-0.00010326	6.85e-05	7.46e-06	-6.9e-05	-4.35e-05	-1.72e-05	3.26e-05	5.83e-05	7.38e-05	0.000104475	0.000125845	8.47e-05	4.29e-05	1.48e-05	7.69e-06	1.22e-05	5.26e-06	-2.22e-05	-8.19e-05	-0.000144298	-0.000244857	-0.000362002
MBST	dry	2019 SAM maize panel	Midflowering	-18417.7	-0.335208	-0.990398	-2492.47	0.143412	0.000613325	-24.437	-44.9416	13.865	-19.576	-54.6588	-146.673	-2.96368	-3.86694	MO1W	wet	2019 SAM maize panel	Midflowering	-0.0398033	-0.00894872	-0.0192822	-0.000270414	-0.000241473	-8.49e-05	-9.15e-05	3.39e-05	-2.34e-05	-1.58e-05	2.38e-05	1.46e-05	5.47e-05	0.000101748	8.27e-05	7.76e-05	8.02e-05	5.18e-05	4.29e-05	3.96e-05	3.72e-05	3.05e-05	1.72e-05	-2.79e-05	-9.32e-05	-0.000155763	-0.000196589	-0.000244277
MDF-13D	dry	2019 SAM maize panel	Midflowering	1568.51	0.339824	0.113372	480.735	-0.191809	1.65e-05	1.99204	-5.23684	-3.55276	2.5868	-7.21418	-9.10633	0.169695	-0.38743	MO24W	wet	2019 SAM maize panel	Midflowering	-0.0314925	-0.00106577	0.00249259	-7.94e-05	-4.99e-05	7.05e-05	2.24e-06	8.47e-05	-2.75e-05	-3.14e-05	-3.01e-05	-2.84e-05	-2.37e-05	-2.44e-06	1.23e-05	3.41e-05	7.19e-05	3.23e-05	2.2e-05	6.12e-06	2.45e-06	2.77e-06	2.88e-06	-1.14e-06	-4.48e-06	6.14e-06	-1.85e-05	-5.39e-05
ML606	dry	2019 SAM maize panel	Midflowering	6894.38	0.639405	-0.226974	215.277	-0.0901284	-0.00185563	12.3566	0.62124	2.22661	-4.21036	-3.57023	65.2257	2.14193	2.24545	MO44	wet	2019 SAM maize panel	Midflowering	-0.0106767	-0.0225415	-0.0144993	-3.2e-05	-0.000131943	-0.00020404	-0.000202109	-5.4e-05	5.2e-05	9.94e-05	9.13e-05	4.99e-05	1.99e-05	5.33e-06	2.94e-05	3.03e-05	2.1e-05	2.97e-06	1.81e-05	-1.25e-05	-1.15e-05	-6.85e-06	-3.48e-06	-5.33e-06	-2.35e-05	-2.69e-05	1.71e-05	8.13e-05
MO17	dry	2019 SAM maize panel	Midflowering	1465.29	-0.0706806	-0.506452	686.034	-0.0821403	0.0013418	6.43398	10.9029	10.7984	-10.4459	4.61778	-10.5155	3.17063	0.72327	MO45	wet	2019 SAM maize panel	Midflowering	0.0190431	0.0307736	0.0275386	-0.000219647	-0.00046757	-0.000282368	8.04e-05	0.000133198	7.71e-05	0.000157381	0.000161732	8.66e-05	5.12e-05	4.15e-05	1.83e-05	1.31e-05	3.98e-06	5.12e-06	1.36e-06	1.25e-05	5.23e-07	-1.48e-05	-8.01e-06	-5.85e-06	-5.29e-05	-0.000140979	-0.000185616	-0.00022781
MO18W	dry	2019 SAM maize panel	Midflowering	-2630.05	-0.271551	-0.275672	-347.75	0.103972	0.000531631	36.9758	41.0888	9.19246	-5.20719	41.0208	-21.4363	4.31145	4.86916	MO46	wet	2019 SAM maize panel	Midflowering	0.0764895	-0.0490478	-0.0296394	-6e-05	-0.000199322	7.91e-05	7.28e-05	2.56e-05	7.35e-05	3.89e-05	0.000128655	8.85e-05	7.58e-05	3.65e-05	3.15e-05	-7.98e-05	-0.000108671	-0.000103958	-6.99e-05	-2.59e-05	-1.82e-05	-1.15e-05	-6.04e-06	-1.37e-05	-6.15e-05	-0.000107588	-5.12e-05	0.00015655
MO1W	dry	2019 SAM maize panel	Midflowering	-4879.13	0.0862726	-0.0263168	-773.823	0.258532	-0.000586299	3.45124	0.564902	1.36515	-0.760881	3.38793	-8.75405	-1.68455	-0.45328	MO47	wet	2019 SAM maize panel	Midflowering	-0.0622045	0.0101369	0.00960518	-0.000122269	-0.000232553	-0.000137372	1.23e-05	0.000223008	0.000271343	8.28e-05	-1.42e-05	-4.38e-05	-1.97e-05	1.39e-05	6.97e-06	7.71e-06	-4.87e-06	-4.35e-05	-5.12e-05	-2.1e-05	-1.82e-05	-1.29e-05	-7.74e-06	1.58e-05	-3.5e-05	-0.000107582	-0.000111233	-8.58e-05
MO24W	dry	2019 SAM maize panel	Midflowering	1226.41	-0.195712	0.0286404	-278.719	-0.254059	0.000376681	10.3537	5.7029	5.7614	0.786186	5.02891	59.9787	3.36307	0.190321	MOG	wet	2019 SAM maize panel	Midflowering	0.0578706	0.00776812	0.0227438	9.89e-05	0.000313478	0.000343778	0.000164419	-9.95e-05	-8.66e-05	-6.41e-06	2.53e-05	3.69e-05	-1.23e-05	-2.76e-05	-9.58e-05	-0.000104855	-0.000112428	-9.96e-05	-7.77e-05	-3.03e-05	-1.95e-05	-1.17e-05	-6.05e-06	2.41e-05	0.000130384	0.000252152	0.000327451	0.000449585
MO44	dry	2019 SAM maize panel	Midflowering	4177.46	0.140135	-0.282268	714.627	0.0791081	-0.000243731	12.2014	13.7051	-3.5323	-5.66418	10.4982	-7.52105	-2.61887	0.0661092	MQ305	wet	2019 SAM maize panel	Midflowering	0.0387313	0.00463926	0.00200083	0.00015133	0.000497811	0.000177452	-0.000137504	-0.000162863	-8.66e-05	-3.63e-05	-2.37e-05	-1.61e-05	-2.09e-05	-1.96e-05	-1.26e-05	1.42e-07	-1.31e-05	-1.11e-05	-2.01e-05	-1.67e-05	-1.15e-05	-6.85e-06	-3.48e-06	2.45e-05	6.78e-05	8.94e-05	8.67e-06	-1.43e-05
MO45	dry	2019 SAM maize panel	Midflowering	5453.03	0.153868	-0.0220565	757.866	-0.417184	0.000835693	17.0121	16.5984	6.37767	-0.614254	18.5928	56.7708	5.17311	2.66388	MS1334	wet	2019 SAM maize panel	Midflowering	0.0454891	-0.0186833	-0.00125478	0.00012559	0.000564022	0.000488196	0.000123051	-4.97e-05	-6.62e-05	-2.88e-05	7.64e-05	4.33e-05	-4.37e-05	-0.000102071	-0.000165693	-0.00019717	-0.000192631	-0.000150271	-0.000100647	-3.99e-05	-2.53e-05	-1.54e-05	-8.01e-06	-9.41e-06	3.23e-05	0.000208767	0.000354157	0.000576758
MO46	dry	2019 SAM maize panel	Midflowering	11413.8	0.389713	1.15068	1539.66	-0.214373	2.06e-06	13.5346	30.6296	-16.4046	23.0887	46.9922	121.767	0.8955	1.32374	MS153	wet	2019 SAM maize panel	Midflowering	-0.0307652	0.00769976	0.00604362	-0.00022597	-0.000413572	-0.000335766	-0.000239083	5.04e-05	0.000174634	0.000101572	6.19e-05	2.41e-05	-5.59e-06	1.73e-07	2.4e-05	4.49e-05	7.35e-05	0.000102779	0.00012881	5.82e-05	4.66e-05	4.56e-05	2.92e-05	-1.66e-05	-5.24e-05	-0.000110945	-0.000142239	-0.000103132
MO47	dry	2019 SAM maize panel	Midflowering	-9707.5	0.190012	-1.10883	-1834.25	0.0172279	-0.00118029	-5.46166	-22.3727	15.9816	-22.5006	-28.8542	-8.93019	1.61702	1.21438	MS71	wet	2019 SAM maize panel	Midflowering	0.0850127	0.022204	0.0261511	-0.000267797	-0.000264614	4.32e-05	0.000451625	0.000406104	5.07e-05	2.39e-05	2.88e-05	-1.94e-05	-4.5e-05	-5.44e-05	-6.34e-05	-5.49e-05	-4.89e-05	-3.94e-05	-2.54e-05	-2.41e-05	-2.24e-05	-1.48e-05	-8.01e-06	-2.89e-06	-1.04e-05	-3.27e-05	-7.73e-06	8.09e-06
MOG	dry	2019 SAM maize panel	Midflowering	-1741.33	-0.310917	-0.976407	-805.899	-0.0809409	-4.41e-05	4.01239	29.3208	13.6178	-19.5692	38.1951	2.16677	1.61479	5.52082	MT42	wet	2019 SAM maize panel	Midflowering	-0.0338123	0.0318077	0.0239655	-0.000262496	-0.000210343	0.00100226	0.00197571	0.000150524	-0.00025447	-0.000245726	-0.000248088	-0.000212723	-0.000187771	-0.000147865	-0.000155803	-0.000147212	-0.000130418	-0.000106161	-7.34e-05	-2.48e-05	-1.77e-05	-1.08e-05	-6.87e-06	1.22e-05	5.37e-05	0.000152042	0.000268514	0.000316917
MQ305	dry	2019 SAM maize panel	Midflowering	7968.64	0.614168	0.479407	1070.26	-0.309239	-0.000315432	17.0923	43.6285	-8.03126	10.0296	43.6838	65.2257	2.07664	3.56136	N192	wet	2019 SAM maize panel	Midflowering	0.0334159	-0.00463217	-0.00500676	-0.000133978	-0.000192899	-0.000128	-4.71e-05	5.17e-05	0.000135773	9.27e-05	-2.77e-05	-3.05e-05	-1.04e-05	5.89e-06	2.18e-05	3.99e-05	5.51e-05	7e-05	6.58e-05	-1.21e-05	-1.15e-05	-6.85e-06	-3.48e-06	-8.46e-06	-2.77e-05	-6.44e-05	-0.000101889	-0.000173748
MS1334	dry	2019 SAM maize panel	Midflowering	-27929.4	0.0809943	-2.23116	-3841.66	0.285248	-0.00324199	-36.014	-61.7568	29.7648	-43.9567	-71.3294	-215.193	-2.77456	-7.48597	N28HT	wet	2019 SAM maize panel	Midflowering	-0.0487317	0.00749195	0.0103866	-0.000280356	-0.000454144	-0.000256589	-0.000241068	-6.84e-05	0.000182605	0.000183504	5.33e-05	-1.12e-05	-2.51e-05	-1.05e-05	3.2e-06	3.93e-05	6.89e-05	0.000107488	0.000140137	8.08e-05	7.66e-05	4.63e-05	3.02e-05	-1.09e-05	-3.91e-05	-8.02e-05	-0.000132953	-0.000237742
MS153	dry	2019 SAM maize panel	Midflowering	-272.422	-0.0726998	-0.133083	-92.7264	-0.286685	-0.0015599	8.13175	-0.35514	2.49995	-2.40085	-5.30868	11.8546	2.36694	1.81955	N6	wet	2019 SAM maize panel	Midflowering	-0.106357	-0.00428052	-0.00977231	-0.000224714	-9.04e-05	1.18e-05	-0.000141581	-0.000243286	-0.000119666	-4.75e-05	-1.79e-05	2.33e-05	5.36e-05	7.73e-05	0.000125199	0.000139571	0.000134176	0.000142029	0.000141996	5.91e-05	2.94e-05	1.36e-05	1.14e-05	-1.72e-05	-6.73e-05	-0.000132571	-0.000181627	-0.000315269
MS71	dry	2019 SAM maize panel	Midflowering	30642.7	-0.0470973	1.91713	3450.99	-0.352615	-0.00131346	18.4992	27.5806	-24.5019	37.9133	25.3796	255.821	1.3083	2.23059	NC222	wet	2019 SAM maize panel	Midflowering	0.120543	0.019756	0.0198211	-4.05e-05	0.000258745	0.000354264	0.000559605	0.000165429	1.3e-05	5.59e-05	3.95e-05	-1.67e-05	-0.00012006	-0.000131543	-0.000179835	-0.000190692	-0.000164045	-0.000147954	-0.000100645	-3.99e-05	-2.53e-05	-1.54e-05	-8.01e-06	-1.87e-05	-4.98e-05	1.89e-05	0.000236004	0.000477363
MT42	dry	2019 SAM maize panel	Midflowering	-10087.9	0.0783814	-1.35916	-1369.97	0.318715	0.000444166	-7.62674	-31.1349	17.08	-27.4605	-40.0821	-91.3929	0.866795	0.659955	NC230	wet	2019 SAM maize panel	Midflowering	-0.0289456	-0.033137	-0.0271008	0.000125662	5.58e-05	-8.2e-05	-0.000125425	3.2e-05	0.000109361	2.38e-05	-4.41e-05	-6e-05	-2.96e-05	-2.21e-05	-3.58e-05	-5.76e-06	-1.17e-05	-1.15e-05	-1.33e-05	-3.45e-06	-2.27e-07	-7.75e-06	-7.39e-06	-7.38e-07	2.53e-05	-8.92e-06	-0.000123985	-0.000208765
N192	dry	2019 SAM maize panel	Midflowering	5311.98	-0.297851	-0.0944054	329.777	0.0356339	-0.00114724	8.76195	21.712	3.93312	-1.89953	27.4713	51.3104	1.10442	1.9175	NC232	wet	2019 SAM maize panel	Midflowering	-0.000774687	0.0271661	0.0234414	-7.68e-05	-2.86e-05	-0.000191782	-0.000210062	-0.000135771	-4.83e-06	0.000111314	0.000122973	0.000112358	8.44e-05	3.57e-05	-2.18e-05	-2.68e-05	1.79e-05	3.1e-05	2.96e-05	-2.3e-05	-1.95e-05	-1.17e-05	-6.05e-06	7.01e-07	-8.29e-06	-9.61e-06	-5.31e-06	-1.14e-06
N28HT	dry	2019 SAM maize panel	Midflowering	3262.15	-0.779067	0.0497544	-120.791	-0.158741	-0.00154553	4.64784	1.34121	1.22249	1.08029	2.61661	24.7014	0.286322	-0.106353	NC236	wet	2019 SAM maize panel	Midflowering	0.0729808	-0.0171686	-0.00558068	-0.000390196	-0.000507692	-0.000323629	0.000155866	0.000747593	0.000440586	3.7e-05	-6.35e-05	-7.72e-05	-8.2e-05	-5.49e-05	-3.68e-05	-1.64e-05	1.7e-05	2.63e-05	1.08e-05	9.47e-06	1.29e-05	1.12e-05	2.16e-06	3.41e-07	-1.21e-05	-3.91e-05	-7.1e-05	-9.62e-05
N6	dry	2019 SAM maize panel	Midflowering	10574.7	0.211717	1.15148	946.302	-0.226281	-0.00136132	1.20661	27.123	-22.7178	22.6696	34.7275	121.415	-4.02942	-0.830338	NC250	wet	2019 SAM maize panel	Midflowering	0.112217	0.0301115	0.017261	-5.27e-06	-7.68e-05	-8.17e-05	0.000258301	0.000329958	5.83e-05	-1.42e-05	-4.12e-05	-4.27e-05	-1.39e-05	-1.96e-05	-3.92e-05	-3.75e-05	-5.4e-05	-3.94e-05	-2.87e-05	-2.73e-05	-1.95e-05	-1.17e-05	-6.05e-06	2.63e-06	3.17e-05	5.33e-05	5.2e-05	3.32e-05
NC222	dry	2019 SAM maize panel	Midflowering	-9703.39	-0.459625	-1.09268	-1248.92	0.427403	0.00180723	-11.1915	-16.0597	15.9053	-21.7599	-19.0583	-90.1101	0.186892	1.80575	NC258	wet	2019 SAM maize panel	Midflowering	0.0551133	0.0186878	0.0199702	-9.65e-06	0.00014472	0.000761888	0.000254269	-8.39e-05	-6.02e-05	-3.74e-05	-5.85e-05	-5.91e-05	-6.72e-05	-5e-05	-6.74e-05	-6.01e-05	-7.33e-05	-8.89e-05	-7.91e-05	-3.85e-05	-2.53e-05	-1.54e-05	-8.01e-06	2.58e-06	4.08e-06	3.85e-05	6.64e-05	9.01e-05
NC230	dry	2019 SAM maize panel	Midflowering	410.8	0.0669957	0.743357	-186.645	-0.0722421	0.0009518	-10.4826	13.9519	-14.3378	14.3441	10.8582	18.9003	-4.65248	-1.10179	NC260	wet	2019 SAM maize panel	Midflowering	0.00152918	0.00427207	0.00475666	3e-05	0.00020648	-5.64e-05	-0.000166307	-0.000124969	1.19e-05	0.000159614	0.000176038	0.000130601	-4.87e-05	-6.79e-05	-5.29e-05	-7.28e-05	-7.15e-05	-5.27e-05	-5.33e-05	-1.95e-05	-1.14e-05	-7.5e-06	-5.09e-06	-1.33e-05	-4.29e-05	-3.87e-05	5.11e-05	0.000263219
NC232	dry	2019 SAM maize panel	Midflowering	14557.1	0.360694	1.30713	2216.67	-0.0119757	-0.0011022	17.4148	24.5635	-18.9234	26.1928	25.1287	36.5145	-0.727927	2.28392	NC264	wet	2019 SAM maize panel	Midflowering	-0.012367	-0.00491611	-0.00827278	-7.04e-06	-0.000125585	-0.000119151	-0.000103943	-0.000165029	-6.69e-05	3.98e-06	1.22e-05	1.64e-05	1.61e-05	4.03e-05	0.000111269	0.000117028	8.59e-05	8.46e-05	4.89e-05	-1.17e-05	-1.15e-05	-6.85e-06	-3.48e-06	-1.02e-06	-2.44e-05	-7.94e-05	-0.000122133	-0.000181853
NC236	dry	2019 SAM maize panel	Midflowering	28597.5	-0.553652	1.10382	2971.36	-0.249149	-0.00204738	12.3269	29.936	-14.1072	22.0185	45.8999	217.337	1.42829	2.25758	NC290A	wet	2019 SAM maize panel	Midflowering	0.0769749	-0.00432889	0.0118221	-0.000248565	-5.72e-05	5.77e-05	0.000283571	0.000247445	4.48e-05	2.44e-05	1.64e-05	2.55e-05	3.36e-05	-3.06e-05	-4.63e-05	-6.84e-05	-6.84e-05	-5.83e-05	-4.38e-05	-2.88e-05	-2.01e-05	-1.2e-05	-5.91e-06	4.13e-07	2.94e-05	8.51e-05	0.000149608	0.000217335
NC250	dry	2019 SAM maize panel	Midflowering	7761.62	1.02194	0.319659	1475.66	0.213952	0.000258717	7.14648	22.4624	-7.21798	6.50655	22.598	71.2145	1.49898	2.75085	NC296	wet	2019 SAM maize panel	Midflowering	-0.116113	-0.0362935	-0.0284282	7.09e-05	0.00010454	-3.93e-06	-0.000116047	-0.000171419	-0.000151207	-0.000107192	-6.25e-05	-1.19e-05	2.19e-05	5.44e-05	8.92e-05	8.76e-05	8.66e-05	7.02e-05	5.7e-05	3.71e-05	1.86e-05	9.49e-06	3.61e-06	1.61e-06	1.05e-06	-5.84e-05	-5.79e-05	-0.000144959
NC258	dry	2019 SAM maize panel	Midflowering	-4164.17	0.0204914	0.15368	-843.843	-0.237138	-0.000344532	-7.19439	-14.1394	2.15474	2.85482	-15.6285	-12.8053	1.33041	-0.865377	NC300	wet	2019 SAM maize panel	Midflowering	-0.0117129	-0.000429151	0.00093218	0.000287191	0.000354282	9.77e-05	-0.000231546	-0.000314612	-0.00020663	-8.85e-05	-6.47e-06	4.46e-05	9.36e-05	9.52e-05	2.66e-05	1.72e-05	-4.55e-05	-3.56e-05	-4.48e-05	-2.8e-05	-2.32e-05	-1.54e-05	-8.01e-06	-1.23e-05	-6.78e-06	1.88e-05	-2.57e-05	-2.27e-05
NC260	dry	2019 SAM maize panel	Midflowering	-14723.9	-0.885201	-0.69311	-1619.05	-0.36602	0.00268892	-12.0665	-16.4015	10.7006	-13.8184	-21.8911	-116.201	0.667563	0.464526	NC302	wet	2019 SAM maize panel	Midflowering	0.00771723	0.00318958	0.0204702	0.000350565	0.000398062	5.43e-05	-8.53e-05	-6.36e-05	-3.92e-05	-2.47e-05	-4.44e-05	-1.31e-05	-1.89e-05	-4.61e-05	-7.9e-05	-9.6e-05	-0.000132908	-0.000112706	-8.52e-05	-3.38e-05	-2.4e-05	-1.54e-05	-8.01e-06	1.95e-06	1.99e-05	7.28e-05	8.68e-05	0.000104844
NC264	dry	2019 SAM maize panel	Midflowering	-4931.74	0.394662	0.669972	125.158	0.0900432	0.00081054	1.37568	4.78027	-8.36231	13.2721	6.77349	-43.0737	-2.20442	-0.200663	NC306	wet	2019 SAM maize panel	Midflowering	-0.0184779	-0.00968398	-0.0130086	-0.000158748	-9.5e-05	0.000577745	0.0007467	0.000177605	-0.000140182	-0.000113413	-0.000101212	-8.56e-05	-7.52e-05	-5.22e-05	-4.61e-05	-4.21e-05	-3.24e-05	-4.05e-05	-3.89e-05	-1.42e-05	-8.73e-06	-4.67e-06	-1.19e-06	1.08e-05	5.43e-05	6.62e-05	7.31e-05	5.07e-05
NC290A	dry	2019 SAM maize panel	Midflowering	16205.7	-0.00967325	0.466261	1094.35	-0.183194	-0.00365241	6.66435	5.90078	-10.1834	9.74082	4.6296	164.57	-0.890849	1.41352	NC310	wet	2019 SAM maize panel	Midflowering	-0.0615061	-0.000303588	-0.019986	0.00105166	2.47e-06	-0.000523517	-0.000363627	-0.000221228	-0.000100312	-0.000138921	-0.000164634	-0.000141293	-9.38e-05	-4.28e-05	-5.66e-06	3.54e-05	3.7e-05	3.57e-05	6.23e-05	6.04e-05	4.77e-05	2.18e-05	1.32e-05	0.000162793	0.00047822	0.000537595	0.000566794	-4.51e-05
NC296	dry	2019 SAM maize panel	Midflowering	-12210	-0.536553	-1.36521	-1708.71	0.166495	-0.000266884	-7.94895	-31.7943	18.9685	-27.32	-39.7109	-91.1886	-0.537857	0.651903	NC314	wet	2019 SAM maize panel	Midflowering	-0.102919	0.0443598	0.0227482	-0.000285959	-0.000411031	-0.000285155	8.32e-05	0.000758416	0.000484558	0.000169246	-1.58e-05	-8.06e-05	-9.86e-05	-9.27e-05	-0.000109978	-0.00010253	-8.68e-05	-6e-05	-2.81e-05	-3.83e-07	-4e-06	5.09e-08	3.75e-07	7.11e-07	2.44e-06	-3.26e-06	-7.82e-06	-5.36e-05
NC300	dry	2019 SAM maize panel	Midflowering	-16757	-0.285609	-1.38715	-2085.25	-0.0962968	-0.00237835	-12.7772	-43.0657	21.4901	-26.8853	-46.2377	-147.026	3.03709	-1.799	NC318	wet	2019 SAM maize panel	Midflowering	-0.000354947	0.00159582	-0.00532086	-0.000164374	-0.000173646	-0.000309628	-0.000365042	-0.000265366	-8.75e-05	3.21e-05	0.000120775	0.000158078	0.000160565	0.000139201	0.000186631	0.000153204	0.000120799	5.78e-05	3.36e-05	2.17e-05	2.08e-05	1.31e-05	2.8e-06	-2.53e-05	-9.76e-05	-0.000207082	-0.000284184	-0.000344539
NC302	dry	2019 SAM maize panel	Midflowering	-9957.68	-0.123343	-0.900194	-1296.73	0.120681	-0.000460639	-1.71371	-2.65433	13.3749	-17.405	-3.29831	-66.3525	0.335335	1.09769	NC320	wet	2019 SAM maize panel	Midflowering	0.136381	-0.007467	-0.0165066	-2.19e-05	-3.67e-05	-0.000173034	-0.000215779	-8.26e-05	6.9e-05	0.00018441	0.000278659	0.00028351	0.000194904	2.88e-05	-8.66e-05	-0.000149637	-0.000153408	-0.000133684	-9.36e-05	-3.97e-05	-2.53e-05	-1.54e-05	-8.01e-06	-1.58e-05	-4.8e-05	-9.25e-05	-6.13e-05	7.59e-05
NC310	dry	2019 SAM maize panel	Midflowering	-960.017	-0.546961	0.144029	-397.625	-0.357441	-5.85e-05	5.20767	-13.1132	3.41013	2.3437	-4.97479	-1.8845	3.74293	-1.18997	NC326	wet	2019 SAM maize panel	Midflowering	-0.0638021	0.0133462	0.0115545	7.05e-05	-0.000127615	-7.74e-05	0.000112742	-4.68e-05	-8.11e-05	-5.22e-05	-3.97e-05	-1.85e-05	-8.44e-06	2.34e-05	6.63e-05	5.42e-05	7.02e-05	4.16e-05	3.64e-05	1.87e-05	2.47e-06	-6.05e-07	-1.21e-06	1.25e-05	5.43e-05	5.64e-05	-1.84e-05	-9.39e-05
NC314	dry	2019 SAM maize panel	Midflowering	989.657	0.0857963	-0.342212	-342.271	-0.0818377	-0.000323377	-6.86434	-19.7882	-0.377962	-6.99395	-24.6543	23.48	-1.82195	-0.580596	NC328	wet	2019 SAM maize panel	Midflowering	-0.0626978	0.00752161	0.00802299	0.000228235	8.11e-05	-3.69e-05	-8.15e-05	-9.61e-05	-7.96e-05	-6.02e-05	-5.5e-05	-3.14e-05	-1.68e-05	3.62e-06	4.84e-06	1.79e-06	9.29e-06	1.93e-05	4.94e-05	4.83e-05	2.23e-05	1.97e-05	3.98e-06	-3.89e-07	-7.66e-06	-4.59e-05	-7.29e-05	-0.000111677
NC318	dry	2019 SAM maize panel	Midflowering	-2015.08	-0.481024	0.0140704	50.9424	-0.196682	0.000975246	3.95205	11.249	2.32957	0.188294	15.3244	-1.70836	1.91855	-0.524883	NC33	wet	2019 SAM maize panel	Midflowering	-0.0785975	-0.0103802	-0.00968128	-7.36e-05	-0.00012021	-0.000109347	0.000178967	0.00026946	0.000165556	0.000100763	5.33e-05	3.14e-05	-1.38e-05	-3.78e-06	-2.86e-05	-5.18e-05	-0.000106894	-0.000132303	-9.82e-05	-3.99e-05	-2.53e-05	-1.54e-05	-8.01e-06	6.49e-06	4.3e-05	-1.5e-05	-9.84e-05	-0.000101725
NC320	dry	2019 SAM maize panel	Midflowering	-3653.92	-0.182612	0.561111	67.8283	-0.160891	0.00217437	6.46467	38.4595	-6.98712	11.5473	36.9995	-18.2727	1.2672	2.15119	NC336	wet	2019 SAM maize panel	Midflowering	-0.0901478	-0.0101881	0.000205797	-0.000190306	-0.000231636	-0.000172449	-1.79e-05	-6.13e-05	-7.52e-05	-2.59e-05	1.81e-05	3.43e-05	5.96e-05	8.19e-05	9.63e-05	0.000106822	8.97e-05	0.00012472	7.17e-05	2.67e-05	2.13e-05	-1.93e-06	-3.96e-06	-1.44e-05	-6.23e-05	-0.000127225	-0.00018484	-0.000256392
NC326	dry	2019 SAM maize panel	Midflowering	28.1269	-0.619388	0.151322	326.074	0.0891279	0.000437947	-1.08657	10.7331	1.47403	2.95561	5.24431	-32.3571	2.18419	0.381653	NC338	wet	2019 SAM maize panel	Midflowering	0.0308684	0.0153628	0.0122529	0.000357301	0.000230932	9.74e-05	-0.000216063	-0.000289888	-9.21e-05	-3.48e-05	-1.88e-06	4.53e-05	6.49e-05	3.66e-05	-4.87e-05	-6.63e-05	-4.86e-05	-1.48e-05	-3.98e-05	-3.31e-05	-2.52e-05	-1.54e-05	-8.01e-06	-9.4e-07	-2.98e-06	5.45e-06	7.53e-05	0.000145319
NC328	dry	2019 SAM maize panel	Midflowering	392.36	-0.0923218	1.37512	-311.43	-0.068418	-0.00169755	-17.4941	-34.3546	-12.9804	27.4186	-32.6213	8.68403	-2.62488	-5.68332	NC340	wet	2019 SAM maize panel	Midflowering	-0.0803028	-0.0317412	-0.0246876	3.59e-06	-0.000214774	-0.000216476	-0.000225331	-0.000242788	-9.01e-05	-5.21e-05	-1.25e-05	4.07e-05	7.22e-05	7.69e-05	0.000109549	0.00010333	0.0001091	0.000103777	9.14e-05	3.71e-05	4.14e-05	2.39e-05	1.62e-05	-1.86e-05	-9.45e-05	-0.000165863	-0.000211801	-0.000290675
NC33	dry	2019 SAM maize panel	Midflowering	6896.35	0.306921	1.00973	928.652	0.141564	-0.000636509	-5.1784	-15.0224	-19.7888	20.7534	-12.5934	33.2535	-4.74501	-3.32148	NC342	wet	2019 SAM maize panel	Midflowering	0.0572586	0.0339655	0.0246829	9.82e-05	-6.52e-05	0.000318493	-6.98e-06	1.61e-06	-3.82e-05	-7.12e-06	3.05e-05	3.18e-05	1.98e-05	3.98e-08	1.76e-05	-5.76e-05	-0.000106707	-9.43e-05	-7.3e-05	-3.31e-05	-2.06e-05	-1.28e-05	-6.82e-06	3.11e-06	-1.58e-05	-2.46e-05	-5.58e-06	4.85e-05
NC336	dry	2019 SAM maize panel	Midflowering	-14630.9	0.292297	-0.684784	-1259.89	0.200064	0.00298926	-15.1426	-22.3705	3.78361	-13.3827	-27.9837	-143.347	-6.70061	-2.32257	NC344	wet	2019 SAM maize panel	Midflowering	-0.00903116	0.002183	0.00424413	0.000103717	-0.000153469	-0.000190512	-0.000391721	-0.000230919	-1.24e-05	2.3e-06	1.33e-06	3.3e-05	7.39e-05	9.69e-05	0.000135144	0.000143742	0.000105861	6.99e-05	7.29e-06	-2.1e-06	-1.03e-05	-1.08e-05	-4.78e-06	2.66e-05	1.81e-05	-4.69e-05	-0.000151715	-0.000237924
NC338	dry	2019 SAM maize panel	Midflowering	-4107.52	-0.12314	-0.0971911	-281.408	-0.195011	0.000959355	-8.97545	-13.7763	5.43627	-2.25289	-18.1116	-82.7338	1.77134	0.638318	NC346	wet	2019 SAM maize panel	Midflowering	-0.0689991	0.00826977	0.00922619	3.75e-05	0.000102555	-0.0001	-0.000259932	-0.000237156	-0.000127716	-7.15e-05	-2.94e-05	1.89e-05	5.43e-05	6.86e-05	9.51e-05	0.000116649	0.000145533	7.91e-05	5e-05	2.5e-05	1.13e-05	4.51e-06	-1.66e-06	-1e-05	-4.43e-05	-0.000105998	-0.000150133	-0.000195536
NC340	dry	2019 SAM maize panel	Midflowering	5681.34	-0.0703234	-0.0860647	884.982	-0.234162	-0.000904497	8.66957	2.59428	1.70887	-1.30936	2.90213	7.09875	2.67424	2.95047	NC348	wet	2019 SAM maize panel	Midflowering	-0.121014	-0.0104943	-0.0109298	-0.000183024	-6.6e-05	-1.16e-05	2.86e-05	3.66e-05	-0.000125959	-8.54e-05	-1.99e-05	-1.9e-05	-2.13e-05	-1.01e-05	3.09e-05	6.43e-05	7.73e-05	7.71e-05	0.000135607	9.03e-05	4.2e-05	2.57e-05	1.75e-05	-1.24e-05	-3.95e-05	-8.12e-05	-8.42e-05	-0.000145514
NC342	dry	2019 SAM maize panel	Midflowering	-4902.9	0.0907821	-0.0211685	95.2785	-0.125285	0.00236941	2.82984	21.5565	-0.666103	-0.333453	12.3422	-46.4485	-0.259882	3.00657	NC350	wet	2019 SAM maize panel	Midflowering	-0.103781	-0.00324066	-0.0107739	9.76e-05	0.000154967	-5.28e-05	-5.16e-05	-9.26e-05	-7.61e-05	-5.49e-05	-6.5e-05	-3.61e-05	4.6e-06	3.41e-05	4.71e-05	4.8e-05	4.03e-05	4.83e-05	2.81e-05	1.58e-05	7.4e-06	-6.97e-06	-7.15e-06	-4.97e-06	4.61e-06	-7.96e-07	-3.41e-05	-0.00010807
NC344	dry	2019 SAM maize panel	Midflowering	781.686	-1.31035	-0.886905	-680.508	-0.0751471	-0.000939689	0.0337975	0.129977	13.257	-17.7906	-8.4519	4.28047	1.28275	3.05644	NC352	wet	2019 SAM maize panel	Midflowering	-0.111196	0.0157752	0.015009	-1.07e-05	9.97e-06	-5.97e-05	7.71e-05	-5.17e-05	-8.48e-05	-1.72e-05	1.28e-05	7.65e-05	9.6e-05	3.04e-05	-5.49e-06	1.01e-05	-2.4e-05	-3.21e-05	-6.59e-06	-7.06e-06	-1.63e-06	-6.84e-06	-5.94e-06	-6.03e-06	-3.44e-05	-3.45e-05	-4.77e-05	-2.36e-05
NC346	dry	2019 SAM maize panel	Midflowering	-15830.6	-0.324186	-0.377678	-1903.52	0.839187	0.000409529	-27.3781	-37.5129	-1.95661	-6.97253	-38.2929	-128.883	-8.08356	-4.17633	NC356	wet	2019 SAM maize panel	Midflowering	0.0732105	0.0190573	0.0243449	0.00010248	0.000116088	-8.85e-05	-0.000208907	-0.000162063	-6.16e-05	9.06e-07	4.79e-05	6.82e-05	9.23e-05	0.000115455	4.98e-05	-1.6e-05	-4.38e-05	-3.98e-05	-4.32e-05	-1.82e-05	-1.15e-05	-6.85e-06	-3.48e-06	-4.02e-06	-4.15e-06	1.48e-05	4.59e-05	0.000100911
NC348	dry	2019 SAM maize panel	Midflowering	-5608.55	0.0327716	0.141274	9.51522	0.0661634	0.00180734	-2.41547	-15.0646	-1.9729	3.29387	-20.0323	-62.3013	0.896976	-1.3889	NC358	wet	2019 SAM maize panel	Midflowering	-0.04039	-0.0182856	-0.0188075	-4.25e-05	-4.69e-05	1.35e-05	-2.82e-05	-0.000123578	-6.71e-05	-5.25e-05	-3.81e-05	-1.92e-05	6.02e-06	3.57e-05	4.79e-05	9.26e-05	0.00012961	0.000121432	5.43e-05	-2.89e-06	-1.28e-05	-8.84e-06	-5.3e-06	-1.23e-05	-3.09e-05	-3.86e-05	-6.41e-05	-0.0001536
NC350	dry	2019 SAM maize panel	Midflowering	-10863.7	-0.550106	-1.07953	-1456.37	0.437582	8.94e-05	-17.598	-44.2963	15.1267	-21.7135	-55.8115	-95.416	-1.95115	-2.22695	NC360	wet	2019 SAM maize panel	Midflowering	-0.0439952	0.0135527	0.00687818	-3.73e-05	-5.49e-06	-6.72e-05	6.13e-05	0.000189722	0.000107749	1.86e-07	-1.74e-05	-9.48e-06	2.11e-05	1.93e-06	-4.65e-05	-8.12e-05	-7.73e-05	-5.74e-05	-2.81e-05	7.02e-06	1.75e-06	4.33e-06	-2.53e-08	-1.18e-06	2.77e-05	3.09e-05	-1.51e-05	-3.52e-05
NC352	dry	2019 SAM maize panel	Midflowering	-13245.7	-0.0357633	-0.446917	-1077.23	0.209212	0.00317377	-4.03204	-23.3656	4.57198	-9.06965	-16.403	-138.042	-2.98755	-0.0380876	NC362	wet	2019 SAM maize panel	Midflowering	0.123784	0.025883	0.0278777	-8.31e-05	-0.000134516	6.23e-05	0.000254947	8.02e-05	5.42e-05	2.8e-05	4.92e-05	3.79e-05	8.33e-06	7.3e-06	-1.1e-05	-6.52e-05	-8.78e-05	-8.05e-05	-5.99e-05	-2.93e-05	-1.95e-05	-1.17e-05	-6.05e-06	-5.1e-06	-6.5e-06	9.04e-06	-2.51e-05	-6.97e-05
NC356	dry	2019 SAM maize panel	Midflowering	6666.08	-0.29442	-0.280071	1556.27	-0.380932	0.00234588	39.6626	37.4402	5.57121	-5.51839	46.0751	18.5011	4.89864	3.63096	NC364	wet	2019 SAM maize panel	Midflowering	-0.0877035	0.0239695	0.0289272	0.000237085	0.000462389	0.000629718	0.000604474	-4.35e-05	-0.000246591	-0.000193541	-0.000165537	-0.00014114	-0.000115917	-8.61e-05	-9.26e-05	-8.01e-05	-7.64e-05	-0.000111398	-9.63e-05	-3.82e-05	-2.44e-05	-1.54e-05	-8.01e-06	8.23e-06	8.45e-06	-6.32e-05	-7.63e-05	-9.69e-05
NC358	dry	2019 SAM maize panel	Midflowering	3699.27	-0.306813	0.0489476	581.645	-0.0739382	0.000365777	5.47941	-11.4817	0.548861	0.587916	-10.8658	-5.50221	1.8014	-0.00126852	NC366	wet	2019 SAM maize panel	Midflowering	-0.043287	-0.0452205	-0.0420198	0.000261698	6.74e-05	5.09e-05	-0.000114487	-0.000322173	-0.000183291	-4.09e-05	9.26e-05	0.000117866	0.000142696	9.16e-05	6.57e-05	-1.46e-05	-4.81e-05	-5.25e-05	-5.87e-05	-3.63e-05	-2.51e-05	-1.54e-05	-8.01e-06	6.55e-06	3.5e-05	3.95e-05	2.16e-05	2.25e-05
NC360	dry	2019 SAM maize panel	Midflowering	21729.3	-0.0905852	0.405913	2071.64	0.10485	-0.00174186	20.6836	14.2543	-6.7826	8.03178	15.1098	145.899	0.730536	1.78621	ND246	wet	2019 SAM maize panel	Midflowering	-0.0647276	0.00557478	0.0292719	-0.000125848	-0.000619036	-0.000242349	0.00017589	0.000352522	0.000117734	-2.97e-05	-3.73e-05	-2.48e-05	4.3e-05	5.4e-05	7.85e-05	4.24e-05	-5.29e-07	-1.55e-07	6.23e-07	7.77e-06	7.53e-06	8.38e-06	4.33e-06	-1.96e-06	-5.72e-05	-0.000110011	-0.000126695	-7.48e-05
NC362	dry	2019 SAM maize panel	Midflowering	12393.8	-0.386682	-0.691355	694.07	-0.28194	-0.00114461	5.48628	16.7581	15.4017	-13.7013	12.2824	122.296	4.99796	2.95663	NS501	wet	2019 SAM maize panel	Midflowering	0.0982747	0.0208287	0.0114813	3.84e-05	0.00021071	-0.000153445	-0.00029866	-0.000197467	-2.21e-05	4.86e-05	0.000117609	0.000159485	0.00013221	9.08e-05	7.46e-05	-1.49e-05	-8.51e-05	-9.59e-05	-6.17e-05	-3.34e-05	-2.35e-05	-1.39e-05	-6.27e-06	-2.3e-05	-6.95e-05	-0.000109775	-9.78e-05	-6.03e-05
NC364	dry	2019 SAM maize panel	Midflowering	-17082.5	0.417241	-1.33843	-2552.99	1.02423	-0.00144297	-26.9973	-42.8125	12.9227	-26.364	-45.9073	-86.2566	-6.11648	-2.78631	NS701	wet	2019 SAM maize panel	Midflowering	-0.0971236	0.0176176	0.0169088	-0.000267938	-0.000432276	-0.000109514	8.35e-05	0.000157855	7.17e-05	2.91e-06	-4.5e-05	-3.29e-05	-2.3e-05	9.83e-07	1.86e-05	3.07e-05	5.36e-05	6.56e-05	7.86e-05	6.64e-05	7.65e-05	7.02e-05	4.88e-05	-2.31e-06	-1.37e-05	-9.71e-05	-0.000175456	-0.000261394
NC366	dry	2019 SAM maize panel	Midflowering	-5649.23	-0.836957	-0.966712	-1049.94	-0.285801	0.00075512	3.39941	0.716706	14.8272	-19.6079	-0.186793	-16.3282	3.14872	2.70514	OH40B	wet	2019 SAM maize panel	Midflowering	0.0462091	0.0107448	0.0244946	0.000147743	0.000468433	0.000347601	1.55e-05	-0.00017406	-0.000136564	-6.37e-05	-7.07e-06	7.89e-06	2.86e-05	-9.38e-06	1.21e-06	-6.55e-05	-0.000108531	-0.000111384	-8.34e-05	-3.87e-05	-2.53e-05	-1.54e-05	-8.01e-06	2.46e-06	1.57e-05	0.000127144	0.000186366	0.000218093
ND246	dry	2019 SAM maize panel	Midflowering	-8102.83	0.276552	-0.516861	-1109.08	0.267125	-8.26e-05	-0.546429	1.2245	4.24827	-10.5002	-2.79021	-42.2185	-5.00765	1.43221	OH43	wet	2019 SAM maize panel	Midflowering	-0.0204657	0.0160741	0.0104641	-0.00020423	-0.000632016	-0.000416986	0.000526393	0.000977976	0.000367824	-2.91e-05	-0.000123498	-7.27e-05	-9.93e-05	-6.32e-05	-5.04e-05	-3.78e-05	-4.38e-05	-3.82e-05	-2.61e-05	-1.25e-05	-1.37e-05	-1.12e-05	-6.76e-06	1.72e-05	4.25e-06	-5.34e-05	-9.23e-05	-0.000128292
NQ508	dry	2019 SAM maize panel	Midflowering	-13906.4	0.342965	-0.60403	-1035.49	-0.315651	0.00262107	-4.60182	-9.17432	9.56095	-11.8672	-8.49169	-128.707	3.16392	2.79106	OH43E	wet	2019 SAM maize panel	Midflowering	-0.0187913	0.0282808	0.0274403	-0.000167731	-0.000335851	-0.000345372	-0.000169479	0.000113433	0.000239327	0.000140799	0.00010631	5.77e-05	1.08e-05	1.8e-06	3.06e-06	1.96e-05	2.29e-05	3.28e-05	1.95e-05	-1.36e-05	-1.15e-05	-6.85e-06	-3.48e-06	3.18e-06	2.2e-06	-2.33e-05	-7.31e-05	-0.000122167
NS501	dry	2019 SAM maize panel	Midflowering	12455.6	0.482464	0.320544	1675.68	-0.122196	0.000319384	15.8286	24.0891	-2.10362	6.04356	36.1203	69.8262	1.66532	1.52413	OH7B	wet	2019 SAM maize panel	Midflowering	-0.0211962	0.0253806	0.00889116	-4.83e-05	-0.000103558	2.44e-05	0.000196316	7.8e-05	-3.02e-05	-2.25e-05	-4.6e-05	-4.17e-05	-2.31e-05	-1.62e-05	1.99e-05	2.6e-05	2.67e-05	2.07e-05	2.61e-06	4.28e-07	-8.61e-06	-9.77e-06	-4.88e-06	1.53e-05	1.59e-05	-5.48e-06	-4.21e-05	-9.41e-05
NS701	dry	2019 SAM maize panel	Midflowering	7978.71	-0.583774	0.636657	899.84	-0.345157	-0.00140529	4.90957	23.3658	-4.33791	12.7765	33.7294	49.7252	2.15502	-2.96814	OQ403	wet	2019 SAM maize panel	Midflowering	-0.00519021	0.00988445	0.00323659	0.000242672	0.000210945	-0.000105825	-0.000341012	-0.000323561	-0.000133414	-8.05e-06	5.23e-05	6.38e-05	5.87e-05	5.24e-05	5.81e-05	7.54e-05	4.62e-05	4.93e-05	1.5e-05	-3.23e-05	-2.53e-05	-1.54e-05	-8.01e-06	-5.63e-06	-1.45e-05	-2.79e-05	-1.25e-05	4.12e-05
OH40B	dry	2019 SAM maize panel	Midflowering	2640.11	0.0461829	-0.199372	28.244	-0.209515	-0.00205245	4.3665	-9.97945	4.43713	-3.73926	-10.8594	23.48	3.37248	1.22415	OS420	wet	2019 SAM maize panel	Midflowering	0.033162	0.00629454	-0.0024515	-6.33e-05	-5.05e-05	-1.14e-05	7.6e-05	2.46e-05	2.69e-05	9.37e-06	2.51e-05	3.55e-05	3.26e-05	-8.1e-06	-8.98e-06	8.89e-06	-2.49e-05	-2.59e-05	-1.86e-05	-1.61e-05	-1.15e-05	-6.85e-06	-3.48e-06	3.7e-05	8.14e-05	0.000111517	0.000173776	0.000206154
OH43	dry	2019 SAM maize panel	Midflowering	8548.25	-0.126346	-0.0879357	587.12	-0.0226876	-0.00114919	1.0459	-11.553	3.57984	-2.05163	-17.2935	108.733	1.31658	-0.493139	PA762	wet	2019 SAM maize panel	Midflowering	-0.05953	-0.0427954	-0.0533865	0.000174293	0.000198565	0.000162414	0.000171034	0.000131331	8.97e-06	-9.3e-07	5.94e-05	7.93e-06	-3.41e-05	-5.46e-05	-8.82e-05	-0.000156881	-0.000155238	-0.000135163	-0.000100245	-3.99e-05	-2.53e-05	-1.54e-05	-8.01e-06	1.95e-05	9.11e-05	0.000132436	0.000159039	0.000306173
OH43E	dry	2019 SAM maize panel	Midflowering	27560.6	-0.293355	0.624413	2581.41	-0.183633	-0.00174279	16.3925	8.56811	-3.84669	12.6274	1.25031	150.302	4.03306	-0.0320272	PA875	wet	2019 SAM maize panel	Midflowering	-0.00510878	-0.0226169	-0.0234055	-0.00025143	-0.00037669	-0.000158348	0.000463312	0.000232906	-0.000102152	-0.000102987	-5.69e-05	-1e-05	3.3e-05	6.5e-05	8.4e-05	7.98e-05	5.43e-05	4.4e-05	2.53e-05	6.52e-06	8.31e-06	1.7e-06	-2.08e-07	-2e-05	-7.99e-05	-0.000140415	-0.000171444	-0.000231444
OH7B	dry	2019 SAM maize panel	Midflowering	31711.8	0.300423	2.07921	4080.91	-0.133428	-0.00198261	23.957	20.5629	-21.6414	42.2683	18.4742	194.674	2.60061	-0.723976	PA880	wet	2019 SAM maize panel	Midflowering	0.0578592	-0.00604718	-0.00576685	-4.76e-05	1.16e-05	-8.58e-06	1.99e-05	8.46e-05	5.79e-05	4.6e-05	3.96e-05	5.93e-06	-2.05e-05	-1.41e-05	-1.86e-05	-6.19e-06	-4.63e-05	-4.29e-05	-2.84e-05	-7.17e-06	-4.43e-06	-1.25e-06	2.43e-07	-1.79e-06	-7.77e-06	-2e-05	-2.36e-05	-1.21e-05
OQ403	dry	2019 SAM maize panel	Midflowering	-1337.94	0.466218	0.572699	238.768	-0.0596423	-0.000256014	1.559	-12.2563	-12.6349	11.4002	-14.9321	-18.4419	-1.38341	-0.398039	PA91	wet	2019 SAM maize panel	Midflowering	-0.0280621	0.00357781	0.00670769	-0.000145898	-0.000188968	0.000363676	0.000533219	-3.56e-05	-8.86e-05	-6.42e-05	-4.7e-05	-4.49e-05	-4.41e-05	-2.68e-05	-2.65e-05	-5.56e-06	1.13e-05	9.86e-06	-1.43e-06	-1.06e-05	-8.38e-06	-4.36e-06	-3.38e-06	-1.46e-05	-4.32e-05	-7.04e-05	-0.000143006	-0.00022957
OS420	dry	2019 SAM maize panel	Midflowering	11447.1	0.924281	0.704569	1459.42	0.13921	0.000300539	1.70319	8.00002	-12.966	13.6044	3.47291	113.312	-0.72652	-0.009463	PB80	wet	2019 SAM maize panel	Midflowering	-0.0533236	0.0238737	0.0250651	-0.000377698	-0.000654756	-0.000483483	-1.39e-05	0.00054957	0.00058458	0.000212318	-3.37e-05	-3.38e-05	-4.79e-05	-5.06e-05	-4.41e-05	-2.84e-05	-1.85e-05	4.68e-06	1.6e-05	2.28e-05	2.42e-05	1.94e-05	1.22e-05	-1.57e-05	-7.78e-05	-0.00017622	-0.000239321	-0.000266288
PA762	dry	2019 SAM maize panel	Midflowering	-21552.3	0.190604	-1.5182	-2874.59	0.367732	0.00139936	-26.3855	-43.3205	18.086	-30.3461	-49.1588	-152.486	-1.73909	-3.33479	PHG35	wet	2019 SAM maize panel	Midflowering	0.000446911	-0.00533658	-0.0106687	0.000159616	0.000181531	-0.000101798	-0.000286489	-0.000255316	-0.000119663	-4.85e-05	-3.95e-06	3.22e-05	4.91e-05	6.48e-05	0.000127369	0.000116189	8.91e-05	1.47e-05	-3.03e-05	-1.64e-05	-1.82e-06	-7.61e-06	-7.81e-06	-1.73e-05	-5.6e-05	-6.94e-05	-4.56e-05	-3.89e-05
PA875	dry	2019 SAM maize panel	Midflowering	7491.67	0.0702842	0.699204	856.407	0.100294	-0.00260696	-6.14216	-12.3415	-10.9019	14.6816	-1.99509	-5.05506	-1.88512	-1.10456	PHG39	wet	2019 SAM maize panel	Midflowering	0.0620308	-0.0255561	-0.0237085	0.000278668	0.000573364	0.000323051	-6.93e-06	-0.000104266	-9.62e-05	-0.00015585	-0.000115433	-2.15e-05	1.11e-06	-2.39e-05	-5.13e-05	-6.41e-05	-6.72e-05	-6.45e-05	-4.84e-05	-2.02e-05	-1.4e-05	-7.88e-06	-2.89e-07	-9.45e-07	2.06e-05	2.54e-05	2.97e-05	7.72e-05
PA880	dry	2019 SAM maize panel	Midflowering	32684.5	-0.151864	0.236164	3090.26	-0.217758	-0.00105494	32.2601	62.6347	1.11192	4.45778	65.563	247.697	3.31483	5.16851	PHG50	wet	2019 SAM maize panel	Midflowering	-0.0011341	0.0287563	0.0277002	-0.000123611	-0.000178858	-0.000358349	-0.000439751	-0.000430895	-0.000197224	-6.14e-05	9.49e-06	6.19e-05	0.000124831	0.00013928	0.000197078	0.000239632	0.000283221	0.000312671	0.000237905	2.47e-05	2.45e-05	1.96e-05	1.38e-05	-1.51e-05	-6.38e-05	-0.000134788	-0.000227543	-0.000339056
PA91	dry	2019 SAM maize panel	Midflowering	-1284.64	0.608359	1.02806	109.242	0.13454	-0.000139727	2.55936	5.75829	-10.4365	20.3799	8.92827	-7.58265	-0.973086	0.409136	PHG71	wet	2019 SAM maize panel	Midflowering	0.00631469	0.018978	0.0157799	-0.000123412	-0.000172813	7.63e-05	0.000298172	5.95e-05	-3.82e-05	-1.45e-05	3.68e-06	1.18e-06	-3.99e-06	-5.33e-06	1.49e-06	1.68e-05	1.92e-05	1.06e-05	1.12e-05	-1.37e-05	-1.15e-05	-6.85e-06	-3.48e-06	-6.36e-06	-2.92e-05	-5.85e-05	-5.52e-05	-5.92e-05
PB80	dry	2019 SAM maize panel	Midflowering	9129.49	0.17174	1.12557	808.497	-0.0639861	-0.000416326	-2.07501	2.7173	-15.6228	21.717	19.3482	47.5782	-0.170072	-1.35408	PHG72	wet	2019 SAM maize panel	Midflowering	0.0830915	-0.0140759	-0.00887008	-2.64e-05	-1.97e-05	-0.000150914	-7.2e-05	9.26e-05	0.00015032	0.000131071	1.99e-05	-3.21e-05	-3.63e-05	-5.75e-06	3.12e-05	-4.05e-06	3.87e-06	-1.85e-05	-4.2e-05	-3.65e-05	-2.53e-05	-1.54e-05	-8.01e-06	-3.36e-06	3.83e-05	9.82e-05	0.000163972	0.000280472
PHG35	dry	2019 SAM maize panel	Midflowering	-207.266	-0.803533	-0.0511874	-190.11	-0.352825	-0.000569127	4.42687	-1.57689	1.33601	-0.848598	1.65608	25.7704	1.91819	1.8016	PHG83	wet	2019 SAM maize panel	Midflowering	0.0711737	-0.00451314	-0.00476509	-0.00010878	3.94e-05	-0.000161189	-5.14e-05	2.34e-07	-8.45e-05	-4.68e-05	-2.05e-05	7.1e-06	3.38e-05	7.03e-05	8.4e-05	0.000125403	0.000123606	6.75e-05	5.54e-06	-2.09e-05	-2.46e-05	-1.54e-05	-8.01e-06	-2.05e-05	-3.49e-05	-6.35e-05	-8.15e-05	-0.000105028
PHG39	dry	2019 SAM maize panel	Midflowering	7304.76	-0.0490546	0.24524	57.2768	0.0897005	-0.00209796	-3.35422	10.81	-2.21727	5.28553	6.34996	59.5511	-0.536497	0.486473	PHG86	wet	2019 SAM maize panel	Midflowering	0.00854379	0.00667601	0.00250424	-0.000208224	-0.000142417	0.000182394	0.000299709	-0.00010059	-9.71e-05	-4.82e-05	-4.52e-05	-2.47e-05	-3.31e-06	1.3e-05	2.95e-05	3.87e-05	4.25e-05	1.17e-05	3.52e-05	3.86e-05	3.05e-05	1.91e-05	3.94e-06	4.37e-06	2.33e-07	-2.63e-05	-8.45e-05	-0.000154297
PHG47	dry	2019 SAM maize panel	Midflowering	-6157.69	-0.136747	-0.802603	-767.705	0.0157416	-0.00176325	-5.86604	-24.8208	11.7049	-15.8428	-28.4693	-67.4471	2.28395	-0.208781	PHH93	wet	2019 SAM maize panel	Midflowering	0.0490299	0.0157314	0.014405	-0.000409052	-0.000279635	-0.000374129	-0.000343424	-0.000153192	7.63e-05	0.000144067	0.000101626	7.49e-05	8.61e-05	8.42e-05	9.91e-05	0.000122216	0.000162566	0.00016748	0.000110847	5.38e-05	5.03e-05	4.32e-05	1.57e-05	-2.48e-05	-5.61e-05	-8.76e-05	-0.000156551	-0.000229486
PHG50	dry	2019 SAM maize panel	Midflowering	24264.8	-0.216048	2.42416	4431.05	-0.192524	0.00250273	25.0082	52.7619	-40.2025	47.5137	60.1173	123.05	-2.71542	1.32071	PHJ40	wet	2019 SAM maize panel	Midflowering	-0.020391	0.0047667	0.0111155	-0.000181492	-0.000267893	-0.000194603	3.15e-05	7.06e-05	-9.04e-06	4.12e-06	-1.15e-06	4.96e-05	9.6e-05	7e-05	8.03e-05	7.15e-05	6.3e-05	3.3e-05	1.98e-05	7.96e-06	1.75e-06	8.33e-07	3.16e-07	-9.37e-06	-3.9e-05	-9.45e-05	-0.000162289	-0.000252326
PHG71	dry	2019 SAM maize panel	Midflowering	-69.3948	0.532778	-0.00739281	-60.5354	0.0146293	-0.000695972	2.36828	-5.03136	-3.32518	-0.258396	0.976734	28.0597	-1.21828	0.0399655	PHK76	wet	2019 SAM maize panel	Midflowering	0.0521944	0.0282091	0.0276937	0.00014748	9.44e-05	0.000215005	0.000122421	-0.000236237	-0.000151374	-7.38e-05	-4.82e-05	-2.05e-05	-2.24e-06	4.54e-06	4.3e-05	6.9e-05	1.88e-05	-2.22e-05	-9.8e-06	-3.98e-06	1.67e-06	4.29e-06	1.06e-06	3.65e-06	2.01e-05	2.75e-05	2.28e-05	6.6e-06
PHG72	dry	2019 SAM maize panel	Midflowering	8456.81	-0.420666	0.549285	1480.97	-0.530299	0.00243326	29.1748	39.8756	-6.17591	10.417	50.9085	51.1343	5.41425	3.01566	PHN11	wet	2019 SAM maize panel	Midflowering	-0.00840846	-0.0105874	-0.0138146	1.33e-05	-0.000239439	-0.00020926	-0.000185355	-0.000180901	-7.92e-05	-2.91e-05	1.12e-05	6.22e-05	9.13e-05	9.07e-05	0.000100117	0.000116183	0.000133563	0.000109884	6.61e-05	-1.18e-05	-1.15e-05	-6.85e-06	-3.48e-06	-3.8e-06	-3.87e-05	-0.000112632	-0.000156652	-0.000192095
PHG83	dry	2019 SAM maize panel	Midflowering	-2877.22	-0.0931003	-0.470543	582.469	-0.113945	0.00225472	16.2002	40.7618	6.18875	-9.54919	44.4471	-53.55	3.20611	2.4898	PHT77	wet	2019 SAM maize panel	Midflowering	0.0613662	-0.0136068	-0.0137256	0.000117655	-0.000259887	-0.00011816	0.000155951	-6.79e-05	-0.000113341	-7.54e-05	-5.29e-05	-2.65e-05	-3.26e-06	3.43e-05	0.000109575	0.000120933	8.96e-05	0.00012944	7.86e-05	-2.14e-05	-1.95e-05	-1.17e-05	-6.05e-06	8.54e-06	1.91e-05	2.33e-05	1.52e-05	-4.15e-05
PHG86	dry	2019 SAM maize panel	Midflowering	6992.09	-0.219875	0.670063	955.792	-0.0665467	-0.0002003	5.28233	34.5141	-5.73017	13.6264	39.1307	36.6906	2.86572	3.51613	PHV63	wet	2019 SAM maize panel	Midflowering	-0.0202614	0.0149824	0.00960274	2.02e-05	0.000136701	0.000205343	-3.89e-06	-0.000154216	-0.000115818	-1.83e-05	-3.55e-06	4.73e-06	2.61e-06	7.99e-06	2.57e-05	3.14e-05	4.12e-05	3.25e-05	2.92e-05	-2.26e-05	-1.95e-05	-1.17e-05	-6.05e-06	-5e-06	5.19e-06	2.43e-05	7.77e-05	3.63e-05
PHH93	dry	2019 SAM maize panel	Midflowering	10857.5	0.326168	0.169849	1913.34	-0.0116202	-0.000517374	17.3208	16.6956	-3.37708	3.60853	10.4993	73.8758	1.17491	2.66825	PHW17	wet	2019 SAM maize panel	Midflowering	-0.119587	0.0130428	0.00989814	-0.000553907	-0.000715354	-0.000662671	-0.000362825	0.000114949	0.000138301	6.05e-05	-3.69e-06	6.79e-05	0.000157346	0.000198737	0.000227887	0.000190323	0.000117414	9.64e-05	5.14e-05	3.6e-05	3.57e-05	3.06e-05	3.13e-05	-2.07e-05	-8.69e-05	-0.000174467	-0.000260601	-0.000371331
PHK76	dry	2019 SAM maize panel	Midflowering	14796.3	1.13934	0.401731	2200.96	-0.0776154	-0.000953776	17.8753	22.943	-1.8371	7.85908	16.3416	99.7495	1.08349	2.95006	PHW43	wet	2019 SAM maize panel	Midflowering	-0.00585774	0.0102247	0.0095879	-1.9e-06	-0.000172976	-0.000154955	-5.92e-05	-0.000144316	-0.000103774	-5.67e-05	-3.36e-06	3.21e-05	7.62e-05	8.07e-05	6.67e-05	8.27e-05	4.98e-05	5.12e-05	6.35e-05	4.56e-05	2.74e-05	1.96e-05	9.19e-06	-4.45e-06	9.21e-06	1.01e-05	-2.39e-05	-2.33e-05
PHN11	dry	2019 SAM maize panel	Midflowering	845.56	0.0562381	-0.0751314	241.406	-0.365865	0.000150117	0.744864	7.03573	-2.98469	-1.47409	6.02546	-62.4774	0.949588	-0.170058	PHW65	wet	2019 SAM maize panel	Midflowering	-0.026861	0.00851677	0.0108469	-0.000148864	-5.51e-05	-0.000179806	-0.0001599	2.83e-05	0.000112265	1.63e-05	4.93e-05	5.26e-05	2.65e-05	3.1e-05	1.32e-05	8.81e-06	4.1e-05	4.72e-05	5.6e-05	-3.98e-06	-1.9e-05	-1.17e-05	-6.05e-06	-1.05e-05	-3.28e-05	-5.73e-05	-6.43e-05	-5.49e-05
PHT77	dry	2019 SAM maize panel	Midflowering	-4808.8	0.484152	-0.288078	-565.612	0.598762	-0.00347523	-11.7578	-28.6055	-4.59631	-4.83705	-24.1506	-61.949	-2.86216	-3.11982	PHWG5	wet	2019 SAM maize panel	Midflowering	0.0857852	0.0211845	0.0140707	4.09e-05	0.000188486	0.000333056	0.000104574	-9.4e-05	-5e-05	-6.72e-06	2.06e-05	1.15e-05	-5.36e-06	-2.09e-05	-5.23e-05	-5.33e-05	-7.9e-05	-6.61e-05	-4.84e-05	-1.8e-05	-1.15e-05	-6.85e-06	-3.48e-06	-2.9e-06	1.67e-05	7.27e-05	8.61e-05	0.000107122
PHV63	dry	2019 SAM maize panel	Midflowering	-13589.6	0.403165	-0.694923	-1375.07	0.514017	0.00182718	-16.6434	-24.1964	8.61066	-13.4738	-35.8491	-97.1774	-1.29798	-0.0971443	PHZ51	wet	2019 SAM maize panel	Midflowering	0.094617	0.00331763	-0.00239797	2.84e-05	-0.00010976	-0.000179578	-8.46e-05	1.3e-05	3.36e-05	8.18e-05	4.91e-05	1.56e-05	1.95e-05	7.88e-06	-2.74e-06	6.05e-06	5.18e-06	2.24e-05	1.6e-05	3.44e-06	-4.26e-06	2.17e-06	3.73e-08	-3.85e-06	-4.82e-05	-8.32e-05	-0.00013663	-0.000198629
PHW17	dry	2019 SAM maize panel	Midflowering	3524.81	0.26883	0.0954991	-0.354143	0.249654	-0.000903117	-5.62107	-22.1655	-6.34999	2.00441	-24.1665	24.9152	-0.384262	-1.82709	POP-N-EAT	wet	2019 SAM maize panel	Midflowering	0.0271185	-0.0231642	-0.0263745	0.000150021	0.000571873	0.000420135	-9.67e-05	-0.000125491	-3.18e-05	4.02e-05	6.96e-05	3.95e-05	-4.79e-05	-8.68e-05	-0.000120288	-0.000143718	-0.000145367	-0.000125053	-9.63e-05	-3.99e-05	-2.53e-05	-1.54e-05	-8.01e-06	1.41e-05	4.08e-05	8.17e-05	0.000134895	0.000324831
PHW43	dry	2019 SAM maize panel	Midflowering	-7950.4	0.366748	-0.0907632	-320.916	1.317	0.000230494	-9.40304	-13.1148	-1.10282	-1.57954	-17.8978	-82.9099	-1.22064	-6.12741	Q381	wet	2019 SAM maize panel	Midflowering	0.070122	-0.0245692	-0.0253839	8.03e-05	-6.67e-05	-0.000263347	-0.000247103	-0.000129296	5e-05	0.000130908	0.00020784	0.000131867	6.51e-05	3.34e-05	3.96e-05	-2.63e-05	-7.01e-05	-9.11e-05	-7.23e-05	-2.86e-05	-1.77e-05	-1.07e-05	-5.99e-06	-6.25e-06	-1.16e-05	-8.54e-06	-6.22e-06	-1.25e-05
PHW65	dry	2019 SAM maize panel	Midflowering	14787	0.224281	0.824356	2005.49	-0.183517	0.000173129	18.7197	43.7108	-6.33628	15.9944	38.6998	109.53	2.3218	-0.657644	R109B	wet	2019 SAM maize panel	Midflowering	0.0215802	-0.00740595	-0.00220293	5.51e-05	7.04e-05	-6.07e-05	3.29e-05	6.71e-05	-1.69e-05	-5.21e-05	-5.8e-05	-5.18e-05	-4.76e-05	-2.27e-05	-1.12e-05	1.2e-05	4.7e-05	6.76e-05	5.67e-05	9.49e-06	-4.42e-07	-2.06e-07	-3.69e-06	2.95e-05	9.58e-05	0.000107356	6.56e-05	4.46e-05
PHWG5	dry	2019 SAM maize panel	Midflowering	961.332	0.854969	-0.609258	464.802	0.051393	0.000498145	9.65288	9.43161	4.47145	-12.8715	0.920154	-21.9647	1.33536	3.33436	R168	wet	2019 SAM maize panel	Midflowering	-0.0222253	0.000535845	0.00382135	-0.000151425	-0.000213143	-0.00033005	-3.07e-05	0.000130222	3.58e-05	3.25e-05	6.47e-06	1.08e-05	2.74e-05	2.61e-05	4.87e-05	6.82e-05	0.00010781	0.000120895	5.97e-05	5.39e-06	7.65e-07	1.27e-06	-6.96e-07	-1.04e-05	-3.3e-05	-9.39e-05	-0.00018262	-0.000296324
PHZ51	dry	2019 SAM maize panel	Midflowering	214.616	-0.375432	0.88328	195.876	-0.220897	0.00228016	5.45563	9.60328	-12.1374	17.2774	2.14669	22.5993	-1.75953	0.895514	R177	wet	2019 SAM maize panel	Midflowering	-0.00118069	-0.00201522	-0.00510848	-0.000327153	-0.000442343	-0.000130328	0.000363307	0.000477044	0.000177559	1.48e-05	-2.94e-05	-4.96e-05	-4.85e-05	-2.4e-05	2.53e-05	3.9e-05	2.68e-05	7.9e-06	-2.34e-05	-2.67e-05	-2.24e-05	-1.37e-05	-6.78e-06	-2.27e-05	-9.36e-05	-0.000159425	-0.000187489	-0.000173517
POP-N-EAT	dry	2019 SAM maize panel	Midflowering	-16976.2	0.304661	-1.31756	-1988.41	0.136194	0.00111855	-9.32718	-24.348	19.8387	-26.2478	-30.8901	-138.923	-0.377333	1.316	R4	wet	2019 SAM maize panel	Midflowering	-0.101562	0.0240634	0.00236545	-0.000142464	-0.000141143	-0.000133822	0.000192806	0.000362004	5.9e-05	5.3e-06	2.29e-05	2.44e-05	-7.67e-05	-4.87e-05	-2.77e-05	7.82e-06	5.13e-06	-9.84e-06	-2.61e-05	-2.68e-06	-1.29e-05	-1.29e-05	-7.53e-06	-2.31e-06	-7.87e-06	-1.31e-05	2.07e-05	8.27e-05
Q381	dry	2019 SAM maize panel	Midflowering	19296.9	-0.0333719	1.29128	2140.2	-0.0100022	-0.000560319	5.31635	-3.09779	-26.4063	25.3775	4.66939	136.035	-1.2697	-1.75598	S8324	wet	2019 SAM maize panel	Midflowering	-0.0992066	0.0283439	0.025761	-3.59e-05	-0.000105949	-0.00016205	-0.00010769	-1.91e-05	-2.96e-05	6.46e-06	5.54e-05	5e-05	4.57e-05	1.92e-05	1.33e-05	3.07e-05	4.68e-05	4.94e-05	2.9e-05	1.72e-05	5.1e-06	7.36e-06	4.31e-06	1.67e-07	-3.31e-05	-0.000105498	-0.000169963	-0.000258893
R109B	dry	2019 SAM maize panel	Midflowering	5388.49	0.133234	-0.101009	592.79	0.00654456	0.000712874	0.761155	16.4385	3.96524	-2.81791	14.6773	28.9774	1.39005	3.61144	S8326	wet	2019 SAM maize panel	Midflowering	0.0825461	-0.00245637	-0.006072	0.000170832	9.83e-05	-5.69e-06	-0.000186854	-0.000139478	-7.05e-05	-3.78e-05	2.57e-05	5.98e-05	4.1e-05	4.17e-05	3.71e-05	2.25e-05	-1.22e-06	-3.97e-05	-6.03e-05	-2.36e-05	-1.87e-05	-1.17e-05	-6.05e-06	2.34e-05	3.46e-05	8.99e-05	0.000152049	0.000146462
R168	dry	2019 SAM maize panel	Midflowering	18576.6	-0.363507	1.75765	1974.43	-0.283893	-0.00170896	5.34184	23.6321	-17.8546	34.5984	18.2495	200.679	0.925531	-2.36839	SA24	wet	2019 SAM maize panel	Midflowering	0.0961977	-0.0205602	-0.0195338	0.000378523	0.000841757	0.000902246	0.000549255	-0.000148755	-0.000225131	-0.000194308	-0.000174791	-0.000164151	-0.000205764	-0.000184422	-0.000204419	-0.000181971	-0.00015392	-0.000135309	-9.65e-05	-3.77e-05	-2.13e-05	-1.52e-05	-8.01e-06	9.79e-05	0.000183319	0.000192388	0.000370161	0.000483717
R177	dry	2019 SAM maize panel	Midflowering	-5523.2	0.0981482	-0.00682299	-311.452	-0.224162	0.00124772	-3.0848	-15.0317	-0.227633	-0.0935025	-15.9254	-50.852	-0.114174	-1.39118	SC213R	wet	2019 SAM maize panel	Midflowering	-0.0146646	-0.0128762	-0.00838099	0.000281439	0.000201637	4.27e-06	-0.000150307	-0.000176401	-0.00010088	-5.48e-05	-5.93e-06	6.73e-06	-2.82e-06	-6.88e-06	-2.01e-05	-1.25e-05	-1.82e-05	-3.01e-06	-2.25e-05	-1.33e-05	-9.33e-06	-6.48e-06	-3.48e-06	1.84e-05	8.34e-05	0.000186831	0.00021694	0.000194799
R229	dry	2019 SAM maize panel	Midflowering	-10659.4	0.66563	0.0524314	-1209.87	0.131671	0.00054178	-15.2812	-36.0508	3.75748	1.05998	-40.191	-93.9585	-0.640281	-3.77512	SC357	wet	2019 SAM maize panel	Midflowering	0.0610355	0.0386259	0.0359847	-0.000262015	-0.000438356	-0.000398662	-0.000140496	0.000147372	0.000164158	8.66e-05	0.000100751	6.74e-05	5.29e-05	7.37e-05	8.9e-05	9.48e-05	6.86e-05	3.31e-05	3.48e-05	2.15e-05	2.18e-05	7.88e-08	-7.85e-06	-2.68e-06	-2.45e-05	-9.65e-05	-0.000158117	-0.000191205
R4	dry	2019 SAM maize panel	Midflowering	-11204.7	0.272341	-1.24445	-1958.34	0.195363	-0.00282109	-18.6603	-40.3283	12.3938	-24.2181	-43.157	-75.3358	-3.43568	-1.97898	SC55	wet	2019 SAM maize panel	Midflowering	0.0419704	0.00471086	0.00808319	-3.64e-05	-5.41e-05	-2.78e-05	7.78e-05	5.47e-05	4.76e-05	5.53e-05	5.47e-05	4.3e-05	-5.98e-06	-1.87e-05	-3.21e-05	-4.59e-05	-4.01e-05	-3.77e-05	-3.48e-05	-1.36e-05	-7.74e-06	-5.78e-06	-3.47e-06	3.46e-05	6.68e-05	9.94e-05	8.44e-05	9.17e-05
S8324	dry	2019 SAM maize panel	Midflowering	7304.08	0.591639	0.495161	1586.06	0.0412855	0.000262351	2.65931	12.8226	-12.8157	9.68472	7.96651	40.7282	-1.03818	-0.612197	SD40	wet	2019 SAM maize panel	Midflowering	-0.0503924	0.00885165	0.00844196	-0.000131799	-0.000252086	-0.000319962	-0.000207649	4.23e-05	3.71e-05	4.48e-05	5.59e-05	4.8e-05	6.5e-05	5.36e-05	4.26e-05	4.13e-05	3.42e-05	5.76e-05	7.31e-05	3.27e-05	2.24e-05	1.3e-05	7.67e-06	-7.81e-06	-3.73e-05	-0.000107394	-0.000167761	-0.000171268
S8326	dry	2019 SAM maize panel	Midflowering	15271.9	-0.129222	0.112373	1992.82	-0.348643	0.000945512	42.0003	51.7132	-0.484013	1.92557	57.7079	130.046	6.38324	3.39801	SD44	wet	2019 SAM maize panel	Midflowering	0.0319459	0.0169813	0.00791922	-0.000152453	-0.000289263	-0.00012139	-0.000160423	-0.000260409	-0.000129742	-5.46e-05	-1.28e-05	4.4e-05	0.000127596	0.000138191	0.00020512	0.000230595	0.000270605	0.000189454	6.47e-05	-3.03e-05	-2.53e-05	-1.54e-05	-8.01e-06	-9.08e-06	-1.78e-05	-7.07e-05	-0.000112485	-0.000184148
SA24	dry	2019 SAM maize panel	Midflowering	1499.63	0.461125	0.549705	697.981	0.0748068	0.00136128	1.7494	19.7536	-7.58538	10.5326	14.4716	9.73528	-1.98703	1.7792	SG1533	wet	2019 SAM maize panel	Midflowering	-0.0491239	-0.0121038	-0.0200356	-8.04e-05	-7.09e-05	0.000190597	0.000332304	0.000221813	-4.56e-05	-8.26e-05	-7.87e-05	-6.11e-05	-3e-05	-8.25e-06	3.08e-06	-1.79e-06	-1.25e-05	-1.42e-05	-1.28e-05	-2.54e-06	-1.79e-05	-1.17e-05	-6.05e-06	1.61e-05	2.93e-05	2.19e-05	-3.15e-05	-9.05e-05
SC213R	dry	2019 SAM maize panel	Midflowering	-169.006	-0.543122	0.275229	-380.202	-0.173634	-0.000489396	0.019167	-14.6797	-1.68169	5.34088	-16.1036	13.1561	-0.0288252	-1.90818	SG18	wet	2019 SAM maize panel	Midflowering	0.0210211	-0.0312079	-0.0367865	-9.21e-05	1.82e-05	5.71e-05	-7.08e-05	-0.000139726	-0.000121562	-7.93e-05	-3.37e-05	-1.93e-05	2.79e-05	5.72e-05	0.000106567	0.000108626	0.000147058	0.000126197	4.66e-05	-1.73e-05	-8.87e-06	-7.09e-06	-6.45e-06	4.11e-06	7.86e-06	-1.99e-05	-6.62e-05	-0.000147496
SC357	dry	2019 SAM maize panel	Midflowering	3303	0.0811381	0.182784	1074.38	-0.101716	0.0015362	8.916	13.5782	-2.96414	3.30219	16.688	24.4116	1.86642	1.54204	T234	wet	2019 SAM maize panel	Midflowering	-0.109496	0.000367281	0.000894356	-2.93e-05	0.000176891	0.000137384	-0.000208428	-0.000237889	-5.2e-05	-2.44e-05	-2.32e-05	1.5e-05	-9.27e-06	-3.71e-05	-1.15e-05	2.31e-05	5.25e-05	8.78e-05	0.000120199	7.05e-05	2.33e-05	-4.65e-06	-7.43e-06	-1.08e-05	-4.1e-05	-9.19e-05	-0.000127925	-2.31e-06
SC55	dry	2019 SAM maize panel	Midflowering	-6958.33	-0.774878	-0.869841	-1169.17	-0.118901	-0.000953384	-5.47996	18.799	12.0868	-17.0578	23.7079	-30.0318	1.59725	3.69138	T8	wet	2019 SAM maize panel	Midflowering	0.0499102	0.00073286	-0.00932091	-0.000110538	2.34e-05	0.000325229	4.3e-05	0.000115374	9.17e-05	3.5e-05	-3.01e-05	-3.58e-05	-3.32e-05	-3.92e-05	-3.46e-05	-4.09e-05	-1.66e-05	-2.29e-05	-5.73e-05	-2.7e-05	-1.76e-05	-1.17e-05	-6.34e-06	3.73e-05	0.00011863	0.000192334	8.56e-05	7.71e-05
SD40	dry	2019 SAM maize panel	Midflowering	32058.8	-0.108661	1.58702	3236.65	-0.356974	-0.00182945	30.6825	39.2026	-17.2732	31.9292	40.9839	264.795	4.45889	-0.447208	TX303	wet	2019 SAM maize panel	Midflowering	0.0229063	0.00126132	-0.00289461	9.46e-05	0.000408512	2.89e-05	-6.12e-05	-0.00016957	-0.000109294	-2.79e-05	4.07e-05	5.82e-05	3.78e-05	5.15e-06	-1.22e-05	-4.25e-05	-4.47e-05	-2.06e-05	-1.4e-05	-2.6e-05	-1.95e-05	-1.17e-05	-6.05e-06	-8.82e-06	1.84e-05	6.11e-05	8.55e-05	0.00014881
SD44	dry	2019 SAM maize panel	Midflowering	16679.8	-0.139983	-0.129492	1040.96	0.0449556	-0.00285187	19.0615	16.7683	3.45843	-2.16758	23.3061	160.465	1.92856	2.84332	TX601	wet	2019 SAM maize panel	Midflowering	0.0340865	0.00776725	0.0113857	-0.000160806	-0.00028073	-0.00020774	-0.000186517	-9.38e-05	-1.19e-05	4.52e-05	0.000124367	0.000156597	0.000216633	0.000145337	0.000144146	7.19e-05	8.37e-06	-4.67e-05	-7.7e-05	-3.76e-05	-2.52e-05	-1.54e-05	-8.01e-06	-1.11e-05	-7.81e-05	-0.000153036	-0.000206798	-0.00017548
SG1533	dry	2019 SAM maize panel	Midflowering	1881.76	0.348008	0.964028	88.3517	-0.173321	0.000107614	-5.19982	-1.50861	-15.3246	18.8554	3.2655	54.4198	-0.905117	-1.38135	TZI10	wet	2019 SAM maize panel	Midflowering	0.000333647	-0.0130279	0.00869951	0.00025147	0.000517989	0.000341193	-0.000226949	-0.000256017	-0.000103653	-2.84e-05	-8.85e-06	-2.22e-05	-2.17e-05	-3.14e-05	-1.4e-05	-3.28e-05	-7.74e-05	-8.55e-05	-6.99e-05	-2.65e-05	-1.77e-05	-1.16e-05	-6.05e-06	-1.73e-06	2.03e-05	0.000127891	0.000152182	0.000277257
SG18	dry	2019 SAM maize panel	Midflowering	3267.63	0.355568	0.0277444	496.75	-0.0908404	-0.000308852	10.7471	27.7995	0.783753	0.287762	30.2695	12.7353	2.20408	0.31487	TZI11	wet	2019 SAM maize panel	Midflowering	0.0709894	-0.0132469	-0.000344737	-0.000161269	-0.000322423	-0.00015421	0.000110934	0.000308286	0.000146634	7.09e-05	4.21e-05	-2.49e-06	-1.39e-05	2.15e-06	2.37e-07	1.57e-05	2.58e-05	-2.89e-05	-5.48e-05	-2.51e-05	-9.23e-06	-3.23e-06	-5.54e-06	-1.12e-05	-5e-05	-8.14e-05	-6.75e-05	-8.97e-05
T234	dry	2019 SAM maize panel	Midflowering	-5394.14	0.0215762	-0.40435	-1151.61	0.329712	-0.00112397	-12.4279	-10.98	3.45454	-7.81166	-15.3335	-22.1212	-2.3602	-0.145002	TZI16	wet	2019 SAM maize panel	Midflowering	-0.0925709	0.017782	0.0155514	-0.000244724	-0.000386753	-0.000265543	-6.72e-06	0.000164513	0.000109775	-9.54e-07	-6.53e-05	-3.57e-05	-1.07e-06	2.55e-05	6.37e-05	8.55e-05	8.73e-05	7.54e-05	8.66e-05	7.25e-05	6.83e-05	5.14e-05	2.7e-05	-7.59e-06	-4.08e-05	-0.000110876	-0.000191855	-0.000282839
T8	dry	2019 SAM maize panel	Midflowering	2320.17	0.374609	0.0852663	496.861	-0.217635	0.000752439	18.9094	27.1529	8.20584	2.27578	22.8222	-0.651506	5.4477	4.83083	TZI18	wet	2019 SAM maize panel	Midflowering	0.000330827	-0.0279439	-0.0276248	-0.000123045	4.17e-05	0.000125073	-1.52e-06	-2.62e-05	-1.45e-05	7.31e-06	1.06e-05	8.66e-06	2.45e-05	4.27e-05	3.24e-05	9.78e-06	-1.36e-06	-3.15e-05	-2.57e-05	-6.85e-06	-8.35e-06	-5.78e-06	-3.45e-06	-8.66e-06	-4.05e-05	-0.000112885	-0.000158385	-0.00019861
TX303	dry	2019 SAM maize panel	Midflowering	-5488.03	-0.323195	0.824431	-464.947	-0.0206459	0.00227153	-21.2749	-6.1129	-2.77797	16.1718	-6.30391	-37.2891	2.88218	-5.51901	TZI25	wet	2019 SAM maize panel	Midflowering	-0.0251767	0.0160311	0.015293	0.00012177	8.09e-05	2.32e-05	-0.00011558	-0.000136889	-8.07e-05	-3.02e-05	1.31e-05	3.06e-05	4.17e-05	2.27e-05	2.6e-05	1.34e-05	-2.4e-07	-8.41e-06	-9.48e-06	1.47e-07	-2.36e-06	-2.88e-06	-6.2e-07	9.89e-06	1.73e-05	-4.91e-06	-4.21e-05	-7.84e-05
TX601	dry	2019 SAM maize panel	Midflowering	-6982.6	-0.824655	-0.123799	-156.252	-0.184715	0.00343694	6.96392	10.9001	3.51093	-2.89486	6.91997	-52.2612	0.538046	0.932313	TZI8	wet	2019 SAM maize panel	Midflowering	-0.057881	0.0522379	0.040983	-0.000455084	-0.000330339	-9.01e-05	0.000167975	0.000262177	0.000284851	0.000151925	4.85e-05	5.1e-05	4.6e-05	-4.67e-05	-0.00011195	-9.28e-05	-9.56e-05	-7.72e-05	-4.37e-05	-8.98e-06	-2.25e-06	8.09e-06	1.57e-05	-2.04e-05	-7.15e-05	-6.22e-05	5.46e-05	0.000113877
TZI10	dry	2019 SAM maize panel	Midflowering	-11350.5	0.033044	-0.431112	-1489.76	0.274421	0.00120356	-16.4902	-17.4584	4.32125	-8.93681	-14.9051	-72.8698	-5.26589	-0.219073	TZI9	wet	2019 SAM maize panel	Midflowering	-0.0756044	-0.00434001	0.00167746	-9.41e-05	-0.000211613	-0.000137996	0.000220086	0.00037024	5.65e-05	-0.000108397	-0.00010448	-5.48e-05	-2.95e-05	-2.89e-05	-3.48e-05	-1.04e-05	1.08e-05	4.02e-05	3.21e-05	2.72e-05	1.98e-05	1.55e-05	1.05e-05	-1.29e-05	-6.48e-05	-0.000167958	-0.000240511	-0.00027078
TZI11	dry	2019 SAM maize panel	Midflowering	23678.2	-0.171539	1.86965	4066.6	0.125625	0.00190883	17.6573	39.0008	-28.2774	36.2528	48.5661	146.427	-1.54298	1.55968	VA17	wet	2019 SAM maize panel	Midflowering	0.106597	-0.0221934	-0.0252891	0.000113922	0.000190147	0.000185931	-4.08e-05	-9.96e-05	-5.69e-05	2.01e-05	3.17e-05	2.73e-05	4.06e-05	-1.76e-05	-5.68e-05	-3.06e-05	-4.44e-05	-5.78e-05	-7.68e-05	-3.71e-05	-2.37e-05	-1.46e-05	-8e-06	-7.76e-06	1.27e-05	5.8e-05	7.32e-05	0.00016878
TZI16	dry	2019 SAM maize panel	Midflowering	-6017.46	0.146966	-0.454568	-1075.63	0.491469	-4.6e-05	-16.7846	-23.5666	5.15768	-8.98164	-30.0513	-71.1084	-4.98279	-1.78155	VA22	wet	2019 SAM maize panel	Midflowering	0.00922669	0.00104146	-0.00468605	0.000175846	0.00026358	3.61e-06	-0.000247988	-0.00026323	-0.00013152	-4.78e-05	2.58e-05	5.38e-05	0.00010791	9.59e-05	3.92e-05	-9.39e-06	8.09e-06	1.09e-05	4.8e-06	-1.9e-05	-1.41e-05	-1.09e-05	-7.85e-06	-2.06e-05	-7.48e-05	-0.000151496	-0.000196489	-0.000182813
TZI18	dry	2019 SAM maize panel	Midflowering	-650.153	0.16525	0.238136	-36.6472	0.525775	-0.00146651	-8.31906	-6.07248	-7.16482	5.26778	-10.2577	13.2637	-0.300312	-2.42528	VA26	wet	2019 SAM maize panel	Midflowering	-0.0330518	0.0398977	0.0301064	-0.000198072	-0.000388139	-0.000186582	-0.000195639	-0.000106538	8.35e-05	0.000190869	0.000198223	5.2e-05	2.67e-05	6.83e-05	9.22e-05	8e-05	6.26e-05	2.97e-05	8.52e-06	-4.99e-06	-7.85e-06	-9.83e-06	-6.04e-06	-1.08e-05	-2.3e-05	-4.41e-05	-9.23e-05	-0.000174171
TZI25	dry	2019 SAM maize panel	Midflowering	2785.16	-0.81942	0.30158	519.101	-0.398209	0.000822289	-2.06616	19.3286	1.96835	5.82539	15.382	-1.00379	3.90112	-0.941481	VA35	wet	2019 SAM maize panel	Midflowering	0.115734	0.0122514	0.0112165	-0.000100791	-0.000112775	0.000313789	8.99e-05	-0.0001287	-5.82e-05	-3.67e-06	1.04e-05	-1.92e-05	-7.04e-06	1.36e-05	3.1e-05	5.25e-05	4.77e-05	2.94e-05	-2.21e-06	-1.52e-05	-1.15e-05	-6.85e-06	-3.48e-06	8.51e-07	-5.57e-06	-1.31e-05	-9.61e-06	-4.35e-05
TZI8	dry	2019 SAM maize panel	Midflowering	-1182.53	-0.233885	-0.0640825	-419.851	-0.221192	-0.00176612	-0.991771	-11.6031	-2.39984	-0.917096	-11.2831	34.3225	-0.412693	0.460631	VA85	wet	2019 SAM maize panel	Midflowering	0.0818116	0.00207549	0.00676356	-0.000130588	-0.000271776	-0.000137591	0.000231157	0.000195778	1.29e-05	1.36e-05	5.89e-05	0.000108067	0.000131176	2.56e-05	-3.75e-05	-7.35e-05	-7.61e-05	-6.46e-05	-4.99e-05	-1.82e-05	-1.15e-05	-6.85e-06	-3.48e-06	-7e-06	-2.19e-05	-6.2e-05	-7.46e-05	-8.72e-05
TZI9	dry	2019 SAM maize panel	Midflowering	-508.718	-0.539742	0.917652	390.763	-0.244857	0.000455299	-1.36386	-1.75846	-7.67933	18.6647	-6.06702	-18.2657	-0.331276	0.385422	VA99	wet	2019 SAM maize panel	Midflowering	-0.0766345	0.0173354	0.00168729	-0.000217994	-0.000373529	-0.000362133	-6.71e-05	4.96e-05	0.000238273	0.000108296	-5e-05	-1.47e-05	2.98e-05	1.24e-05	3.12e-05	5.62e-05	6.84e-05	7.49e-05	9.28e-05	8.32e-05	5.29e-05	2e-05	3.46e-06	-1.46e-05	-4.86e-05	-0.000143239	-0.000213923	-0.000292527
VA17	dry	2019 SAM maize panel	Midflowering	-10977.9	0.0408562	-0.741146	-1398.41	-0.395416	0.00110092	3.72918	5.46612	12.3654	-14.7518	5.51597	-46.2808	4.53534	3.10643	VAW6	wet	2019 SAM maize panel	Midflowering	0.00253338	-0.00415802	-0.00684266	0.00025495	0.000206886	7.67e-05	6.85e-06	-1.65e-05	-6.6e-05	-4.26e-05	-1.25e-05	1.97e-05	5.5e-06	-3.39e-06	-4.09e-05	-9.27e-05	-0.00010674	-8.64e-05	-6.28e-05	-3.09e-05	-2.43e-05	-1.54e-05	-8.01e-06	2.76e-06	2.23e-05	6.22e-05	4.64e-05	9.36e-05
VA22	dry	2019 SAM maize panel	Midflowering	-10511.4	0.182999	-0.240109	-1204.8	0.22237	-0.00305306	-11.267	-14.4752	-0.326686	-3.91378	-18.2415	-78.8586	-5.68177	-1.44285	W153R	wet	2019 SAM maize panel	Midflowering	-0.0261349	-0.0285206	-0.00885498	-6.32e-06	-3.02e-05	-1.47e-05	-0.000108434	-0.00016433	-4.49e-05	6.18e-05	0.000174721	0.000120912	8.75e-05	6.89e-05	3.52e-06	-5.13e-05	-7.13e-05	-7.19e-05	-7.84e-05	-2.82e-05	-2.16e-05	-1.54e-05	-8.01e-06	-2.54e-06	-3.06e-05	-7.65e-05	-7.12e-05	-3.48e-05
VA26	dry	2019 SAM maize panel	Midflowering	4285.24	0.497694	-0.0799183	1435.1	0.315586	0.000355424	11.3704	0.356966	-7.29859	-1.80936	-6.855	3.57591	-5.14091	0.383508	W182B	wet	2019 SAM maize panel	Midflowering	-0.0670937	-0.00807016	-0.00850362	3.63e-05	-0.000146465	-6.65e-05	0.000152281	5.3e-05	-1.77e-05	-9.96e-06	2.75e-06	-3e-05	-4.57e-05	-2.93e-05	-1.69e-05	-2.67e-05	-1.39e-05	4.43e-06	1.01e-05	1.2e-05	1.58e-05	1.61e-05	1.51e-05	-3.28e-06	-3.38e-05	-9.52e-05	-0.000129574	-0.000162996
VA35	dry	2019 SAM maize panel	Midflowering	223.741	0.281927	-0.668228	538.03	0.0869411	0.00189187	17.3801	42.4991	8.08566	-13.8851	48.8223	26.1221	-0.333887	5.1499	W22	wet	2019 SAM maize panel	Midflowering	-0.00346973	-0.00188989	-0.00306811	-0.000184823	-0.000474602	-0.000282956	0.000320048	0.000671545	0.000349287	6.5e-05	9.28e-06	8.36e-06	-2.17e-05	-4.99e-05	-7.75e-05	-8.73e-05	-0.000114653	-0.000114644	-8.18e-05	-3.07e-05	-1.95e-05	-1.17e-05	-6.05e-06	5.96e-06	-1.67e-05	-3.25e-05	8.1e-05	0.000288063
VA85	dry	2019 SAM maize panel	Midflowering	19687.2	-0.573188	0.0960596	1464.3	-0.357562	-0.00230889	20.6466	20.5225	2.2756	2.2062	13.4369	173.553	4.48303	2.98491	W64A	wet	2019 SAM maize panel	Midflowering	-0.0228107	-0.0114066	-0.00922344	-0.000174312	-8.41e-05	8.03e-05	-0.000122236	-0.000142261	-1.64e-05	2.44e-05	3.02e-05	4.98e-05	4.83e-05	3.73e-05	3.31e-05	5.99e-05	4.81e-05	5.8e-05	4.95e-05	2.19e-05	-2.37e-06	3.35e-07	1.75e-06	-1.62e-05	-5.64e-05	-0.000113037	-0.000166718	-0.00024184
VA99	dry	2019 SAM maize panel	Midflowering	-8678.68	0.314469	-0.803303	-712.182	0.186051	0.000355229	3.82869	-4.9658	11.656	-16.033	-7.6577	-55.0794	0.192196	2.93346	WF9	wet	2019 SAM maize panel	Midflowering	-0.0590219	-0.0326513	-0.0331427	-0.000113494	-6.49e-05	-3.72e-05	-0.000129909	-0.000185689	-0.000101936	-5.83e-05	-3.8e-05	-9.33e-06	1.25e-05	1.93e-05	3.23e-05	6.79e-05	0.000108193	0.000143078	0.000131719	7.53e-05	6.46e-05	4.68e-05	3.1e-05	-1.08e-05	-4.79e-05	-9.83e-05	-0.000149491	-0.000245655
VAW6	dry	2019 SAM maize panel	Midflowering	-10155	-0.488712	-0.955224	-1544.61	0.47837	-0.000213071	-4.78576	-21.1412	13.1108	-18.9008	-24.7587	-77.8018	-1.60595	0.424289	ZS01250	wet	2019 SAM maize panel	Midflowering	-0.0737785	0.00257406	0.00172211	-1.97e-05	6.08e-05	-0.000211517	-0.000240345	-0.000237491	-9.36e-05	-3.63e-05	8.44e-06	5.34e-05	9.71e-05	9.52e-05	8.89e-05	8.71e-05	8.24e-05	7.09e-05	5.26e-05	1.7e-05	-2.26e-06	-6.25e-06	-3.48e-06	9.12e-06	3.73e-05	5.19e-05	3.49e-05	-3.27e-06
W153R	dry	2019 SAM maize panel	Midflowering	-19913.4	-0.435705	-1.03438	-2325.33	-0.170511	0.00201558	-17.8419	-21.4569	14.8989	-20.4607	-29.1546	-167.282	-0.836616	0.462837	ZS365	wet	2019 SAM maize panel	Midflowering	-0.0257221	-0.00900562	-0.00928704	-0.000257932	-0.000408339	-0.000422587	-0.000137751	6.11e-05	4.71e-05	5.44e-05	3.34e-05	1.43e-05	2.25e-05	2.81e-05	3.72e-05	7e-05	0.000106985	0.000118436	0.000122422	7.94e-05	5.97e-05	5.45e-05	2.52e-05	-4.67e-06	-1.22e-05	-6.18e-05	-0.000121449	-0.000210069
W182B	dry	2019 SAM maize panel	Midflowering	-18526.5	0.0138811	-0.789348	-2092.17	0.0794194	0.00180398	-17.9844	-47.1161	10.6434	-15.9356	-38.5733	-152.31	-1.36519	-4.89029	207	dry	2019 SAM maize panel	Midflowering	-0.0293628	-0.00067147	-0.0145343	0.000256713	0.000111359	-2.65e-05	-2.84e-05	-3.41e-05	9.94e-06	4.96e-05	5.75e-05	5.88e-05	3.26e-05	-2.58e-05	-5.15e-05	-5.49e-05	-5.01e-05	-3.26e-05	-1.7e-05	-4.43e-06	-2.65e-07	0	0	8.49e-05	3.72e-05	-0.000110616	-0.000105634	-5e-05
W22	dry	2019 SAM maize panel	Midflowering	-21191.3	-0.783321	-1.7495	-2879.91	0.336614	-0.00100744	-27.8439	-42.1446	24.3951	-34.7291	-48.4203	-162.526	-0.86466	-2.06092	764	dry	2019 SAM maize panel	Midflowering	-0.0545561	0.000530693	0.00932715	-0.000463864	-0.000439468	-0.000383585	-9.79e-05	3.36e-06	4.07e-05	6.91e-05	0.000131446	0.00010876	7.91e-05	0.000107782	0.000111067	0.000117566	0.000123506	6.11e-05	2.18e-05	9.27e-06	8.89e-07	0	0	-7.12e-05	-0.000177152	-0.000311357	-0.000437849	-0.000496798
W64A	dry	2019 SAM maize panel	Midflowering	6540.04	-0.146634	0.116193	17.5187	-0.393486	-0.00124336	1.67093	-11.9033	-0.766818	2.2563	-7.93899	71.7378	1.79787	-0.232667	779	dry	2019 SAM maize panel	Midflowering	-0.109754	0.000193465	0.00396249	0.000135911	-0.000161187	-4e-05	-6.33e-05	-6.34e-05	-5.59e-06	3.95e-05	4.17e-05	4.25e-05	5.44e-06	1.41e-05	2.57e-05	1.34e-05	-1.27e-05	-1.07e-05	-3.48e-06	-5.79e-07	-1.27e-07	0	0	1.73e-05	1.41e-05	-1.08e-06	2.35e-05	0.000148047
WF9	dry	2019 SAM maize panel	Midflowering	-10972.4	0.180695	0.931748	-1377.2	-0.0426664	0.000274997	-17.29	-20.7793	-7.74473	18.8214	-25.2942	-88.8987	-1.89018	-3.87081	792	dry	2019 SAM maize panel	Midflowering	0.017086	0.000132072	0.0035565	-1.08e-05	0.000268057	0.000230442	6.95e-05	-1.14e-05	-6.43e-05	-6.47e-05	-3.56e-05	-5.05e-05	-5.6e-05	-1.81e-05	-3.48e-05	-2.81e-05	-2.91e-05	-1.79e-05	-6.38e-06	-9.13e-07	2.77e-08	0	0	-5.52e-06	1.75e-06	-2.78e-05	-5.1e-05	-2.53e-05
ZS01250	dry	2019 SAM maize panel	Midflowering	-12565.5	-0.0514915	-0.929614	-1855.54	-0.180166	-0.000485498	-19.626	-34.0346	13.3016	-18.1775	-38.394	-116.025	1.21605	-4.0414	793	dry	2019 SAM maize panel	Midflowering	-0.0223858	0.00104727	0.0157823	-0.000219185	-0.00025889	-4.41e-05	3.07e-05	3.34e-05	6.65e-05	0.000149098	0.000124522	9.7e-05	1.72e-05	-5.13e-06	-1.21e-05	-9.8e-06	-6.89e-06	3.61e-06	-4.69e-06	-3.68e-06	-3.8e-07	0	0	-6.68e-05	-0.000164702	-0.000258137	-0.000277902	-0.000258679
ZS365	dry	2019 SAM maize panel	Midflowering	11643.1	-0.411113	0.923267	2713.29	-0.280956	0.00289174	16.6295	34.7509	-12.1514	18.3472	35.9679	52.5434	3.19556	3.112	807	dry	2019 SAM maize panel	Midflowering	-0.00155804	-0.00112249	-0.0171151	-0.000103844	-8.5e-06	7.81e-05	0.000194768	0.00012772	6.86e-05	4.82e-05	4e-05	2.04e-06	-6.72e-05	-8.66e-05	-6.8e-05	-6.42e-05	-5.78e-05	-3.44e-05	-1.74e-05	-4.44e-06	-2.65e-07	0	0	1.48e-05	2.88e-05	-4.37e-05	2.25e-05	0.000243248
207	wet	2019 SAM maize panel	Midflowering	8972.32	-0.240828	1.13864	906.461	-0.112384	-0.00105368	-2.93419	0.174696	-6.56034	22.8419	2.5592	93.4697	1.29796	-6.0223	4226	dry	2019 SAM maize panel	Midflowering	0.00525192	0.000241521	0.00479153	-0.000568844	-0.000401907	-9.17e-05	-7.21e-05	0.000147785	0.000266751	0.000173171	4.71e-05	5.49e-07	-7.52e-06	2.27e-05	3.89e-05	1.92e-05	6.72e-06	5.34e-06	1.1e-05	8e-06	1.05e-06	0	0	-6.8e-05	-0.000156738	-0.000134428	-0.000211395	-0.000303159
764	wet	2019 SAM maize panel	Midflowering	-3303.04	0.160713	0.322043	-1120.22	-0.0232871	-0.00217522	-13.0092	-14.3427	-8.61635	6.84428	-17.6788	43.7126	-0.359443	-2.00448	4722	dry	2019 SAM maize panel	Midflowering	0.0845421	-0.000200488	-0.00348591	0.000657314	0.000426602	-3.65e-05	-5.58e-05	-4.84e-05	-8.67e-05	-0.000105642	-6.59e-05	-8.25e-05	-9.53e-05	-0.000115342	-8.86e-05	-7.03e-05	-4.21e-05	-1.42e-05	-6.98e-06	-3.57e-07	7.02e-07	0	0	5.28e-05	0.000227144	0.000294946	0.000305105	0.000395954
779	wet	2019 SAM maize panel	Midflowering	-25093.9	0.306456	0.226285	-2835.31	-0.0873648	0.000159424	-21.8115	-29.991	-7.07573	4.41355	-36.8547	-166.524	-5.80134	-2.28167	5707	dry	2019 SAM maize panel	Midflowering	0.0727895	0.000348064	0.0105957	-0.000450064	-0.000251786	-0.00014314	-5.77e-05	2.09e-05	4.07e-05	5.73e-05	2.38e-05	2.05e-05	3.84e-05	6.84e-05	0.000107599	0.00013199	0.000119645	7.76e-05	3.72e-05	-2.42e-06	-3.06e-07	0	0	-6.32e-05	-0.000156283	-0.000216719	-0.000278673	-0.000346382
792	wet	2019 SAM maize panel	Midflowering	23536.2	0.711996	2.06612	2966.02	-0.0230986	0.00168143	11.5644	39.3485	-32.4771	40.695	28.1063	207.324	-5.04115	2.26465	11430	dry	2019 SAM maize panel	Midflowering	0.0476394	-0.000272392	-0.00335117	0.000418898	-1.87e-05	6.32e-06	1.87e-05	8.96e-05	0.000146642	0.00010885	9.61e-06	-8.83e-05	-0.000107469	-0.000131698	-0.000128923	-9.68e-05	-7.63e-05	-4.43e-05	-2.29e-05	-6.18e-06	-3.96e-07	0	0	0.000131282	4.44e-05	-6.73e-05	1.65e-05	0.000219123
793	wet	2019 SAM maize panel	Midflowering	2108.62	0.214952	0.310371	531.878	-0.100118	0.00245094	7.84816	9.54149	-2.94155	5.74992	9.50721	43.7126	2.70952	0.582578	78004	dry	2019 SAM maize panel	Midflowering	-0.0384139	0.000501954	0.00445521	-0.000602977	-0.000527399	-0.000147589	9.62e-05	0.000102477	7.38e-05	0.00011841	6.32e-05	3.07e-05	3.8e-05	5.26e-05	5.53e-05	4.36e-05	4.51e-05	3.48e-05	3.79e-05	1.95e-05	1.9e-06	0	0	-7.07e-05	-0.000134074	-0.000147753	-0.000201813	-0.000293189
807	wet	2019 SAM maize panel	Midflowering	-23157.1	0.0260517	-1.64544	-2530.76	0.328396	-0.000452824	-21.0437	-30.0429	14.8914	-32.6648	-37.2039	-213.547	-9.13484	0.509742	78010	dry	2019 SAM maize panel	Midflowering	0.0610823	-0.000422591	-0.00783597	-0.000467354	-0.000244619	0.000440235	0.000434977	0.000155697	0.000126611	4.34e-06	-0.000144198	-0.000104794	-8.07e-05	-8.03e-05	-7.4e-05	-5.89e-05	-5.29e-05	-3.33e-05	-1.74e-05	-4.44e-06	-2.65e-07	0	0	-4.3e-05	-3.73e-05	0.000113887	0.000241924	0.000450359
4226	wet	2019 SAM maize panel	Midflowering	5857.4	0.965101	0.185658	774.909	0.016805	0.000421118	10.4518	11.4164	-12.3042	3.23995	2.63247	79.5638	-0.59588	1.41989	29MIBZ2	dry	2019 SAM maize panel	Midflowering	0.0104423	-0.000289093	-0.00166328	-0.000251271	-0.000461102	-0.000328309	-0.000210845	-0.000109718	-3.31e-05	4.83e-05	0.000114077	0.000111314	0.000139876	0.000196122	0.000192176	0.000167387	0.000106284	4.77e-05	1.86e-05	7.06e-06	6.99e-08	0	0	-0.000100077	-0.000242626	-0.000350563	-0.000449898	-0.000468083
4722	wet	2019 SAM maize panel	Midflowering	-16423.9	-0.199319	-0.575268	-2061.01	-0.00982027	-0.000226158	3.393	-7.35547	12.4974	-10.9089	-12.647	-54.6528	2.55979	0.435166	2FACC	dry	2019 SAM maize panel	Midflowering	-0.0863304	-8.44e-05	-0.00349656	-0.000417369	-0.000550347	-0.000176533	-6.64e-05	6.03e-05	0.000116487	6.14e-05	4.31e-05	5.08e-05	6.64e-05	7.82e-05	9.28e-05	7.26e-05	5.37e-05	3.97e-05	3.03e-05	1.64e-05	1.24e-06	0	0	-5.57e-05	-0.000175583	-0.000261458	-0.000350871	-0.000352542
5707	wet	2019 SAM maize panel	Midflowering	13119	0.00855539	0.948789	2383.47	-0.122415	-0.00103516	16.5311	-1.06393	-11.6293	19.2054	11.9475	77.8255	2.83063	1.81291	33-16	dry	2019 SAM maize panel	Midflowering	0.0706002	-1.35e-06	0.00286547	0.00105977	0.000820133	0.000112759	-6.6e-05	-7.54e-05	-0.000156168	-0.000189015	-0.000121335	-0.000116499	-0.000164909	-0.000171634	-0.000132872	-9.98e-05	-7.67e-05	-4.46e-05	-2.37e-05	-6.35e-06	-3.96e-07	0	0	9.08e-05	0.000386616	0.000765338	0.000945532	0.000662977
11430	wet	2019 SAM maize panel	Midflowering	-21627.8	-0.0235123	-0.754383	-1369.83	0.0718048	0.00365534	-16.0545	-10.0266	11.1594	-15.7443	-18.2548	-222.238	-1.81671	0.639275	38-11	dry	2019 SAM maize panel	Midflowering	0.0651989	0.000742179	0.0104908	-0.000646565	-0.000540111	-5.69e-05	0.000156612	0.000197824	0.000189363	0.000156756	0.000145271	0.000130527	9.27e-05	1.05e-06	-2.58e-06	-8.75e-06	-8.11e-06	-1.32e-05	-1.25e-05	-4.67e-06	-3.17e-07	0	0	-0.000115998	-0.000228952	-0.000219083	-0.000137588	-5.88e-05
78004	wet	2019 SAM maize panel	Midflowering	17966.1	0.369593	0.609035	687.523	0.0863313	-0.00449513	-4.58577	-7.42703	-19.0953	13.0888	3.02569	148.27	-4.39897	-0.605654	3IIH6	dry	2019 SAM maize panel	Midflowering	-0.0491802	-1.96e-05	0.00261905	-0.000321513	-0.000397843	-0.000193696	-0.000143346	-0.000119191	-7.37e-05	6.89e-06	4.7e-05	7.45e-05	0.000100016	0.000116699	0.000119069	0.00011019	0.000100098	9.49e-05	6.67e-05	2.23e-05	1.36e-06	0	0	-6.37e-05	-0.000187378	-0.000336199	-0.00048432	-0.00052704
29MIBZ2	wet	2019 SAM maize panel	Midflowering	1526.57	-0.0159766	-0.110035	-355.319	-0.0685469	-0.000174389	3.7041	-3.78214	0.737976	-2.57521	-11.2603	118.762	1.17458	0.121769	4676A	dry	2019 SAM maize panel	Midflowering	0.0328428	0.000175295	0.00363376	-0.000464309	-0.00027069	-7.07e-05	2.53e-05	0.000155589	0.000273775	0.000243547	0.00010772	-6.65e-06	-2.46e-05	-3.03e-05	-1.1e-05	-6.88e-06	-1.98e-05	-1.91e-05	-1.4e-05	-4.12e-06	-2.64e-07	0	0	-2.31e-05	-5.47e-05	-9.69e-05	9.01e-05	0.000179018
2FACC	wet	2019 SAM maize panel	Midflowering	-3924.06	0.0166178	1.10647	219.396	-0.00123936	0.000904192	-5.83574	-17.9137	-18.8249	22.355	-26.1779	-100.456	-0.730226	-1.64178	6F629	dry	2019 SAM maize panel	Midflowering	0.0123792	0.000388012	0.00602108	0.000162146	-0.000137795	-0.000159924	-9.48e-05	-7.36e-06	-7.59e-06	1.49e-05	1.27e-05	2.01e-05	2.72e-05	3.02e-05	6.8e-05	6.09e-05	2.69e-05	7.84e-06	-5.5e-06	-2.25e-06	-8.83e-08	0	0	1.96e-06	-2.86e-05	1.13e-05	1.44e-05	1.86e-06
33-16	wet	2019 SAM maize panel	Midflowering	14725	-0.19779	0.387137	1757.05	-0.104412	0.00157208	4.8387	46.6962	-0.836376	7.13706	50.9401	157.985	1.74526	1.80823	78371A	dry	2019 SAM maize panel	Midflowering	0.0864343	-0.000162424	0.00367735	-0.000186491	-0.000190908	0.000100868	0.000167322	0.000130424	0.000114375	6.63e-06	-1.01e-05	1.68e-06	-1.93e-05	-2.62e-05	-3.75e-05	-2.07e-05	-3.84e-05	-1.91e-05	-1.36e-05	-5.9e-06	-3.96e-07	0	0	-2.35e-05	-6.18e-05	-3.4e-05	5.24e-05	9.89e-05
38-11	wet	2019 SAM maize panel	Midflowering	21184.8	-0.602873	1.25963	1189.27	-0.0676955	-0.00140686	11.1686	4.82366	-24.5112	25.9919	14.6869	156.42	1.05724	0.559699	78551S	dry	2019 SAM maize panel	Midflowering	0.0143563	0.000268642	0.00242631	0.000137527	-0.000191524	-0.000242096	-0.000194528	-5.25e-05	3.23e-06	0.000104498	0.000107974	4.62e-05	2.95e-05	6.95e-05	8.57e-05	3.42e-05	-1.57e-05	-2.41e-05	-2.2e-05	-6.35e-06	-3.96e-07	0	0	-6.97e-06	-8.91e-05	-0.000145408	-0.000139036	-0.000153147
3IIH6	wet	2019 SAM maize panel	Midflowering	22866.6	0.971252	1.14581	2514.34	-0.0812849	-0.000695029	20.0024	50.1276	-18.2763	23.0292	45.1533	203.848	-0.708324	1.41008	A188	dry	2019 SAM maize panel	Midflowering	-0.0120906	0.000395185	0.00733721	1.26e-05	0.000210952	7.7e-05	-4e-05	-2.65e-05	-3.94e-05	-1.97e-05	2.85e-05	-2.75e-05	-2.51e-05	-1.71e-05	2.01e-06	-2e-05	-3.15e-05	-1.56e-05	-1.1e-05	-3.69e-06	-3.23e-07	0	0	-7.74e-05	-0.000166773	-0.000201322	-0.000238086	-0.000156481
4676A	wet	2019 SAM maize panel	Midflowering	26555.1	1.23049	1.4621	3673.57	0.295991	-0.000881223	30.3607	29.7492	-23.4369	29.1195	24.7517	216.281	-3.94971	0.69397	A239	dry	2019 SAM maize panel	Midflowering	0.0136843	0.00031862	0.00899706	-0.000133483	-0.000111724	-0.000119568	-1.96e-05	3.43e-05	4.5e-05	4.71e-05	7.25e-05	8.75e-05	9.42e-05	2.93e-05	-1.04e-05	-2.23e-05	-3.27e-05	-2.48e-05	-1.58e-05	-4.43e-06	-2.65e-07	0	0	-5.9e-05	-5.89e-05	-0.000107052	-8.99e-05	-1.84e-05
6F629	wet	2019 SAM maize panel	Midflowering	8318.79	0.766896	0.932926	2001.45	-0.10573	0.0012456	10.3343	43.1622	-5.83181	18.4086	47.8871	118.24	4.08193	-2.93069	A441-5	dry	2019 SAM maize panel	Midflowering	0.0944765	-0.000205413	-0.0038982	-0.000177698	3.15e-05	0.00020582	-3.62e-06	-3.38e-05	1.06e-05	-2.9e-06	-5.12e-06	-4.78e-06	-8.68e-06	-3.1e-06	-6.79e-06	-5.63e-06	-1.06e-05	-1.78e-05	-1.04e-05	-4.34e-06	-3.27e-07	0	0	-6.31e-05	-0.000145886	-0.000180379	-0.000183509	-0.000144129
78551S	wet	2019 SAM maize panel	Midflowering	762.356	-0.43001	-0.423081	-388.094	-0.0531897	-0.000539902	6.81574	-4.48892	5.07955	-8.6689	-3.18811	25.8499	3.63999	1.73614	A554	dry	2019 SAM maize panel	Midflowering	0.0189741	-0.000821379	-0.0141332	0.000922014	0.000634935	0.000120465	-5.63e-05	-6.34e-05	-0.000126487	-0.000230873	-0.000180454	-0.000108725	-8.9e-05	-0.000103698	-0.000105519	-7.76e-05	-5.42e-05	-3.13e-05	-2.28e-05	-6.35e-06	-3.96e-07	0	0	0.00011767	0.000252261	0.000344383	0.000538672	0.000727465
A188	wet	2019 SAM maize panel	Midflowering	-7181.25	0.295359	-0.358448	-1235.02	-0.0462098	0.000502224	7.42341	6.32218	9.33215	-7.07747	14.2713	-82.5269	3.62086	0.201438	A556	dry	2019 SAM maize panel	Midflowering	-0.0850701	-0.000342671	-0.0072808	-0.000503735	-0.000506417	-0.000160383	0.000121504	0.000174643	0.00012196	4.16e-05	3.75e-05	3.55e-05	5.36e-05	8.33e-05	6.85e-05	5.69e-05	4.77e-05	2.82e-05	9.76e-06	2.72e-06	1.13e-07	0	0	-3.17e-05	-7.53e-05	-0.000131461	-0.00029948	-0.000417921
A239	wet	2019 SAM maize panel	Midflowering	-2089.95	-0.122764	-1.32837	493.422	0.154019	-2.41e-05	8.02162	4.34605	21.8361	-26.9861	4.37473	-59.0607	3.20383	4.73329	A6	dry	2019 SAM maize panel	Midflowering	-0.0792929	-0.0011292	-0.0186344	0.000268286	0.000254136	0.000131173	7.41e-05	-5.98e-05	-8.62e-05	-0.000113954	-0.00012746	-7.58e-05	-6.81e-05	-3.83e-05	-3.4e-05	-1.1e-05	4.98e-06	-1.58e-05	-9.64e-06	-1.98e-06	-3.2e-07	0	0	1.73e-05	-5.46e-05	-9.43e-05	3.27e-06	8.21e-05
A554	wet	2019 SAM maize panel	Midflowering	-19821.6	1.03643	-0.476798	-2509.23	-0.0461767	-0.00219292	-22.4401	-22.8037	12.0923	-9.03876	-29.1368	-158.575	-0.491103	-1.30899	A619	dry	2019 SAM maize panel	Midflowering	-0.0523914	-0.000525214	-0.013504	5.58e-05	5.53e-05	-5.48e-05	0.000100384	6.78e-05	5.42e-05	3.86e-05	5.1e-06	-2.36e-05	-2.61e-05	-3.11e-05	-3.48e-05	-4.1e-05	-5.48e-05	-3.91e-05	-2.2e-05	-6.27e-06	-3.96e-07	0	0	-1.87e-05	-3.74e-05	-4.11e-05	-6.51e-06	5.49e-05
A556	wet	2019 SAM maize panel	Midflowering	10211.2	-0.782861	0.465985	137.559	-0.00747735	-0.00155227	-11.8417	-32.1423	-14.7521	9.53594	-42.4877	92.6005	-3.44349	-1.3174	A632	dry	2019 SAM maize panel	Midflowering	0.04709	0.000248338	0.0064939	-4.04e-05	-0.000110326	5.54e-05	0.000102611	0.000149937	0.000188059	9.12e-05	1.02e-05	-2.94e-05	-7.56e-05	-0.000110106	-8.14e-05	-6.81e-05	-4.22e-05	-2.36e-05	-1.63e-05	-6.07e-06	-3.96e-07	0	0	9.17e-05	0.000190974	0.000110679	7.99e-05	7.36e-05
A6	wet	2019 SAM maize panel	Midflowering	-35646.6	-0.3727	-1.37688	-4235.48	-0.0195922	-0.000944407	-32.8783	-46.8521	17.9202	-27.1298	-58.2808	-316.703	-4.82854	-3.31402	A634	dry	2019 SAM maize panel	Midflowering	0.0969315	-0.000492531	-0.00806369	-0.000254635	-0.000298048	-0.000112943	8.95e-06	1.1e-05	2.96e-06	5.65e-05	7.92e-05	0.000113336	0.00012383	0.000110589	3.96e-05	7.82e-06	-1.76e-05	-1.6e-05	-6.47e-06	-2.42e-06	-2.47e-07	0	0	-6.74e-05	-0.00014059	-0.000184545	-0.000262931	-0.000289165
A619	wet	2019 SAM maize panel	Midflowering	20961.8	0.323266	1.32241	1844.63	-0.0671658	-9.49e-05	8.32131	3.69687	-20.5556	26.1971	2.07689	223.838	-1.07587	-0.642565	A635	dry	2019 SAM maize panel	Midflowering	-0.0445529	0.000574953	0.00927536	-0.000289149	0.000185773	0.000247591	3.47e-05	-4.88e-05	-4.56e-05	1.33e-05	6.67e-05	4.52e-05	2.7e-05	1.04e-05	-1.25e-05	-2.84e-05	-4.21e-05	-3.61e-05	-1.76e-05	-5.13e-06	-3.84e-07	0	0	-5.91e-05	-5.22e-05	5.58e-07	3.24e-05	3.88e-06
A632	wet	2019 SAM maize panel	Midflowering	-4999.91	0.655266	0.24331	205.185	0.116904	0.00159798	-4.3848	17.5558	1.56668	4.85536	24.8078	-31.89	1.55176	-2.29742	A641	dry	2019 SAM maize panel	Midflowering	-0.0271065	-0.000518698	-0.00841908	0.000275175	5.09e-05	-1.46e-05	-6.22e-06	-1.34e-05	-1.14e-05	-1.05e-05	-1.74e-05	-4.77e-05	-4.79e-05	-2.31e-05	4.05e-06	-1.59e-06	-6.21e-06	-1.26e-05	-9.67e-06	-5.42e-06	-3.94e-07	0	0	1.71e-06	-2.73e-05	-0.000109749	-0.000104263	4.24e-05
A634	wet	2019 SAM maize panel	Midflowering	28840.3	-0.629463	1.49301	4802.5	-0.0367482	0.0008242	79.8187	76.9299	-30.3246	29.5728	75.9782	236.545	-4.5264	3.25528	A654	dry	2019 SAM maize panel	Midflowering	0.0244615	-0.000173904	-0.0103129	0.000690986	0.000528892	0.000257598	2.78e-05	-3.76e-05	-2.31e-05	-0.000118291	-0.000235146	-0.000197529	-0.000153911	-0.000146466	-0.000116351	-8.5e-05	-6.16e-05	-2.88e-05	-9.6e-06	-1.07e-06	-1.65e-08	0	0	0.000100232	0.000409489	0.000855272	0.00103155	0.000865443
A635	wet	2019 SAM maize panel	Midflowering	-13962.4	0.328053	-0.888657	-2375.62	0.0136767	-0.00254693	-16.2903	-38.3213	13.068	-17.7916	-43.995	-83.8306	-2.0714	-0.662771	A659	dry	2019 SAM maize panel	Midflowering	0.0182379	0.000539096	0.00984229	0.000207363	-3.92e-05	-5.92e-05	5.24e-05	7.92e-05	3.51e-05	-4.79e-05	-5.36e-05	-4.8e-05	-2.28e-05	-3.99e-05	-4.49e-05	-3.42e-05	-4.68e-05	-3.52e-05	-2.05e-05	-5.5e-06	-3.47e-07	0	0	0.000206344	0.000215454	2.32e-05	-8.61e-05	-0.000117356
A641	wet	2019 SAM maize panel	Midflowering	9829.14	0.35842	0.520876	874.726	0.0582155	-5.21e-05	14.2591	12.2136	-14.6794	10.2443	14.6828	115.849	-1.91087	1.53863	A661	dry	2019 SAM maize panel	Midflowering	-0.0410441	0.000648313	0.00865397	-0.000189979	3.46e-05	-9.95e-06	1.96e-05	0.000101178	5.79e-05	-5.69e-05	-4.91e-05	-1.14e-05	2.26e-05	3e-05	1.67e-05	-6.96e-06	-1.56e-05	2.09e-06	6.03e-06	1.62e-06	-2.28e-08	0	0	-7.29e-05	-9.05e-05	-0.000112558	-0.000158207	-0.000218341
A654	wet	2019 SAM maize panel	Midflowering	-2443.25	0.152893	1.0972	-700.07	-0.0177429	-0.000805277	-14.6167	-17.3036	-15.7072	22.6297	-5.02019	-62.7031	-1.59771	-3.81464	A679	dry	2019 SAM maize panel	Midflowering	-0.0674378	0.000264804	0.0124852	-0.000388566	-0.00045323	-0.000280981	-0.000177918	-0.00010824	-4.44e-05	1.74e-06	9e-05	0.000133705	0.000167328	0.000192779	0.000162168	0.000149581	0.000134717	6.06e-05	2.93e-05	8.64e-06	5.43e-07	0	0	-7.08e-05	-0.000169482	-0.000284672	-0.000429578	-0.000539016
A659	wet	2019 SAM maize panel	Midflowering	4935.41	0.0635889	1.85091	742.913	-0.144242	-4.59e-05	-0.751091	26.5111	-24.6342	37.2299	37.5485	37.1942	2.58409	-5.39074	A680	dry	2019 SAM maize panel	Midflowering	0.0212731	0.000411652	0.000957059	-0.000690149	-0.00060396	-0.000212521	0.000266873	0.000289925	0.000205471	0.000156333	2.59e-05	2.49e-06	-1.39e-05	7.47e-06	3.86e-05	4.05e-05	4.02e-05	3.28e-05	2.57e-05	1.1e-05	5.76e-07	0	0	-5.59e-05	-0.000106587	-0.000190547	-0.000238177	-0.000274479
A661	wet	2019 SAM maize panel	Midflowering	45328.9	-0.230586	1.94594	4534.94	-0.147592	-0.00174654	36.3113	58.3631	-28.7284	39.2541	69.0859	508.039	2.97603	1.54343	A682	dry	2019 SAM maize panel	Midflowering	-0.00139144	-0.000117489	9.77e-05	0.000901572	0.000120812	-0.00012229	-9.18e-05	-5.34e-05	-4.62e-05	-3.16e-06	2.51e-05	1.9e-05	-4.49e-05	-5.41e-05	-9.82e-05	-8.53e-05	-7.12e-05	-4.62e-05	-2.37e-05	-6.35e-06	-3.96e-07	0	0	6.07e-05	9.88e-06	-4.26e-05	-5.02e-05	4.93e-05
A679	wet	2019 SAM maize panel	Midflowering	22918.8	0.484911	2.04451	2942.38	-0.0663903	-0.000488358	6.027	23.1099	-33.4389	41.0751	18.0329	214.893	-1.13947	-0.205339	AB28A	dry	2019 SAM maize panel	Midflowering	0.106726	-0.000665232	-0.0138746	-0.000102207	0.000499168	0.000267227	3.69e-05	-1.08e-05	-1.8e-05	-7.83e-05	-4.99e-05	-3.26e-05	-7.99e-06	-4.6e-05	-5.28e-05	-5.85e-05	-4.12e-05	-2.3e-05	-1.5e-05	-4.41e-06	-2.65e-07	0	0	1.35e-05	0.000113755	0.00010012	0.000152472	0.000297987
A680	wet	2019 SAM maize panel	Midflowering	32454.7	1.27744	2.20224	3817.11	0.221107	-0.00166139	11.0439	43.9604	-55.5496	44.4479	37.6401	302.927	-3.95136	-1.57124	AQA3	dry	2019 SAM maize panel	Midflowering	0.0861544	-0.000753804	-0.0127645	-0.000361854	-0.000112803	-0.000135384	-0.000105023	-5.62e-05	-8.8e-06	8.72e-05	0.000110943	0.000143177	0.00012411	0.000113277	0.00011261	6.38e-05	3.91e-05	1.32e-05	-1.28e-06	-5.11e-06	-3.95e-07	0	0	-9.96e-05	-0.000176707	-0.000201386	-0.000260981	-0.000214328
A682	wet	2019 SAM maize panel	Midflowering	-16043.7	0.520804	-0.0309066	-1425.94	0.0283758	0.0011267	-27.6564	-6.00771	-2.25257	-0.815816	5.49895	-183.345	-4.71778	0.571287	B10	dry	2019 SAM maize panel	Midflowering	-0.0965157	0.000123236	0.00971869	-0.000265748	-0.000270596	-0.000232547	-0.000152556	-0.000135092	-8.49e-05	-6.88e-06	6.27e-05	0.000110585	0.000119775	0.000134419	0.000148949	0.000147109	0.000120845	7.2e-05	3.55e-05	8.2e-06	5.13e-07	0	0	-3.04e-05	-8.36e-05	-0.000224081	-0.000307366	-0.000344096
AQA3	wet	2019 SAM maize panel	Midflowering	-9048.94	-0.0875099	0.512843	-920.874	-0.0434827	0.00181436	3.50813	-7.31734	-1.03007	10.0898	1.06794	-9.68232	1.9717	-2.53765	B103	dry	2019 SAM maize panel	Midflowering	0.143703	-0.0002234	-0.00128149	-0.000743234	-0.000548344	-0.000338837	-0.000113039	4.07e-05	0.000122716	0.000303727	0.000339487	0.000154572	0.000139761	0.000114347	0.000102278	7.48e-05	5.08e-05	3.47e-05	1.18e-05	-4.96e-06	-3.96e-07	0	0	-0.0001066	-0.000193425	-0.000314628	-0.000412127	-0.00037007
B10	wet	2019 SAM maize panel	Midflowering	27393.9	0.577816	1.30512	3467.07	-0.0333057	-4.88e-05	11.0182	47.0812	-22.722	26.0298	45.0516	214.828	-1.71236	1.27478	B109	dry	2019 SAM maize panel	Midflowering	0.0317908	0.000818764	0.0105299	-0.000202979	-0.000347593	1.64e-05	0.000237224	0.000252921	0.000185659	0.000147713	7.15e-05	-3.74e-05	-7.12e-05	-7.83e-05	-8.67e-05	-8.22e-05	-5.38e-05	-2.86e-05	-1.88e-05	-5.98e-06	-3.96e-07	0	0	-6.49e-06	-0.000149157	-0.000157912	-6.33e-05	-3.31e-06
B103	wet	2019 SAM maize panel	Midflowering	12626.9	0.657802	1.52287	1921.27	0.0417408	-0.000378983	1.67628	29.6467	-26.6247	30.5897	25.2687	70.8204	-2.41498	0.88559	B14A	dry	2019 SAM maize panel	Midflowering	-0.0463854	0.000188057	0.0020246	-0.000392158	-0.000239065	-0.000104412	-6.1e-05	-5.94e-05	-3.68e-05	-1.41e-05	1.35e-05	5.17e-05	0.000100786	0.000176011	0.000138625	7.89e-05	5.29e-05	4.06e-05	2.95e-05	6.4e-06	9.53e-08	0	0	-0.000101628	-0.00021763	-0.000271393	-0.000290208	-0.000293815
B109	wet	2019 SAM maize panel	Midflowering	23927.9	0.185506	1.65827	2015.15	-0.0440997	-0.0026972	6.37361	20.2508	-36.8713	34.1534	11.4303	173.531	-2.08256	-0.729801	B164	dry	2019 SAM maize panel	Midflowering	-0.0195622	-0.000125	-0.00806882	0.000298711	-0.000120904	2.3e-05	0.0002214	0.000177102	0.00017485	3.14e-05	-0.000102755	-0.00010009	-9.71e-05	-0.000130072	-0.000127467	-0.000102427	-8.15e-05	-4.65e-05	-2.37e-05	-6.35e-06	-3.96e-07	0	0	0.000261256	0.000292929	0.000371546	0.00065842	0.000697004
B14A	wet	2019 SAM maize panel	Midflowering	-19418.6	-1.27163	-0.970961	-2414.61	-0.0705682	0.000447958	-15.5087	-30.991	10.808	-19.6603	-30.7097	-144.669	0.0733465	0.19939	B46	dry	2019 SAM maize panel	Midflowering	0.00616689	0.0009643	0.0163047	-0.000184326	-0.000290096	-0.000218785	-6.3e-05	8.02e-05	0.000136482	0.000125256	0.000105782	7.23e-05	5.75e-05	4.11e-05	1.57e-05	2.1e-05	2.32e-05	8.12e-06	-2.82e-06	-2.2e-06	-2.15e-07	0	0	-2.3e-05	-9.12e-05	-0.000220647	-0.000319586	-0.000254174
B164	wet	2019 SAM maize panel	Midflowering	-18297.7	-0.364571	-0.28635	-2406.52	0.135215	-0.000919067	-29.7839	-56.9273	7.16733	-5.84035	-63.6966	-149.232	-2.0629	-4.11518	B57	dry	2019 SAM maize panel	Midflowering	-0.00438044	-0.000826177	-0.00939712	-0.000315597	-0.000334401	-0.000310344	-0.000220551	-0.000120253	2.79e-06	0.000146323	0.000211519	0.000163369	0.000171116	0.000200108	0.000128879	5.67e-05	4.57e-05	3.69e-05	1.76e-05	2.09e-06	1.98e-07	0	0	-6.45e-05	-0.000108786	-0.000125822	-0.000128084	-0.000187661
B57	wet	2019 SAM maize panel	Midflowering	4370.85	0.00161447	1.07177	-19.2318	-0.0954067	-0.000505913	11.7194	28.9586	-11.0388	21.2947	28.2261	116.901	-0.976615	1.04488	B64	dry	2019 SAM maize panel	Midflowering	0.0349994	0.000697531	0.013399	0.000164302	0.000192387	-3.65e-05	-0.000104295	-9.53e-05	-7.19e-05	-2.64e-05	9.63e-07	5.27e-05	9.35e-05	6.31e-06	-2.22e-05	-1.34e-05	-1.21e-05	-1.93e-05	-1.1e-05	-3.78e-06	-2.98e-07	0	0	-4.59e-05	-0.000129947	-0.000147153	-0.000208275	-0.000202537
B64	wet	2019 SAM maize panel	Midflowering	10720	-0.530702	-0.322521	235.178	-0.155061	-0.000880155	26.7758	17.8755	8.3581	-6.5212	19.7628	180.599	4.78557	3.49428	B68	dry	2019 SAM maize panel	Midflowering	0.00283229	-9.96e-05	0.00497941	0.000156601	0.00017879	0.000137512	8.63e-05	8.55e-05	-5.14e-05	-7.52e-05	-5.82e-05	-5.85e-05	-7.28e-05	-5.38e-05	-4.45e-05	-3.39e-05	-3.8e-05	-2.77e-05	-2.1e-05	-5.49e-06	-3.92e-07	0	0	7.73e-05	-4.1e-07	-3.67e-05	-5.45e-05	-4.85e-05
B68	wet	2019 SAM maize panel	Midflowering	-7451.3	-0.650976	-0.886774	-1367.77	-0.16465	0.000976672	22.8727	19.4832	19.8653	-18.4599	17.7146	2.42945	5.6681	1.60671	B73	dry	2019 SAM maize panel	Midflowering	-0.068531	0.000322633	0.00436728	-0.00033173	-0.000432904	-0.000165875	1.97e-05	7.44e-05	5.94e-05	6.36e-05	8.18e-05	7.81e-05	8.58e-05	9.35e-05	8.47e-05	3.87e-05	2.36e-05	1.52e-05	2.13e-06	2.13e-08	2.83e-08	0	0	-4.99e-05	-0.000104805	-0.000185346	-0.000293947	-0.000379131
B73	wet	2019 SAM maize panel	Midflowering	18527	0.332974	2.57103	3030.39	-0.0576369	-0.00104758	-6.13776	-18.8592	-41.3604	51.417	-18.1687	165.172	-2.27097	-2.82241	B73HTRHM	dry	2019 SAM maize panel	Midflowering	0.071085	-0.00066525	-0.012249	1.56e-05	-8.34e-05	-0.000105314	-8.51e-05	-4.41e-05	-9.84e-06	5.45e-05	0.000144555	0.000115674	4e-05	2.39e-05	5.33e-06	-3.28e-06	-1.47e-05	-1.28e-05	-6.33e-06	-1.95e-06	-1.33e-07	0	0	-3.21e-05	-7.79e-05	-0.000115699	-0.000117447	-0.000110011
B73HTRHM	wet	2019 SAM maize panel	Midflowering	19479.9	0.421043	1.67652	2966.83	-0.0617069	-0.00029563	10.7179	30.9692	-32.9631	33.732	52.3806	157.708	-0.654157	-0.578562	B76	dry	2019 SAM maize panel	Midflowering	-0.0332923	-0.00053393	-0.00892939	0.000944535	0.000792485	-0.000115232	-0.000234295	-0.000244431	-0.000224282	-0.000125938	-5.37e-05	1.41e-05	-8e-06	-5.29e-06	-1.9e-05	1.84e-06	1.57e-05	-7.63e-06	-1.4e-05	-4.33e-06	-2.65e-07	0	0	0.000132256	0.000527199	0.000724394	0.000598679	9.44e-05
B75	wet	2019 SAM maize panel	Midflowering	45189.2	-0.291884	0.701231	5154.69	-0.0692499	-0.000394632	20.8528	28.0834	-1.76281	13.9641	20.6482	304.666	5.71389	-0.992189	B77	dry	2019 SAM maize panel	Midflowering	-0.0150079	0.00102095	0.0142333	-0.000485796	-0.000198181	0.000112737	0.000111607	-7.22e-05	-7.48e-05	-4e-05	2.07e-05	5.74e-05	7.91e-05	8.55e-05	0.00011914	8.35e-05	6.16e-05	1.78e-05	3.47e-07	-1.72e-06	-9.02e-08	0	0	-9.73e-05	-0.000184993	-0.000240114	-0.000276387	-0.000324101
B76	wet	2019 SAM maize panel	Midflowering	-7976.83	-0.116118	0.0642153	-237.36	0.0147124	0.000781595	-2.46049	-12.3626	0.0513014	1.04695	-20.3504	-100.27	-0.908129	0.136506	B79	dry	2019 SAM maize panel	Midflowering	-0.107489	0.000685964	0.0126315	-0.000505391	-0.00048789	-0.000365969	-0.000117095	0.000125592	0.000274838	0.000422068	0.000125451	7.38e-05	5.43e-05	3.46e-05	2.08e-05	2.33e-05	3.46e-05	3.01e-05	1.54e-05	4.44e-06	-3.08e-07	0	0	-5.72e-05	-0.00014075	-0.000342203	-0.000524327	-0.000600222
B77	wet	2019 SAM maize panel	Midflowering	-4949.81	-0.354223	-1.2234	-427.291	-0.0849054	0.000997506	40.6897	25.4466	23.0108	-24.2346	28.7095	19.1876	6.23483	2.8612	B84	dry	2019 SAM maize panel	Midflowering	-0.0511306	0.0010633	0.0194379	0.000354966	0.000220343	0.00021035	0.000178261	4.73e-05	-7.14e-05	-0.000135531	-0.000111187	-8.02e-05	-0.000102183	-9.29e-05	-7.34e-05	-5.97e-05	-4.53e-05	-3.11e-05	-2.06e-05	-5.06e-06	-3.28e-07	0	0	3.47e-05	4.22e-06	-0.000110783	-5.26e-05	-1.22e-05
B79	wet	2019 SAM maize panel	Midflowering	-6734.19	-0.505809	-0.404485	-854.809	-0.0396252	-0.000308453	-13.8996	-18.0685	1.11086	-8.5494	-26.6887	-31.0572	0.113814	-1.07715	B97	dry	2019 SAM maize panel	Midflowering	-0.138946	0.000405638	1.88e-05	-0.000280522	-9.37e-05	4.06e-05	-6.61e-05	-4.39e-05	2.51e-05	7.1e-05	5.42e-05	5.33e-05	6.09e-05	6.08e-05	6.84e-05	3.5e-05	9.3e-06	1.25e-05	-7.77e-06	-5.05e-06	-3.95e-07	0	0	-2.12e-05	-6.55e-05	-5.04e-05	-6.43e-05	-3.71e-05
B84	wet	2019 SAM maize panel	Midflowering	-11027.9	-0.262399	-0.0875733	-1319.88	-0.0277146	2.48e-05	-18.579	-42.2931	4.2069	-1.96787	-42.099	-72.3148	-0.403876	-2.22091	BO9	dry	2019 SAM maize panel	Midflowering	-0.000253546	0.00056818	0.00776475	-0.000485438	-0.000276377	0.000137408	0.000122274	0.000315733	0.000300382	-2.77e-05	-2.52e-05	3.02e-05	1.89e-06	-4.02e-05	-7.3e-05	-6.18e-05	-3.42e-05	-1.94e-05	-1.32e-05	-4.01e-06	-2.82e-07	0	0	-2.32e-05	5.86e-05	0.000205629	0.000235794	0.000120124
B97	wet	2019 SAM maize panel	Midflowering	-8409.78	0.0400538	-0.575158	-1250.19	-0.0766461	-0.0003905	3.05967	16.3698	11.3679	-11.5723	30.5251	-59.6495	-0.370416	1.7631	C103	dry	2019 SAM maize panel	Midflowering	0.0555282	-0.000261976	-0.00542654	0.000254807	0.000244469	-8.71e-07	-5.34e-06	3.26e-05	1.21e-05	-4.67e-06	2.31e-05	8.04e-06	-3.44e-05	-7.2e-05	-7.11e-05	-5.56e-05	-5.16e-05	-3.4e-05	-1.74e-05	-4.44e-06	-2.65e-07	0	0	-3.08e-05	1.36e-06	7.77e-05	0.000157314	0.000259762
BO9	wet	2019 SAM maize panel	Midflowering	-2077.08	0.291746	0.0567778	-782.24	-0.023215	0.000177176	-10.0923	-5.7149	-3.47415	0.796324	0.292187	32.3016	-0.106992	0.523654	C123	dry	2019 SAM maize panel	Midflowering	-0.0314927	0.000803119	0.00904647	-0.000116879	-0.000417214	-0.00010592	-1.98e-05	-5.21e-05	-5.68e-05	-1.49e-05	4.01e-05	7.35e-05	0.000140003	0.000166308	0.000109001	7.45e-05	4.68e-05	1.55e-05	5.1e-06	7.81e-07	-3.12e-08	0	0	-2.8e-05	-0.000112563	-0.000193982	-0.000266638	-0.000320013
C103	wet	2019 SAM maize panel	Midflowering	-7192.22	0.626502	-0.884299	-1297.15	0.062524	-0.00159455	-15.2517	-36.5439	9.33868	-17.4609	-41.1223	-77.4157	-0.62297	-0.816871	C49A	dry	2019 SAM maize panel	Midflowering	-0.00647504	-0.000136868	0.0010164	0.00126153	0.00105753	6.67e-05	-7.63e-05	-0.000162253	-0.000303339	-0.000307609	-0.000226985	-0.000144372	-0.00010918	-7.55e-05	-9.45e-05	-8.65e-05	-6.37e-05	-3.5e-05	-1.74e-05	-4.44e-06	-2.65e-07	0	0	0.000387442	0.000624469	0.000689759	0.0010647	0.000524883
C123	wet	2019 SAM maize panel	Midflowering	-16113.8	-0.410035	-0.0667532	-596.689	-0.00220184	0.00313881	-25.0807	-10.7214	11.902	-1.66016	-17.892	-181.514	1.51883	-4.2896	CH701-30	dry	2019 SAM maize panel	Midflowering	0.0902429	0.000288747	0.0123459	0.00120476	0.00127707	0.000455649	7.07e-05	-0.000126398	-0.000254309	-0.000384839	-0.000340112	-0.000271831	-0.000242845	-0.000210414	-0.000164927	-0.000113529	-8.25e-05	-4.65e-05	-2.37e-05	-6.35e-06	-3.96e-07	0	0	0.000363765	0.000960921	0.00107011	0.00129209	0.000995083
C49A	wet	2019 SAM maize panel	Midflowering	-31625.2	0.773509	-0.817211	-3833.14	0.135801	-0.00175392	-44.2171	-46.018	13.3279	-15.6163	-55.1741	-249.398	-8.12333	-4.42475	CH9	dry	2019 SAM maize panel	Midflowering	0.0808874	0.000258506	0.00828467	0.00070725	0.000644457	0.000328838	5.68e-05	2.4e-05	-3.1e-05	-0.000147631	-0.000182315	-0.000182761	-0.000210677	-0.000199217	-0.000155989	-0.000109844	-8.24e-05	-4.65e-05	-2.37e-05	-6.35e-06	-3.96e-07	0	0	7.15e-05	0.000356433	0.000584873	0.000635853	0.000701824
CH701-30	wet	2019 SAM maize panel	Midflowering	2063.57	-0.491268	-0.9436	485.893	-0.0988217	0.00170715	41.2148	33.8942	17.4124	-19.3095	35.0494	8.07872	6.31636	2.7038	CI187-2	dry	2019 SAM maize panel	Midflowering	0.0327279	0.000811039	0.015774	-6.07e-05	-0.000145274	-0.000182683	-0.000127987	-2.31e-05	-9.87e-06	-6.24e-06	6.94e-05	0.000113796	0.000150323	0.000132364	6.63e-05	1.84e-05	-3.91e-06	-1.17e-05	-6.95e-06	-1.64e-06	-1.13e-07	0	0	-2.88e-05	-7.65e-05	-0.000171332	-0.000275443	-0.000314736
CH9	wet	2019 SAM maize panel	Midflowering	-27866.1	-0.283522	-0.945801	-3082.84	-0.00151477	0.00250773	-21.7036	-16.1382	6.60119	-19.676	-19.5476	-218.544	-5.84221	0.447096	CI21E	dry	2019 SAM maize panel	Midflowering	0.0105968	0.000533262	0.0144711	-0.000173713	-7.61e-05	0.000208301	0.000157918	3.75e-06	-3.65e-05	-7.87e-05	-7.63e-05	-5.58e-05	-2.02e-05	5.7e-06	5.65e-06	2.25e-05	1.92e-05	9.15e-06	2.7e-06	3.13e-06	3.21e-08	0	0	-5.42e-05	-9.29e-05	-8.47e-05	-6.71e-05	-0.000121603
CI187-2	wet	2019 SAM maize panel	Midflowering	31130.2	-0.217252	-0.236672	3433.63	-0.0605179	0.000896106	40.3736	44.2711	3.71529	-5.12205	55.9946	295.908	3.55377	1.20605	CI28A	dry	2019 SAM maize panel	Midflowering	0.0131964	-0.000105639	-0.00376962	7.15e-05	-4.95e-05	-0.0002093	-7.86e-05	-1.61e-05	-9.27e-06	2.17e-05	3.52e-05	3.17e-05	5.65e-05	5.31e-05	1.57e-05	-5.13e-06	-1.11e-05	-9.27e-06	-3.34e-06	-4.35e-07	-7.16e-08	0	0	4.12e-05	0.000175921	0.000260985	0.000304877	0.00011502
CI21E	wet	2019 SAM maize panel	Midflowering	52459.7	0.046926	2.75378	4610.95	-0.0381608	-0.000725783	21.9907	14.4157	-33.2499	54.7662	21.5232	486.104	1.40991	-1.14134	CI31A	dry	2019 SAM maize panel	Midflowering	-0.0432751	0.000230813	0.00284642	-0.000201897	6.83e-05	1.9e-06	-4.37e-05	-4.13e-05	2.32e-05	7.55e-05	0.000115906	7.43e-05	2.21e-05	2.09e-06	1.33e-06	1.94e-06	-4.01e-06	-8.59e-06	-7.4e-06	-4.09e-06	-2.65e-07	0	0	2.15e-06	5.36e-05	9.59e-05	0.000152004	0.000188049
CI28A	wet	2019 SAM maize panel	Midflowering	7495.35	-0.225522	1.78662	1586.91	-0.0640859	0.00168166	5.43738	19.2917	-31.601	35.1098	27.4705	73.9145	-2.83676	-1.38121	CI3A	dry	2019 SAM maize panel	Midflowering	0.0775017	0.0003702	0.0125523	-1.37e-05	0.000272916	0.000251249	0.000135828	1.27e-05	-3.29e-05	-8.63e-05	-0.00011421	-5.04e-05	-4.5e-05	-4.97e-05	-4.53e-05	-4.53e-05	-4.94e-05	-2.51e-05	-1.33e-05	-5.73e-06	-3.95e-07	0	0	-6.47e-05	-5.96e-05	1.88e-05	0.000103118	0.00029468
CI31A	wet	2019 SAM maize panel	Midflowering	-3177.73	-0.191936	-0.412283	-167.606	0.0157819	-2.29e-05	8.01814	15.8387	8.73054	-8.3686	15.2146	-4.97225	3.04211	0.395359	CI64	dry	2019 SAM maize panel	Midflowering	0.0252089	-5.78e-05	0.00113806	0.000367565	0.000355029	8.29e-06	-9.21e-06	-9.8e-05	-0.000102171	-7.13e-05	-2.62e-05	-1.23e-05	4.33e-06	7.17e-06	-3.72e-05	-3.56e-05	-3.66e-05	-1.29e-05	-1.44e-05	-5.46e-06	-3.9e-07	0	0	1.74e-05	9.08e-05	5.76e-05	7.59e-05	7.39e-06
CI3A	wet	2019 SAM maize panel	Midflowering	-17085.3	0.0481594	-0.917082	-1608.25	-0.0575676	0.00186175	-8.57719	-7.89274	15.1353	-18.5126	-18.5953	-135.543	-1.63096	2.12799	CI90C	dry	2019 SAM maize panel	Midflowering	-0.0725085	-0.00155831	-0.0245167	-0.000292503	-0.000417774	-0.000242029	-0.000155338	-7.27e-05	-2.62e-05	3.22e-05	8.92e-05	8.55e-05	0.000122112	0.00015596	0.000148533	0.000104437	8.71e-05	6.1e-05	3.75e-05	1.33e-05	5.35e-07	0	0	3.69e-05	-4.94e-05	-0.000167921	-0.000289844	-0.000370196
CI64	wet	2019 SAM maize panel	Midflowering	3502.52	0.038009	-0.764552	955.151	0.107921	-0.000314803	36.0582	23.5345	13.0022	-15.151	29.1854	28.0707	3.46258	2.64094	CM105	dry	2019 SAM maize panel	Midflowering	0.0221242	-0.00051113	-0.00891046	-0.00024469	-6.81e-05	0.00011831	0.000116204	9.53e-06	2.83e-05	6.24e-07	-2.91e-05	-2.01e-05	8.11e-06	3.55e-06	4.89e-06	2.57e-05	1.68e-05	6.7e-06	7.1e-06	5.6e-06	-8.4e-08	0	0	-5.98e-05	-8.51e-05	-0.000114229	-0.000120386	-6.08e-05
CI90C	wet	2019 SAM maize panel	Midflowering	-4938.26	-0.187268	-0.241519	-865.099	0.0422985	-0.00147105	-7.51592	-20.6136	-5.07352	-4.20629	-28.7946	-34.5608	-4.51967	-0.723599	CM174	dry	2019 SAM maize panel	Midflowering	0.00702929	0.000865338	0.0142169	0.000519601	0.000213231	0.000195357	9.54e-05	1.06e-05	-2.6e-05	-9.34e-05	-0.000114727	-6.09e-05	-6.94e-05	-0.000113065	-0.000123673	-9.43e-05	-7.75e-05	-4.37e-05	-2.36e-05	-6.35e-06	-3.96e-07	0	0	0.000183168	0.000261529	0.000337677	0.000483492	0.000644456
CM105	wet	2019 SAM maize panel	Midflowering	2969.49	-0.218702	1.11732	65.9372	-0.0736436	-0.000574575	-10.7916	-19.3367	-12.7168	22.3887	-25.4896	84.9778	0.606494	-2.91234	CM37	dry	2019 SAM maize panel	Midflowering	0.0140783	0.000495412	0.00926761	0.000867506	0.000798148	0.000286527	1.75e-05	-9.43e-05	-0.000152733	-0.000166728	-0.000174307	-0.000125042	-0.000135657	-0.000181968	-0.00015709	-0.000113355	-8.25e-05	-4.65e-05	-2.37e-05	-6.35e-06	-3.96e-07	0	0	0.00012665	0.000494937	0.000699737	0.000761682	0.00058363
CM174	wet	2019 SAM maize panel	Midflowering	-13543.5	0.110568	-0.530917	-1396.93	-0.00641717	-0.0013001	-14.4662	-29.1147	6.91215	-10.6173	-41.54	-111.425	-0.839433	-0.972659	CM7	dry	2019 SAM maize panel	Midflowering	-0.0162504	0.00059528	0.0106194	0.00118567	0.000839435	0.000510471	6.69e-05	-0.000118389	-0.000249712	-0.000280372	-0.000266504	-0.000191961	-0.000192705	-0.000191854	-0.000164008	-0.000113541	-8.25e-05	-4.65e-05	-2.37e-05	-6.35e-06	-3.96e-07	0	0	0.000140285	0.000318896	0.000593141	0.000871845	0.000912607
CM37	wet	2019 SAM maize panel	Midflowering	-26336.1	0.550658	-2.03892	-3278.45	-0.0296574	-0.00035402	-20.5134	-40.6018	28.3713	-40.3859	-33.9831	-215.719	-1.58129	0.957962	CML10	dry	2019 SAM maize panel	Midflowering	0.0156473	-0.00079273	-0.00478912	0.000300658	0.000659943	0.000404577	3.73e-05	-0.000203204	-0.000247941	-0.000197217	-0.000160446	-6.64e-05	-2.81e-05	-3.33e-05	-4.1e-05	-2.49e-05	-2.15e-05	-1.59e-05	-3.77e-06	-5.65e-06	-3.96e-07	0	0	1.31e-05	9.43e-05	0.000293976	0.000565774	0.000453483
CM7	wet	2019 SAM maize panel	Midflowering	-25018	0.135579	-1.84825	-2828.95	0.171147	0.000652423	-17.295	-31.718	24.0105	-37.015	-29.0107	-217.675	-1.64439	1.04129	CML103	dry	2019 SAM maize panel	Midflowering	-0.0164789	-0.000438991	-0.00953761	0.000134768	0.000166455	-0.000156423	-0.000149599	9.03e-05	0.00015351	3.22e-05	2.05e-05	2.5e-05	9.96e-06	-3.52e-05	-4.78e-05	-2.53e-05	-1.73e-05	-2.66e-05	-2.13e-05	-6.34e-06	-3.96e-07	0	0	0.000107665	0.000227235	0.000247444	0.000193992	0.000113404
CML10	wet	2019 SAM maize panel	Midflowering	1439.08	0.0181104	-0.598998	-578.149	-0.00495524	-0.00292516	5.83335	-14.1502	12.4949	-11.7081	-20.4594	0.473931	1.80825	1.67666	CML108	dry	2019 SAM maize panel	Midflowering	-0.0332656	-0.000639515	-0.00992134	-0.000324258	-0.0001644	3.33e-05	-2.83e-05	5.51e-06	5.36e-05	8.8e-05	0.000125191	9.39e-05	4.15e-05	2.65e-05	6.59e-06	1.28e-06	-1.41e-06	-3.5e-06	-4.59e-06	-3.62e-06	-2.58e-07	0	0	-3.98e-05	-0.000126849	-0.000225091	-0.00029532	-0.000329627
CML103	wet	2019 SAM maize panel	Midflowering	19842.4	0.43113	2.40682	1636.67	0.000766442	-0.000454369	-11.2603	-23.599	-28.8963	47.9793	-19.4727	187.966	-1.32442	-3.22309	CML11	dry	2019 SAM maize panel	Midflowering	-0.058184	0.000471306	0.00663086	0.000279899	0.0004896	0.000300061	7.66e-05	3.44e-05	-0.000118075	-0.000250204	-0.000196108	-0.000142152	-9.84e-05	-6.97e-05	-3.62e-05	-8.5e-06	-1.17e-05	-1.32e-05	-8.88e-06	-2.9e-06	-2.61e-07	0	0	8.89e-06	0.000134899	0.000324542	0.000438315	0.000386557
CML108	wet	2019 SAM maize panel	Midflowering	-22383.1	0.215778	0.00122197	-2251.56	0.103934	-0.00187101	-31.4486	-3.35017	-6.10478	0.319418	-8.86464	-194.006	-10.0039	-0.279537	CML14	dry	2019 SAM maize panel	Midflowering	-0.0336813	0.000739511	0.0109535	0.000114236	-5.04e-05	-4.94e-05	-1.28e-05	-2.55e-05	-1.62e-05	3.02e-05	-2.44e-05	-2.6e-05	2.91e-07	6.81e-06	-1.68e-06	3.38e-05	2.6e-05	7.44e-06	-1.94e-06	9.02e-07	4.3e-09	0	0	-6.11e-05	-0.000171907	-0.00029962	-0.000418358	-0.000391423
CML11	wet	2019 SAM maize panel	Midflowering	-22648.5	-0.300886	-1.48147	-2927.95	0.0810521	0.00019583	-13.8965	-32.6502	18.6328	-30.2209	-40.3336	-173.665	-1.99435	-0.248714	CML154Q	dry	2019 SAM maize panel	Midflowering	-0.0457979	-0.00126146	-0.0157879	-0.000390941	-0.000294886	-1.86e-05	4.29e-05	4.9e-05	2.81e-05	7.06e-06	-3.85e-05	-2.01e-05	2.27e-05	9.45e-05	8.83e-05	1.17e-05	1.35e-05	1.44e-05	2.34e-05	1.1e-05	6.42e-07	0	0	-5.2e-05	-0.0001587	-0.000186368	-0.000127117	-8.8e-05
CML14	wet	2019 SAM maize panel	Midflowering	-24556.4	0.0693506	-2.10482	-2667.1	0.00587259	0.000706279	-9.8668	-17.4763	29.3235	-42.0198	-23.7688	-225.28	1.31816	3.04833	CML157Q	dry	2019 SAM maize panel	Midflowering	-0.054417	0.000537486	0.00943497	-0.000545842	-0.000399052	-0.00019195	-1.38e-05	7.49e-05	0.000116553	0.000133347	0.000122747	7.31e-05	5.62e-05	6.47e-05	3.63e-05	1.74e-05	2.72e-05	1.79e-05	8.1e-06	4.45e-06	8.38e-08	0	0	-5.01e-05	-9.56e-05	-0.000132373	-0.000214457	-0.000287027
CML154Q	wet	2019 SAM maize panel	Midflowering	-25868.2	-0.250639	-0.132029	-3229.93	-0.00179011	0.000142638	-41.7564	-46.7508	0.354983	-2.34764	-47.9771	-178.999	-5.84406	-6.05714	CML218	dry	2019 SAM maize panel	Midflowering	-0.061369	-4.15e-05	0.00176195	-9.91e-05	0.000264996	9.57e-05	-4.54e-05	-1.28e-05	7.37e-05	-2.36e-05	-8.16e-05	-4.25e-05	-3.9e-05	-1.68e-06	1.82e-05	3.21e-05	2.13e-05	-2.88e-06	-9.47e-06	-3.31e-06	-2.76e-07	0	0	-1.27e-06	8.29e-05	0.000120324	2.21e-05	0.000134313
CML157Q	wet	2019 SAM maize panel	Midflowering	-33632.2	-0.434236	-1.05785	-3638.41	0.277531	0.00355464	-36.8928	-45.9005	13.3504	-21.421	-55.2954	-292.83	-4.50088	-4.06646	CML220	dry	2019 SAM maize panel	Midflowering	-0.0722159	-0.000272243	-0.00713199	0.000191951	0.000132595	-0.000102066	-5.76e-05	-1.92e-05	-2.04e-05	1.05e-05	2.69e-05	-4.62e-06	1.06e-05	1.87e-05	-1.58e-05	-3.03e-05	-3.83e-05	-2.54e-05	-1.33e-05	-3.35e-06	-2.07e-07	0	0	-2.3e-05	-2.24e-05	-8.31e-05	-0.000165757	-0.000219443
CML218	wet	2019 SAM maize panel	Midflowering	-12226.9	-0.291058	-1.24714	-1246.07	0.0225419	-0.000258828	-7.65715	-14.7505	17.974	-24.7051	-15.8967	-95.6591	0.755943	0.953371	CML228	dry	2019 SAM maize panel	Midflowering	-0.0353831	0.000273815	0.00295119	0.000471778	0.000809523	0.000209653	-2.53e-05	-4.26e-06	1.31e-05	-8.65e-05	-0.0001	-0.000116023	-0.000137309	-0.00014019	-0.000119493	-8.66e-05	-6.37e-05	-3.5e-05	-1.74e-05	-4.44e-06	-2.65e-07	0	0	0.000122254	0.000577313	0.00077331	0.00070866	0.000675943
CML220	wet	2019 SAM maize panel	Midflowering	-3175.9	-0.366366	1.26367	-232.585	0.0156043	0.000433308	-14.5736	-16.3289	-28.4422	24.9765	2.77453	-124.245	-2.48843	-1.35673	CML247	dry	2019 SAM maize panel	Midflowering	-0.0303365	0.000124004	-0.000858685	0.000437811	0.000153135	0.000181709	0.000100545	3.78e-05	-1.78e-05	4.14e-06	-2.12e-05	-7.65e-05	-9.64e-05	-0.000124955	-0.000119722	-0.000101254	-7.54e-05	-4.33e-05	-2.34e-05	-6.35e-06	-3.96e-07	0	0	9.07e-05	-3.65e-05	-8.3e-05	1.5e-05	0.000372876
CML228	wet	2019 SAM maize panel	Midflowering	-28757.8	-0.652697	-1.75229	-2844.62	0.0830071	0.00179575	-27.7916	-32.2185	26.7985	-35.0394	-42.2581	-262.572	-0.483738	0.870205	CML254	dry	2019 SAM maize panel	Midflowering	-0.124704	-0.000152065	0.00247285	-0.000179247	-0.00011125	-1.8e-05	-0.000134071	-0.000123739	-3.62e-05	0.000122659	0.00015473	0.000103934	5.62e-05	6.55e-05	4.19e-05	2.22e-05	2.87e-05	2.69e-05	-2.4e-06	-3.78e-06	-1.58e-07	0	0	-1.43e-05	-0.00010766	-0.000220436	-0.000365725	-0.000431436
CML247	wet	2019 SAM maize panel	Midflowering	-25839.2	-0.310444	-1.22323	-2969.4	-0.0535687	0.00242828	-20.7771	-7.99281	12.3821	-24.0333	-7.2908	-198.17	-5.71445	0.622541	CML258	dry	2019 SAM maize panel	Midflowering	-0.0847487	0.000187071	0.00401706	0.000225151	0.00027637	-0.000141992	-0.000208552	-0.000152705	-0.000139563	-7.12e-05	9.94e-06	-7.19e-06	3.93e-05	0.000118373	6.86e-05	3.69e-05	3.01e-05	2.24e-05	1.73e-05	4.35e-06	4.25e-07	0	0	-7.13e-05	-0.000135139	-0.000186347	-0.00026918	-0.000308522
CML254	wet	2019 SAM maize panel	Midflowering	-1044.71	-0.154601	0.301132	853.942	0.0163779	0.00141772	-10.7391	7.7027	-7.84753	5.88709	1.5358	-54.7151	-1.68849	0.224454	CML261	dry	2019 SAM maize panel	Midflowering	0.0541733	0.00034151	0.00520905	-0.000108667	-9.67e-06	-0.000124651	-7.51e-05	-3.23e-05	-2.72e-05	-4.41e-06	5.43e-05	3.61e-05	3.63e-05	8.8e-05	8.23e-05	7.31e-05	5.53e-05	2.31e-05	2.04e-06	-3.23e-06	-2.64e-07	0	0	-9.16e-05	-0.00017442	-0.000240623	-0.000318208	-0.000342044
CML258	wet	2019 SAM maize panel	Midflowering	-12502.1	-0.532085	-0.622557	-1658.59	-0.0604299	0.0035328	-8.76446	-15.4372	6.85892	-12.8909	-17.6521	-154.881	-0.722824	-0.399002	CML277	dry	2019 SAM maize panel	Midflowering	-0.0900305	-0.000713161	-0.0137528	0.00136315	0.00100928	8.09e-05	-0.000158139	-0.000188041	-0.000198179	-0.00027442	-0.000292784	-0.000190846	-0.000134062	-0.000116427	-0.000106078	-7.4e-05	-6.19e-05	-3.5e-05	-1.74e-05	-4.44e-06	-2.65e-07	0	0	0.000269596	0.000670508	0.000926643	0.000959732	0.000468422
CML261	wet	2019 SAM maize panel	Midflowering	-15323.8	-0.323766	-1.1043	-1239.58	0.0423927	0.000181772	-15.6056	-18.3812	11.797	-22.0048	-15.7855	-149.591	-2.92665	0.540721	CML281	dry	2019 SAM maize panel	Midflowering	0.0882491	-0.000315078	-0.00659364	0.000375029	0.000340515	8.46e-05	3.36e-05	3.32e-05	7.74e-05	1.86e-05	-0.00010953	-0.000115182	-0.000104894	-9.24e-05	-7.6e-05	-5.12e-05	-3.78e-05	-2.01e-05	-9.69e-06	-2.33e-06	-1.33e-07	0	0	8.48e-07	4.97e-05	0.000135407	0.00028249	0.000632212
CML277	wet	2019 SAM maize panel	Midflowering	-49413.7	-0.23754	-2.28115	-5867.96	0.0513884	0.00348915	-47.443	-72.3647	36.3107	-45.3983	-74.3906	-389.326	-8.91109	-3.80045	CML287	dry	2019 SAM maize panel	Midflowering	0.0987193	-0.00211809	-0.0345102	0.000396449	0.000825179	0.000466582	0.000207105	-4.12e-05	-0.000117761	-0.000143109	-0.000207923	-0.000242826	-0.000195173	-0.000191519	-0.000153459	-0.0001112	-8.25e-05	-4.65e-05	-2.37e-05	-6.35e-06	-3.96e-07	0	0	-4.04e-06	8.5e-05	0.000643422	0.00113402	0.00131453
CML281	wet	2019 SAM maize panel	Midflowering	30849.4	-0.545389	0.638938	3169.13	-0.144486	-0.00075369	31.5435	56.2363	-6.30589	13.0754	60.1776	233.832	4.6287	1.51102	CML311	dry	2019 SAM maize panel	Midflowering	0.00599255	-0.000271997	-0.0104067	0.000941928	0.000618684	-1.93e-05	-0.000202339	-0.000155517	-4.58e-05	0.0001	2.85e-05	-0.000142275	-0.000187279	-0.000191981	-0.000130471	-0.000110079	-8.25e-05	-4.65e-05	-2.37e-05	-6.35e-06	-3.96e-07	0	0	0.000280603	0.000557345	0.000534584	0.000501249	0.00043025
CML287	wet	2019 SAM maize panel	Midflowering	-37521.8	-0.484713	-2.5187	-4266.62	-0.108756	0.00325579	-16.1155	-23.9159	37.3243	-50.2992	-16.1074	-302.414	2.54736	0.763842	CML314	dry	2019 SAM maize panel	Midflowering	-0.115366	0.00128403	0.0201524	-0.000295779	-0.000190632	-0.000190968	-6.19e-05	5.67e-05	3.25e-05	-1.89e-05	-2.69e-05	1.55e-05	3.81e-05	5.2e-05	8.72e-05	9.27e-05	8.36e-05	6.99e-05	4.46e-05	1.7e-05	4.68e-07	0	0	-1.65e-05	-0.000102629	-0.000222819	-0.000327212	-0.000381812
CML311	wet	2019 SAM maize panel	Midflowering	-20844.1	-0.13002	-1.09962	-2348.58	0.103122	0.00058603	-21.0221	-2.0725	9.94613	-21.7095	-9.08255	-145.229	-5.68997	0.00736098	CML321	dry	2019 SAM maize panel	Midflowering	-0.0142167	0.000694698	0.0110747	-0.000213373	6.22e-05	0.000129389	5.73e-05	-3.93e-05	-0.000138637	-0.000151124	-7.29e-05	8.76e-06	4.66e-05	7.16e-05	8.63e-05	7.19e-05	3.95e-05	1.87e-05	-4.76e-06	-9.39e-07	5.83e-08	0	0	-8.08e-05	-0.000129263	-9.9e-05	-0.000104653	-0.000166704
CML314	wet	2019 SAM maize panel	Midflowering	-7512.36	-0.670008	-0.277467	-417.966	0.0108275	0.00137705	-8.82516	-16.0396	3.71951	-5.58438	-23.2906	-70.3593	-1.15662	0.232201	CML322	dry	2019 SAM maize panel	Midflowering	-0.0769467	0.000572608	0.00999185	5.91e-05	-0.000114914	-4.95e-05	3.19e-05	3.95e-05	3.87e-06	3.61e-06	-4.51e-05	-2.93e-05	2.94e-06	2.92e-05	2.25e-05	2.12e-05	1.23e-05	-9.86e-06	-1.29e-05	-4.18e-06	-2.68e-07	0	0	-9.56e-06	-0.00010744	-0.000182916	-0.000218467	-0.000166442
CML321	wet	2019 SAM maize panel	Midflowering	-5337.28	-0.0835918	-0.0251505	263.87	0.0152298	0.00224557	-2.36026	-18.7598	2.99367	-1.09485	-25.6234	-76.5829	1.07923	0.0985714	CML323	dry	2019 SAM maize panel	Midflowering	-0.049665	0.000136856	0.00224688	-0.000257231	-3.71e-05	-1.71e-05	-5.38e-05	-1.98e-05	-5.95e-06	4.51e-05	3.31e-05	2.34e-05	4.63e-05	6.59e-05	5.9e-05	5.1e-05	1.31e-05	-4.35e-06	-3.34e-06	-3.8e-07	-5.88e-08	0	0	-4.34e-05	-7.97e-05	-0.000109988	-0.000139142	-0.000122875
CML322	wet	2019 SAM maize panel	Midflowering	5535.64	0.586007	0.492627	225.848	0.250227	-0.000777326	-18.557	-12.1937	-10.9232	10.0611	-10.2874	-5.51838	-5.28179	0.00870041	CML331	dry	2019 SAM maize panel	Midflowering	0.00160638	-0.00141059	-0.0243257	-0.000294359	-0.000287245	-0.000146275	-4.54e-05	4.02e-05	6.69e-05	9.05e-06	-5.31e-05	-6.02e-05	-2.62e-05	3.79e-05	8.76e-05	7.73e-05	7.34e-05	7.81e-05	4.88e-05	1.08e-05	8.5e-07	0	0	-4.21e-05	-0.000133824	-0.000141127	-0.000176207	-0.000142959
CML323	wet	2019 SAM maize panel	Midflowering	2334.09	0.0262608	0.656157	495.686	0.0901548	0.000125174	-7.06033	-28.9851	-12.942	13.0221	-36.045	-1.91615	-3.13444	-3.42329	CML332	dry	2019 SAM maize panel	Midflowering	0.0454725	-0.000544242	-0.00736437	-0.000449459	-0.000434166	-0.000178834	-3.18e-05	9.97e-05	0.000190565	0.000147959	0.000114494	7.86e-05	6.97e-05	7.63e-05	5.05e-05	2.86e-05	2.86e-05	4.52e-05	2.65e-05	-3.1e-06	-3.52e-07	0	0	-3.4e-05	-0.000117637	-0.000260181	-0.000403975	-0.000413466
CML331	wet	2019 SAM maize panel	Midflowering	1687.9	-0.694009	1.36913	649.56	-0.0830026	-0.000122759	-2.42124	1.57177	-9.36132	27.3171	11.8327	-56.596	0.476617	-2.64104	CML333	dry	2019 SAM maize panel	Midflowering	0.0787843	-0.000117363	-0.00127423	-0.000336277	-0.000319435	-0.000225878	-6.88e-05	6.67e-05	0.000183788	0.000207102	0.000128396	7.58e-05	4.72e-05	5.96e-05	2.44e-05	-1.08e-05	-8.97e-06	-2.39e-06	-2.89e-06	-2.16e-06	-1.33e-07	0	0	-1.41e-05	-0.000118865	-0.000219652	-0.000279321	-0.000314342
CML332	wet	2019 SAM maize panel	Midflowering	21609.2	-0.585992	1.59285	3990.62	-0.0865865	0.00328615	48.2796	47.9202	-30.9637	31.316	71.7219	137.143	1.85135	1.52413	CML45	dry	2019 SAM maize panel	Midflowering	0.00232697	-0.000139646	-0.00429075	0.000556689	0.000652657	0.000127103	1.78e-05	-3.31e-05	-0.000131211	-0.000152724	-0.000128037	-8.25e-05	-8.62e-05	-7.46e-05	-5.77e-05	-4.28e-05	-3.55e-05	-2.01e-05	-9.69e-06	-2.33e-06	-1.33e-07	0	0	1.46e-05	6.76e-05	0.000150981	0.000200233	0.00023744
CML333	wet	2019 SAM maize panel	Midflowering	10798.6	0.143953	0.761747	4677.53	-0.0667884	0.00347383	51.1855	64.744	-2.54653	15.2162	74.0978	85.7146	2.98606	2.75115	CML52	dry	2019 SAM maize panel	Midflowering	-0.0959727	2.37e-05	0.0056207	0.000101346	0.000286671	0.000358035	0.000117833	-4.41e-05	-0.00012323	-0.000135983	-0.000128236	-0.000114129	-9.92e-05	-6.26e-05	-5.82e-06	2.1e-05	-2.16e-05	-3.77e-05	-2.37e-05	-6.35e-06	-3.96e-07	0	0	1.5e-05	-4.16e-05	-1.08e-05	0.000101297	0.000232368
CML45	wet	2019 SAM maize panel	Midflowering	-18752	0.199266	-0.426196	-1881.13	0.161644	0.000295139	-26.6819	-20.2582	-3.77704	-8.3111	-26.9643	-166.364	-7.3707	-1.29479	CML69	dry	2019 SAM maize panel	Midflowering	0.0278894	-0.000633399	-0.00674606	-0.000682478	-0.000735778	-0.000262879	0.000228573	0.000321967	0.000291831	0.000277	0.000225301	0.000119683	1.16e-05	-4.86e-05	-4.03e-05	-1.39e-05	2.04e-06	-9.57e-06	-8.83e-06	-2.14e-06	-1.96e-08	0	0	-7.45e-05	-0.000183768	-0.000258062	-0.000288663	-0.000186136
CML52	wet	2019 SAM maize panel	Midflowering	-38613.3	-0.615208	-2.29973	-4622.44	0.133917	0.00108298	-46.8919	-58.9908	32.3274	-46.0397	-67.0051	-309.763	-6.5273	-2.14072	CML91	dry	2019 SAM maize panel	Midflowering	-0.0539883	0.000542539	0.00908851	-0.000447024	-0.000252958	-6.31e-05	2.89e-05	2.49e-05	1.31e-05	4.24e-05	5.82e-05	5.26e-05	5.66e-05	4.6e-05	3.71e-05	2.46e-05	2.61e-05	1.77e-05	1.39e-05	5.09e-06	3.79e-07	0	0	-6.04e-05	-0.00013367	-0.000190318	-0.000253352	-0.000333392
CML69	wet	2019 SAM maize panel	Midflowering	-3103.41	-0.166258	-1.41636	-1228.07	0.0170341	-0.000214721	-11.2106	-6.73549	22.4842	-28.4516	-17.7446	-58.4089	0.722115	3.13106	CML92	dry	2019 SAM maize panel	Midflowering	-0.00729855	-0.000769977	-0.0156419	-0.000533292	-0.000480934	-0.000133666	-0.00010171	-0.000104771	-6.32e-05	-1.36e-05	4.79e-05	0.000118305	0.000179291	0.000215085	0.000189157	0.000146421	0.000156808	7.92e-05	3.9e-05	2.71e-06	-5.34e-08	0	0	-9.83e-05	-0.000212214	-0.000308539	-0.000410948	-0.000482559
CO106	wet	2019 SAM maize panel	Midflowering	-26424.1	0.314736	-0.552384	-3280.96	0.0946494	-0.00140975	-28.5998	-42.822	16.5125	-11.1995	-53.7399	-241.576	-4.7265	-2.31977	CO106	dry	2019 SAM maize panel	Midflowering	0.0975295	0.000315288	0.00522152	0.00116293	0.000795592	0.000222517	3.54e-06	-4.18e-05	-0.000143687	-0.000235048	-0.000288909	-0.000193345	-0.000169583	-0.0001644	-0.000121827	-8.61e-05	-6.37e-05	-3.5e-05	-1.74e-05	-4.44e-06	-2.65e-07	0	0	6.64e-05	0.000293726	0.000452936	0.00079687	0.000999815
CO255	wet	2019 SAM maize panel	Midflowering	-26277.8	0.248425	-2.20922	-3423.65	0.30187	-0.0019847	-26.4708	-54.124	29.4323	-43.9182	-62.3906	-206.594	-1.52987	-1.33171	CO255	dry	2019 SAM maize panel	Midflowering	0.0137247	-5.5e-05	0.00175917	0.000608018	0.0007456	0.000328709	0.00012932	3.24e-05	7.19e-06	-7.38e-05	-0.000256846	-0.000244252	-0.000212927	-0.000206962	-0.000158759	-0.000102909	-8.08e-05	-4.65e-05	-2.37e-05	-6.35e-06	-3.96e-07	0	0	0.000244956	0.0007596	0.000976992	0.000879641	0.0008373
CQ702RC	wet	2019 SAM maize panel	Midflowering	17958.3	-0.215601	1.41771	1964.72	-0.024634	-0.000264139	8.33577	28.3825	-13.6693	28.4227	48.0312	149.887	1.66108	-0.662222	CR14	dry	2019 SAM maize panel	Midflowering	-0.0398594	0.000371595	0.000173693	-0.000199513	-0.00016038	-4.31e-06	8.91e-05	0.000247701	0.000231346	1.84e-05	-3.14e-05	-3.24e-05	-5.04e-05	-2.76e-05	-6.37e-06	-1.27e-05	-3.04e-05	-2.25e-05	-1.59e-05	-5.48e-06	-3.91e-07	0	0	-2.72e-05	-7.12e-05	-0.000165325	-0.000136164	0.000214164
CR14	wet	2019 SAM maize panel	Midflowering	8046.05	0.715512	0.778636	161.843	0.00489145	-0.00242019	9.90498	-10.2131	-11.6955	16.052	4.86931	88.309	0.610982	-0.311643	CR1HT	dry	2019 SAM maize panel	Midflowering	0.119524	0.000593204	0.00954926	0.00139731	0.00094011	0.000331677	-3.4e-06	-0.000149699	-0.000243971	-0.000288348	-0.000266639	-0.000231653	-0.00020967	-0.000194283	-0.000164192	-0.000113431	-8.25e-05	-4.65e-05	-2.37e-05	-6.35e-06	-3.96e-07	0	0	0.000153094	0.000448187	0.000700149	0.000824792	0.000824836
CR1HT	wet	2019 SAM maize panel	Midflowering	-24938.8	0.0545042	-1.32198	-1731.3	0.0975159	0.00300528	-14.5638	-29.1868	21.2572	-26.8351	-39.1663	-242.03	2.51711	1.12431	CS405	dry	2019 SAM maize panel	Midflowering	0.0326794	0.000129632	0.0056786	-0.000292045	-0.000646152	-0.000263371	-8.39e-05	4.14e-05	0.000138623	0.000207533	0.000243533	0.000118062	4.43e-05	6.13e-05	8.35e-05	7.76e-05	5.63e-05	2.1e-05	-2.17e-06	-4.36e-06	-3.47e-07	0	0	-7.4e-05	-9.95e-05	-0.000106969	-0.000110671	-0.000169937
CS405	wet	2019 SAM maize panel	Midflowering	65334.6	0.530604	2.84563	5107.04	0.0282091	-0.0034825	29.1314	12.2592	-38.9414	57.9084	22.1159	580.764	0.715904	-1.56036	CS608	dry	2019 SAM maize panel	Midflowering	0.0182159	0.000582283	0.00837237	-0.000388981	-0.000203043	0.000115077	0.000418245	0.000361167	0.000254115	2.73e-05	-0.000104568	-0.000119781	-0.000112815	-0.000121527	-0.000101928	-6.91e-05	-5.25e-05	-3.56e-05	-1.75e-05	-4.95e-06	-1.34e-07	0	0	-1.5e-05	7.83e-05	0.000140193	0.000157448	0.000131784
CS608	wet	2019 SAM maize panel	Midflowering	-1095.26	-0.0105085	0.397542	205.889	-0.0790909	0.000294475	3.16049	6.45135	-3.4446	8.42656	23.1767	4.25014	3.13057	-1.55993	D940Y	dry	2019 SAM maize panel	Midflowering	-0.0129997	-0.000363171	-0.0120734	0.000175026	2.85e-05	-3.99e-05	6.77e-05	4.13e-05	-9.64e-05	-0.000192507	-0.000213723	-0.000120252	-3.88e-05	-2.73e-05	1.01e-05	2.79e-05	5.59e-05	4.95e-05	3.48e-05	1.35e-05	1.25e-06	0	0	-1.86e-05	0.000112568	0.000321919	0.000402162	0.000231878
D940Y	wet	2019 SAM maize panel	Midflowering	-12095.1	0.221451	-1.81137	-1008.43	-0.108527	0.00271887	39.4396	16.1375	30.9065	-36.1918	27.7736	-63.6236	7.11027	3.84835	DE1	dry	2019 SAM maize panel	Midflowering	0.0859447	0.000849881	0.00747669	0.00022727	0.000155192	-1.32e-05	-3.77e-05	-4.41e-05	-1.86e-05	5.47e-05	4.73e-05	2.84e-05	1.44e-06	-3.18e-05	-2.4e-05	-2.44e-05	-3.54e-05	-2.8e-05	-1.6e-05	-4.39e-06	-2.65e-07	0	0	-4.05e-05	-7.82e-06	9.25e-07	8.74e-06	-2.63e-05
DE1	wet	2019 SAM maize panel	Midflowering	-1521.71	0.0734925	0.687005	695.907	-0.094691	0.00335043	13.1426	44.6614	-4.24952	13.2064	46.6604	8.73056	4.9473	-1.06104	DE811	dry	2019 SAM maize panel	Midflowering	0.0874668	0.00026924	0.0100605	-0.000469921	-0.000334013	-9.77e-05	0.000133691	0.000308961	0.000207287	0.000112457	2.91e-05	-1.9e-06	-1.35e-05	-1.23e-05	-2.52e-06	-2.34e-05	-1.96e-05	3.57e-07	-1.7e-06	-5.45e-06	-3.96e-07	0	0	-6.27e-05	-0.000119608	-0.00018159	-0.000201828	-0.000124339
DE811	wet	2019 SAM maize panel	Midflowering	18363.3	-0.500924	0.900243	1856.8	-0.135181	-0.000374824	11.3553	65.4463	-6.36823	17.9803	59.848	160.392	3.3236	0.831569	E8501	dry	2019 SAM maize panel	Midflowering	0.0271006	5.32e-05	-0.00014291	-4.88e-05	-0.00021146	-6.36e-05	-8.4e-05	-8.61e-05	-1.8e-05	6.02e-05	0.000114289	6.25e-05	6.68e-05	3.96e-05	2.72e-05	4.29e-05	5.44e-05	1.47e-05	3.52e-06	1.63e-06	-1.11e-07	0	0	-1.94e-05	-0.0001767	-0.000262276	-0.000364205	-0.000440986
E2558W	wet	2019 SAM maize panel	Midflowering	10461.6	-0.0840144	0.00997125	667.511	-0.0561543	-0.000248693	14.7596	18.886	5.12212	0.45613	15.2012	67.2117	2.26538	2.1083	F118	dry	2019 SAM maize panel	Midflowering	-0.0377704	0.00140007	0.0191554	0.000543213	0.00029933	-5.25e-05	-0.00021189	-0.000190453	-0.000167332	-0.000105233	2.99e-05	1.36e-05	6.07e-06	3.13e-05	2.28e-05	1.33e-06	-2.09e-05	-1.01e-05	-8.07e-06	-5.53e-06	-3.96e-07	0	0	4.16e-06	-8.19e-05	-0.000151183	-0.000198456	-0.000278874
E8501	wet	2019 SAM maize panel	Midflowering	-322.089	-0.0532527	1.3688	557.655	-0.0478839	0.00066048	-6.25664	7.09787	-21.8583	27.1604	12.9416	-19.3982	-1.85238	-3.10354	F2834T	dry	2019 SAM maize panel	Midflowering	0.0917339	-0.000551538	-0.0088984	-0.00033189	5.64e-05	0.000603675	0.000265156	1.8e-05	-8.95e-05	-0.000130302	-7.86e-05	-3.38e-05	5.42e-06	-2.02e-06	-4.87e-05	-6.58e-05	-6.47e-05	-4.36e-05	-2.33e-05	-6.35e-06	-3.96e-07	0	0	-4.36e-05	-2.88e-05	2.64e-05	4.46e-06	-9.03e-06
F118	wet	2019 SAM maize panel	Midflowering	-16038.8	0.644003	-0.201407	-1184.11	-0.0692588	0.00196221	-10.3884	6.2981	1.36429	-4.38742	16.3611	-143.761	0.313645	1.49699	F42	dry	2019 SAM maize panel	Midflowering	-0.0233232	-0.000431839	-0.00920225	-5.84e-06	-8.7e-05	-1.7e-05	2.33e-05	7.81e-06	2.3e-05	6.34e-05	7.17e-05	7.41e-07	-8.68e-06	-5.74e-06	-9.09e-06	-1.92e-05	-1.27e-05	-6.25e-06	-6.16e-06	-1.4e-06	-1.16e-07	0	0	4.18e-06	-5.26e-06	-2.07e-05	-1.3e-05	-3.61e-07
F2834T	wet	2019 SAM maize panel	Midflowering	7423.09	0.853486	0.0418223	1578.47	-0.00475959	0.00026588	17.9615	23.8298	-6.61903	0.904286	24.6117	23.7229	-0.656253	1.64058	F44	dry	2019 SAM maize panel	Midflowering	0.00421273	-0.000482731	-0.0175173	0.000459029	0.000560978	0.000159502	2.59e-06	-4.3e-05	-2.24e-05	-4.74e-06	-0.000109816	-7.66e-05	-0.000121349	-0.000125005	-8.98e-05	-5.86e-05	-5.57e-05	-3.48e-05	-1.74e-05	-4.44e-06	-2.65e-07	0	0	-2.44e-05	0.000222774	0.000643654	0.000689619	0.000621778
F42	wet	2019 SAM maize panel	Midflowering	1618.13	0.441545	1.40927	-270.521	-0.0215234	-0.00122087	-16.4178	-19.0781	-27.3369	28.5795	-26.9002	-16.2566	-4.27906	-4.14894	F6	dry	2019 SAM maize panel	Midflowering	-0.0456237	-0.000306753	-0.00477557	8.68e-05	0.000277464	0.0001	-0.000103111	-7.34e-05	1.55e-05	-3.46e-05	3.37e-06	1.26e-05	-3.01e-05	-1.54e-05	-2.52e-05	-4.31e-05	-3.34e-05	-1.75e-05	-5.61e-06	2.55e-08	3.09e-07	0	0	-4.76e-05	-0.000160013	-0.00024172	-0.000311673	-0.000298182
F44	wet	2019 SAM maize panel	Midflowering	-1755.99	-0.025146	0.876531	1137.29	-0.043523	0.00285806	12.6847	13.5812	-11.9778	17.4363	23.2491	-23.0328	1.73994	-1.07279	F7	dry	2019 SAM maize panel	Midflowering	0.0672051	0.000175721	-0.00232978	0.00167914	0.00148188	0.000638184	9.09e-05	-0.000140253	-0.000446855	-0.000604135	-0.000541785	-0.000355187	-0.000270375	-0.000227876	-0.000167882	-0.000113547	-8.25e-05	-4.65e-05	-2.37e-05	-6.35e-06	-3.96e-07	0	0	0.000395404	0.00107927	0.00173376	0.00196322	0.00205816
F6	wet	2019 SAM maize panel	Midflowering	2798.43	-0.133511	0.244332	845.018	0.00518804	0.000883587	-1.70565	21.6795	0.452641	5.36928	60.6758	-60.4823	0.709032	-0.30989	FAPW	dry	2019 SAM maize panel	Midflowering	-0.0614473	0.000351642	0.00893131	-0.000453901	-0.00067348	-0.000327804	-0.000119001	-3.38e-05	4.56e-07	9.24e-05	9.23e-05	0.00010796	0.000140619	0.000167353	0.000141284	0.000142959	0.00016315	0.000106919	5.14e-05	6.55e-06	7.08e-07	0	0	-8.45e-05	-0.000261566	-0.000421067	-0.000572554	-0.000634147
F7	wet	2019 SAM maize panel	Midflowering	-46107	-0.020126	-2.70953	-5429.15	0.262803	0.00201511	-45.7949	-70.2632	36.6949	-54.1815	-79.8297	-373.465	-8.5387	-2.73702	FBHJ	dry	2019 SAM maize panel	Midflowering	-0.071535	0.000507707	0.00786654	0.000294317	0.000192557	9.74e-05	8.18e-05	-6.67e-05	-0.000130482	-0.000171225	-0.000139921	-5.36e-05	-1.87e-05	6.27e-06	-1.62e-05	-5.08e-06	-1.29e-05	-5.84e-06	6.64e-07	5.75e-06	8.3e-07	0	0	6.41e-05	5.95e-05	-4.78e-05	-7.26e-05	-0.000119961
FAPW	wet	2019 SAM maize panel	Midflowering	20665.7	-0.124204	1.76319	2503.69	-0.0368321	-0.000480415	-3.65816	-9.25134	-18.628	35.1136	-13.2883	75.7237	0.0689593	-3.07671	FBLA	dry	2019 SAM maize panel	Midflowering	0.00864549	0.000378177	0.00658969	1.62e-05	2.44e-05	0.000110528	7.45e-05	9.4e-06	7.67e-06	-2.24e-05	2.15e-06	1.24e-05	-4.86e-07	-9.56e-06	-2.28e-05	-2.15e-05	-3.7e-05	-3.11e-05	-1.8e-05	-5.19e-06	-3.02e-07	0	0	-5.3e-06	-8.65e-05	-0.000131651	-0.000179069	-0.00021128
FBHJ	wet	2019 SAM maize panel	Midflowering	11588.7	-0.0771205	0.198791	975.244	-0.0219243	0.000488855	18.0957	26.5749	0.400482	3.32359	34.3534	167.979	3.61109	2.07845	FR19	dry	2019 SAM maize panel	Midflowering	-0.0323725	-0.000514108	-0.0068874	-0.000426958	-0.000448263	-0.00027233	-2.14e-05	2.7e-05	2.12e-05	0.000102369	0.000122875	0.00013076	0.000128329	0.000118449	9.13e-05	0.000103589	5.21e-05	2e-05	4.71e-06	2.29e-06	-2.01e-08	0	0	-5.5e-05	-0.000206578	-0.00040311	-0.000487124	-0.000475458
FBLA	wet	2019 SAM maize panel	Midflowering	5471.31	-0.202822	1.12631	690.586	-0.0947243	0.00123182	-7.32529	11.5456	-6.63327	21.6477	13.0603	15.8565	0.458335	-2.3229	G80	dry	2019 SAM maize panel	Midflowering	0.0884103	-0.000252745	-0.0030715	-0.000111132	-0.000242584	-3.55e-05	5.47e-05	6.57e-05	0.00011546	0.000225684	0.000189824	5.31e-05	-4.27e-06	-3.84e-05	-4.98e-05	-6.29e-05	-5.8e-05	-4.27e-05	-2.35e-05	-6.35e-06	-3.96e-07	0	0	6.46e-05	0.000104401	9.02e-05	0.000109511	0.000120033
FR19	wet	2019 SAM maize panel	Midflowering	-3701.38	-0.968793	-1.23006	-1290.36	-0.115779	-0.000182197	-10.9866	5.67657	20.4996	-25.1151	-4.19757	5.47137	3.88858	3.40748	GA209	dry	2019 SAM maize panel	Midflowering	0.062818	-0.000581704	-0.00992403	-0.000450164	-1.93e-06	0.000310597	0.000108133	-7.04e-05	-5.81e-05	-2.74e-05	2.36e-05	5.5e-05	6.14e-05	5.76e-05	2.35e-05	-7.72e-06	-1.78e-05	-1.81e-05	-1.18e-05	-3.63e-06	-2.49e-07	0	0	-6.81e-05	-0.000105889	-0.000107603	-0.00012716	-0.000134814
G80	wet	2019 SAM maize panel	Midflowering	13379	-0.166114	-0.787983	2267.59	0.127338	-0.000624812	5.504	18.3454	20.9826	-15.8787	21.6266	28.6259	4.12628	1.29727	GT112	dry	2019 SAM maize panel	Midflowering	0.0108243	-0.000236115	-0.005282	0.000534571	0.000521723	0.000325958	0.000225131	8.91e-05	4.63e-05	-8.1e-05	-0.000299779	-0.000269142	-0.000228776	-0.000212144	-0.000163847	-0.000113077	-8.25e-05	-4.65e-05	-2.37e-05	-6.35e-06	-3.96e-07	0	0	0.000115402	0.000133303	0.000167363	0.000457964	0.000861953
GA209	wet	2019 SAM maize panel	Midflowering	20893.2	-0.0372717	1.337	2682.07	0.104467	8.37e-05	-3.7847	13.7793	-20.819	27.1055	14.9803	97.3807	-0.774288	-0.235105	H105W	dry	2019 SAM maize panel	Midflowering	-0.0314865	-0.000324255	-0.00586757	0.000381653	1.38e-05	-0.000166406	-0.000176231	-7.4e-05	-1.72e-05	1.06e-05	5.06e-05	3.91e-05	4.9e-05	5.41e-05	2.06e-05	5.02e-06	6.5e-06	-1.53e-05	-1.1e-05	-3.41e-06	-2.64e-07	0	0	-5.93e-06	-9.38e-05	-0.000220492	-0.000327075	-0.000301767
GT112	wet	2019 SAM maize panel	Midflowering	-33358.5	-0.466816	-2.32079	-3682.04	0.0594707	0.0023897	-12.8657	-45.1378	35.9614	-46.4128	-48.4504	-294.157	1.01822	1.31446	H49	dry	2019 SAM maize panel	Midflowering	0.0560124	-0.00012869	0.000506578	-0.000320546	-0.00037392	-3.27e-05	5.94e-05	0.000108406	7.66e-05	0.000143702	9.24e-05	3.82e-05	5.61e-05	1.79e-05	-2.95e-06	2e-06	-1.49e-05	-5.9e-06	-5.1e-06	-9.26e-07	-1.97e-07	0	0	3.36e-06	-6.71e-05	-4.74e-06	0.000102214	0.000121138
H105W	wet	2019 SAM maize panel	Midflowering	588.892	-0.258539	-0.192866	42.8418	-0.0526085	0.000431491	4.61933	33.5688	-2.6368	-5.00037	30.2763	0.691211	1.14276	3.69247	H84	dry	2019 SAM maize panel	Midflowering	0.0151095	0.000865772	0.0076077	-0.000119012	-0.00030336	-6.5e-06	-6.07e-05	-3.21e-05	-1.25e-05	8.91e-05	8.83e-05	6.11e-05	7.83e-05	9.25e-05	6.36e-05	1.85e-05	-1.71e-06	-2.62e-07	-9.32e-06	-4.86e-06	-3.03e-07	0	0	-8.47e-05	-0.000240587	-0.000314666	-0.000289821	-0.000157827
H49	wet	2019 SAM maize panel	Midflowering	-2376.84	0.0354388	0.502648	-258.914	0.0620849	0.00051886	-5.75739	-4.41389	1.47307	9.59139	-3.60202	-35.4987	0.501359	-2.20056	H8431	dry	2019 SAM maize panel	Midflowering	-0.0134449	0.000993399	0.01014	-0.000158338	0.000325287	0.000117161	0.00012477	2.27e-05	1.66e-06	-6.7e-05	-0.000114454	-7.98e-05	-3.21e-05	-8.56e-06	-3.72e-06	-9.11e-06	1.19e-05	1.64e-05	-9.78e-07	-3.43e-06	-2.04e-07	0	0	-5.86e-05	-6.9e-06	-7.69e-05	-6.66e-05	8e-06
H84	wet	2019 SAM maize panel	Midflowering	-21426.6	0.366612	-1.53657	-2760.68	0.0342635	-0.00108773	-18.4315	-35.1221	20.2844	-30.877	-39.3946	-165.962	-1.52625	1.40592	H91	dry	2019 SAM maize panel	Midflowering	0.0716409	0.000587198	0.00996915	-0.00050205	-0.000526108	-0.000196148	-7.49e-05	1.42e-05	0.000101814	0.000173254	0.000220103	0.000168643	0.000138305	0.000190928	0.000126591	1.62e-05	-3.37e-05	-2.61e-05	-1.43e-05	-4.27e-06	-2.65e-07	0	0	-8.39e-05	-0.000196714	-0.000308082	-0.000414114	-0.000448715
H8431	wet	2019 SAM maize panel	Midflowering	20679.4	-0.0806793	1.83239	1463.62	-0.151236	-0.00262306	19.7398	11.3132	-13.3756	37.0214	14.0643	181.251	3.11762	-0.0455051	H95	dry	2019 SAM maize panel	Midflowering	-0.0208878	9.35e-05	-0.00258672	-6.19e-05	-0.000249937	-5.02e-06	0.000110319	4.73e-05	3.17e-05	4.73e-05	6.91e-05	3.58e-05	2.14e-05	-4.66e-06	-2.94e-05	-1.24e-05	-7.48e-06	-1.45e-05	-1.08e-05	-5.24e-06	-3.95e-07	0	0	-6.12e-06	-6.64e-05	-4.87e-05	0.000165224	0.000258271
H91	wet	2019 SAM maize panel	Midflowering	-14723.2	-0.821397	-0.68688	-1923.88	-0.0925082	0.000372695	-10.9928	-7.98241	15.284	-14.2526	-3.95079	-87.4091	2.1908	0.106205	H99	dry	2019 SAM maize panel	Midflowering	0.0706616	-0.00074277	-0.0134288	0.00031987	0.000569799	0.000357125	0.000110459	9.34e-06	-0.000134053	-0.000170187	-9.32e-05	-6.03e-05	-7.68e-05	-0.000103498	-9.84e-05	-9.11e-05	-7.31e-05	-3.79e-05	-2.05e-05	-6.25e-06	-3.96e-07	0	0	1.13e-05	0.000174254	0.000317407	0.000443161	0.000668278
H95	wet	2019 SAM maize panel	Midflowering	-2230.58	-0.0199558	-0.936018	-326.24	0.0903587	-0.000537153	-11.4862	-31.0182	17.2983	-18.7945	-25.9189	-98.1711	2.12607	-1.50071	HB8229	dry	2019 SAM maize panel	Midflowering	0.0201859	-0.00034607	-0.00634009	-0.000101027	-0.000186995	-3.8e-05	-5.76e-06	-1.07e-05	-2.32e-05	7.67e-06	1.21e-05	3.65e-05	5.03e-05	0.000102739	8.14e-05	3.03e-05	1.49e-06	-4.73e-06	3.49e-06	4.49e-06	1.03e-07	0	0	-4.65e-05	-0.000127393	-0.000179236	-0.000253919	-0.000273328
H99	wet	2019 SAM maize panel	Midflowering	-16089.2	-0.752354	-1.75425	-2264.06	-0.0101209	0.00106555	-8.0579	-18.9264	30.8621	-34.8802	-27.326	-177.073	3.26121	2.32522	HBA1	dry	2019 SAM maize panel	Midflowering	0.0304499	-0.000475463	-0.0103626	-0.000603626	-0.00027903	-3.26e-06	6.55e-05	0.000104981	0.000115319	0.000127047	-2.35e-05	-6.8e-05	-4.52e-05	-1.81e-05	1.93e-05	5.1e-05	6.81e-05	6.05e-05	4.79e-05	1.87e-05	1.02e-06	0	0	-6.21e-05	-0.000115612	-5.4e-05	-7.51e-06	7.68e-05
HB8229	wet	2019 SAM maize panel	Midflowering	9560.06	0.195719	2.01697	1217.76	0.0149389	-0.00062338	-11.4858	1.50194	-31.2561	40.6323	-1.01751	129.116	-2.7249	-5.05344	HP301	dry	2019 SAM maize panel	Midflowering	-0.0492087	0.000288325	0.00387032	0.000488074	0.000418382	5.18e-05	1.41e-06	3.38e-06	-1.2e-05	1.15e-05	-2.41e-05	-7.42e-05	-0.000113171	-9.82e-05	-8.62e-05	-7.71e-05	-6.01e-05	-3.84e-05	-1.94e-05	-6.26e-06	-3.96e-07	0	0	0.000206977	0.000311492	0.000151595	0.000105773	4.45e-05
HBA1	wet	2019 SAM maize panel	Midflowering	17861.8	0.016796	0.618756	1838.25	-0.0253735	-7.72e-05	18.4537	27.1382	-4.38936	12.3853	28.8936	131.614	1.18491	1.03722	I205	dry	2019 SAM maize panel	Midflowering	-0.0864765	-0.000722417	-0.0160556	0.000585386	0.000879464	4.17e-05	-0.00023319	-0.00022461	-0.000285295	-0.000284457	-0.000218896	-0.00011513	-7.58e-05	-4.88e-05	-1.25e-05	2.07e-05	7.18e-05	6.13e-05	4.53e-05	2.02e-05	3.33e-06	0	0	0.000186011	0.000799175	0.00100235	0.00063211	2.96e-05
HP301	wet	2019 SAM maize panel	Midflowering	-10197.4	-0.32376	-0.286731	-1647.7	-0.0622822	-0.00106536	-20.2433	-13.9688	10.7993	-5.64776	-24.8895	-29.6692	-0.382154	0.762608	I29	dry	2019 SAM maize panel	Midflowering	0.0291012	0.000221188	-0.000919629	0.000905168	0.0013718	0.000687325	-6.09e-05	-0.000344479	-0.000336444	-0.000297533	-0.000219597	-0.000117545	-0.000164867	-0.000213615	-0.000165734	-0.000110796	-8.08e-05	-4.65e-05	-2.37e-05	-6.35e-06	-3.96e-07	0	0	0.000259841	0.000698285	0.00103081	0.00107155	0.000255152
I205	wet	2019 SAM maize panel	Midflowering	-30502.6	-0.240969	-1.41306	-3805.58	-0.0225426	0.0014372	-35.6254	-47.2801	27.0224	-28.3478	-51.0555	-240.528	-0.552488	-3.67819	IDS28	dry	2019 SAM maize panel	Midflowering	-0.0631537	-0.000905129	-0.0158114	-0.000173784	-7.84e-05	7.85e-05	7.04e-05	-1.25e-05	-1e-05	0.00011273	0.000136595	0.00010368	5.18e-05	-9e-06	-6.67e-05	-6.15e-05	-6.06e-05	-3.96e-05	-2.09e-05	-5.5e-06	-3.75e-07	0	0	0.000166934	0.000160533	9.7e-05	0.000102112	2.77e-05
I29	wet	2019 SAM maize panel	Midflowering	-25773.8	1.12988	-0.366457	-2896.18	0.0400716	0.00190447	-32.5289	-25.5102	10.082	-7.41829	-31.1715	-222.455	-0.384364	0.400542	IDS69	dry	2019 SAM maize panel	Midflowering	-0.0102691	-0.000175439	-0.00154849	0.000825691	0.000958793	0.0002864	-0.000171742	-0.000194737	-0.000229835	-0.000273906	-0.000216428	-0.000107356	-7e-05	-5.6e-05	-4.3e-05	-3.68e-05	-3.57e-05	-2.65e-05	-1.53e-05	-3.48e-06	-1.58e-07	0	0	0.00025287	0.000448553	0.000529094	0.000672115	0.000757467
IDS28	wet	2019 SAM maize panel	Midflowering	-4097.43	0.504862	0.805905	53.2469	0.00445606	7.69e-05	-22.7856	-10.7814	-15.7118	16.1638	-22.4421	-73.4012	-2.74724	-4.07677	IDS91	dry	2019 SAM maize panel	Midflowering	-0.035315	-0.000166264	-0.00432744	0.00061014	0.000300344	5.18e-05	-0.000158527	-0.000151017	-9.61e-05	-1.71e-05	4.67e-05	5.67e-05	1.71e-05	-5.22e-05	-8.12e-05	-7.74e-05	-7.13e-05	-4.25e-05	-2.19e-05	-5.53e-06	-3.05e-07	0	0	6.9e-05	-3.04e-06	-7.4e-06	0.000161069	0.00014335
IDS69	wet	2019 SAM maize panel	Midflowering	-38030.6	0.760899	-2.97399	-4636.73	0.167935	0.00156153	-26.9201	-46.7281	43.6869	-59.8076	-40.4805	-266.78	-3.82814	2.30805	IL14H	dry	2019 SAM maize panel	Midflowering	-0.00305675	-0.00136778	-0.0146935	0.000324199	0.000569673	0.00047443	0.000284628	0.000153866	-0.000102981	-7.7e-05	-0.000219626	-0.00021072	-0.000244556	-0.000217003	-0.000163738	-0.000113059	-8.25e-05	-4.65e-05	-2.37e-05	-6.35e-06	-3.96e-07	0	0	0.000151116	0.000372867	0.0011224	0.00141167	0.00104347
IDS91	wet	2019 SAM maize panel	Midflowering	-3261.42	0.17624	-0.288102	-650.95	0.0926384	-0.00241701	-0.85047	2.74145	1.64144	-5.48754	7.37592	-40.1574	-1.18313	0.924611	K148	dry	2019 SAM maize panel	Midflowering	0.0263272	-0.000776383	-0.0134268	-0.000178706	-0.000117499	-8.13e-05	6.17e-05	4.2e-05	-2.01e-06	3.99e-05	2.38e-05	4.44e-05	8.03e-05	5.65e-05	2.69e-05	-1.95e-05	-2.87e-05	-2.08e-05	-4.66e-06	2.17e-06	-3.36e-08	0	0	-9.88e-05	-0.000221071	-0.00032654	-0.000426063	-0.000446422
IL14H	wet	2019 SAM maize panel	Midflowering	-33661	-0.144984	-2.61381	-4323.17	0.414772	-0.00115664	-36.755	-50.8166	38.8233	-52.3306	-57.6508	-281.555	-4.29154	-0.0962034	K4	dry	2019 SAM maize panel	Midflowering	-0.00900539	0.000357167	0.00237072	-0.000539914	-0.000132158	-2.32e-05	5.38e-05	1.65e-05	4.64e-05	1.69e-05	1.37e-06	2.94e-06	3.36e-05	6.48e-05	7.05e-05	5.32e-05	5.49e-05	4.4e-05	2.9e-05	9.61e-06	4e-07	0	0	-0.000102502	-0.000176681	-0.000213374	-0.000190121	-0.000192908
K148	wet	2019 SAM maize panel	Midflowering	-14373.5	-0.198876	-0.36554	-1478.37	0.098241	3.33e-05	-21.9226	-11.9889	1.73203	-7.00718	-18.0583	-109.904	-3.24125	-3.68071	K55	dry	2019 SAM maize panel	Midflowering	-0.00262	-0.000212404	0.000577095	3.59e-06	0.000138124	4.57e-05	-4.99e-05	5.95e-05	0.000113946	-4.85e-05	-0.000147162	-0.000114721	-6.07e-05	-4.07e-05	-1.99e-05	7.02e-06	3.2e-05	2.41e-05	1.78e-05	1.07e-05	6.48e-07	0	0	-6.61e-05	-0.000182194	-0.000239624	-9.78e-05	0.000299285
K4	wet	2019 SAM maize panel	Midflowering	-15751.3	0.425285	0.103238	137.929	0.165633	0.00680049	2.56941	16.9722	3.41566	1.4889	8.93877	-203.769	-1.12105	0.332004	K64	dry	2019 SAM maize panel	Midflowering	0.106528	-0.000490135	-0.0109911	-0.000235509	6.27e-05	0.000155376	0.000187054	0.000167756	0.000112243	1.08e-06	-7.68e-05	-5.08e-05	-3.97e-05	-7.57e-05	-7.12e-05	-5.15e-05	-4.91e-05	-2.7e-05	-1.51e-05	-6.05e-06	-3.96e-07	0	0	-8.6e-05	-9.54e-05	-6.8e-05	-5.24e-05	-0.000112936
K55	wet	2019 SAM maize panel	Midflowering	10411.8	0.330776	-0.0620171	1087.9	0.0142418	-6.14e-05	0.648781	13.5198	1.22409	-1.32412	7.54024	30.8467	-0.123484	1.69619	KI11	dry	2019 SAM maize panel	Midflowering	-0.0140613	-0.000322406	-0.0039261	-4.83e-05	5.62e-05	-9.81e-05	-8.12e-05	-2.23e-05	2.01e-05	2.99e-05	7.26e-05	5.72e-05	4.41e-05	7.33e-05	4.47e-05	1.01e-05	-2.09e-05	-2.56e-05	-1.53e-05	-2.77e-06	-1.97e-07	0	0	-8.25e-06	5.58e-05	9.17e-06	7.41e-05	5.33e-05
K64	wet	2019 SAM maize panel	Midflowering	25272.6	0.358086	-0.242947	1953.69	0.0331784	-0.00200862	44.8549	29.1904	-4.26207	-4.13283	40.9632	91.4786	-2.3548	1.43628	KI14	dry	2019 SAM maize panel	Midflowering	0.0689368	0.000266419	0.00399312	0.00014835	0.000546084	0.000290632	4.66e-05	8.95e-05	8.24e-05	-6.9e-05	-0.000188797	-0.000179306	-0.000158782	-0.000172686	-0.000124598	-8.57e-05	-8.03e-05	-4.65e-05	-2.37e-05	-6.35e-06	-3.96e-07	0	0	8.07e-05	4.7e-05	0.000202728	0.000494193	0.000762352
KI11	wet	2019 SAM maize panel	Midflowering	-5614.87	-0.698048	-0.551283	-114.345	-0.0738558	0.00292885	10.19	18.4423	6.54013	-11.6092	24.9508	-73.4012	2.86818	2.08085	KI3	dry	2019 SAM maize panel	Midflowering	-0.0600426	-0.000359613	0.0057526	-0.00015377	-0.000163134	2.97e-06	6.49e-05	-3.3e-05	-7.94e-05	-8.79e-05	-6.76e-05	-5.01e-05	-4.65e-05	-1.85e-05	-6.8e-06	8.73e-06	2.24e-05	4.21e-05	4.75e-05	2.3e-05	2.08e-06	0	0	-3.44e-06	-3.04e-05	-3.87e-05	2.85e-05	8.52e-05
KI14	wet	2019 SAM maize panel	Midflowering	-25140.1	-0.420039	-2.77894	-3499.8	0.0129932	-0.000139691	-6.15387	-21.2623	38.8891	-55.6198	-29.7797	-189.287	0.4899	2.54583	KUI2021	dry	2019 SAM maize panel	Midflowering	0.013442	0.000219587	-0.00294456	3.59e-05	0.000169774	0.00015728	0.000169931	7.03e-05	-2.46e-05	-0.000136956	-5.74e-05	-2.51e-05	-3.46e-05	-5.23e-05	-1.55e-05	-3.39e-05	-4.67e-05	-2.45e-05	-1.28e-05	-4.35e-06	-2.65e-07	0	0	5.97e-05	0.000226561	0.000236276	0.000377808	0.000508096
KI3	wet	2019 SAM maize panel	Midflowering	-29644.9	-1.01466	-3.15155	-3579.23	1.20605	0.00375438	-5.56106	-32.2369	47.298	-62.5941	-29.5988	-246.79	6.78359	5.10171	KY21	dry	2019 SAM maize panel	Midflowering	0.0768986	-0.00102834	-0.0213763	-4.96e-05	0.000220732	0.000205745	0.000129043	7.61e-05	4.89e-05	-1.36e-05	-8.46e-05	-5.79e-05	-6.18e-05	-7.93e-05	-9.14e-05	-6.38e-05	-4.36e-05	-2.83e-05	-1.26e-05	-2.21e-06	-1.11e-07	0	0	-4.07e-05	-2.83e-05	4.4e-05	4.72e-05	0.000187415
KUI2021	wet	2019 SAM maize panel	Midflowering	-27624.9	-0.371522	-1.6418	-1292.71	0.18695	0.00475684	5.19513	4.94323	27.3743	-32.8638	0.822652	-234.188	6.16544	-2.59416	KY226	dry	2019 SAM maize panel	Midflowering	0.0317715	0.00124321	0.0181773	-0.00042833	-9.04e-05	-7.9e-05	9.61e-06	0.000110817	0.000197841	0.000215534	0.000177192	9.42e-05	4.27e-06	-4.87e-05	-5.14e-05	-3.78e-05	-4.65e-05	-3.02e-05	-7.18e-06	-2.04e-06	-1.62e-07	0	0	-5.19e-05	-0.000146214	-0.000186126	-0.000235658	-0.000257145
KY21	wet	2019 SAM maize panel	Midflowering	-13062.6	-0.633822	-1.44799	-1513.62	0.0211138	0.00156334	2.24555	-14.5028	25.5755	-29.309	-16.6932	-88.6108	3.82014	0.719094	KY228	dry	2019 SAM maize panel	Midflowering	0.0838811	-0.000219118	-0.00271432	-0.000272203	-0.000295752	-0.000204872	-0.00018436	-0.000142728	-3.52e-05	3.66e-05	6.93e-05	7.9e-05	0.00010398	0.000125521	0.000150761	0.000140278	0.000163302	8.75e-05	3.56e-05	2.92e-06	1.6e-07	0	0	-9.5e-05	-0.000253179	-0.000411741	-0.00054496	-0.000606166
KY226	wet	2019 SAM maize panel	Midflowering	16241.4	0.500935	1.03435	1695.48	0.128704	-0.000943915	11.8635	24.3857	-17.1353	20.5644	20.7233	182.989	-3.73692	1.10589	L127	dry	2019 SAM maize panel	Midflowering	0.0890556	-0.000487133	-0.00617106	7.09e-06	0.000374099	8.15e-05	-0.000122917	-0.00012131	-8.53e-05	-7.32e-05	-1.22e-05	3.93e-05	2.22e-05	1.14e-05	2.79e-05	-1.8e-05	-2.06e-05	-9.63e-08	-7.45e-06	-5.54e-06	-3.96e-07	0	0	-7.12e-05	1.3e-06	8.32e-05	4.32e-05	7.64e-05
KY228	wet	2019 SAM maize panel	Midflowering	29949.9	0.402183	0.873084	3388.47	-0.0302446	7.51e-05	29.5405	39.6157	-17.8366	17.3356	62.0047	272.077	0.212751	1.47845	L317	dry	2019 SAM maize panel	Midflowering	0.0861707	2.45e-06	0.000100519	0.000189945	0.000299016	0.000160902	9.05e-05	5.29e-05	1.16e-05	-9.87e-06	-8.63e-05	-7.48e-05	-8.75e-05	-8.73e-05	-6.68e-05	-5.07e-05	-3.78e-05	-2.01e-05	-9.69e-06	-2.33e-06	-1.33e-07	0	0	3.62e-06	9.57e-05	0.000151366	0.000297806	0.000365696
L127	wet	2019 SAM maize panel	Midflowering	1626.59	-0.109952	-0.558506	79.979	0.0351692	-0.000515002	18.4802	28.6329	15.1334	-10.8204	25.4888	-33.8563	3.94344	2.84396	L578	dry	2019 SAM maize panel	Midflowering	0.0166501	0.000659288	0.00908523	0.000406454	0.000198511	0.00017724	4.13e-05	2.43e-05	7.86e-06	4.36e-06	-7.49e-05	-9.87e-05	-0.000112444	-9.74e-05	-8.39e-05	-6.97e-05	-6.24e-05	-3.62e-05	-2.15e-05	-5.56e-06	-3.93e-07	0	0	7.11e-05	6e-05	0.00023654	0.000349346	0.000541705
L317	wet	2019 SAM maize panel	Midflowering	-8424.74	0.468313	0.97379	-426.923	-0.139341	0.00146349	19.5793	24.9772	-5.87975	19.4894	27.8758	-61.2335	1.65919	0.118992	LH123HT	dry	2019 SAM maize panel	Midflowering	-0.0464884	8.47e-06	0.001053	-3.31e-05	-0.000169049	-0.000262865	-0.000184586	-0.000153853	-0.000124466	-8.76e-05	1.16e-05	3.55e-05	5.14e-05	8.44e-05	0.000105189	0.00011934	0.000108358	6.87e-05	6.51e-05	1.92e-05	1.77e-06	0	0	-2.63e-05	-8.54e-05	-0.00020537	-0.000348301	-0.000460367
L578	wet	2019 SAM maize panel	Midflowering	-14160.9	0.19739	-1.03765	-1387.39	0.0326542	0.00252425	-19.4825	-15.4422	2.2546	-21.0471	-14.395	-130.546	-7.7278	1.68612	LH145	dry	2019 SAM maize panel	Midflowering	0.012507	9.06e-05	-0.000599616	-5.03e-05	5.32e-07	2.87e-05	2.16e-05	-9.36e-06	-1.54e-05	-2.66e-06	2.8e-05	2.97e-05	2.8e-05	2.68e-05	1.32e-05	3.4e-05	-1.18e-05	-2.36e-05	-1.4e-05	-5.91e-06	-3.96e-07	0	0	-7.27e-05	-0.000137135	-0.000133607	-0.000135713	-0.000156674
LH1	wet	2019 SAM maize panel	Midflowering	44339.7	0.0744972	0.547234	3598.87	-0.0758588	-0.00212388	29.6157	20.2283	-9.81988	11.3565	16.3654	367.677	4.80609	1.07675	LH146HT	dry	2019 SAM maize panel	Midflowering	-0.0688116	8.1e-05	5.04e-05	-0.000306998	-0.00037502	-0.000322088	-0.000166646	-4.99e-05	2.34e-05	0.000102004	0.000127157	0.000131516	0.000120616	0.000127818	0.000100637	6.55e-05	6.93e-05	5.14e-05	4.04e-05	4.46e-06	2.03e-07	0	0	-5.47e-05	-0.000139719	-0.000288144	-0.000418688	-0.000502009
LH123HT	wet	2019 SAM maize panel	Midflowering	20983.2	-0.273972	1.65252	4272.41	-0.105004	0.00189697	60.7789	52.3736	-20.7266	32.7661	62.0998	139.664	3.48047	3.18195	LH150	dry	2019 SAM maize panel	Midflowering	0.0119025	-5.43e-05	-0.00189471	-0.000490246	-0.000563672	-0.000382389	-0.000153055	4.24e-05	0.000199722	0.00024597	0.000148841	8.32e-05	7.56e-05	0.000100401	0.000127234	0.000101855	8.29e-05	4.52e-05	2.59e-05	3.42e-06	-2.42e-07	0	0	-3.4e-05	-0.000116761	-0.000258907	-0.000375463	-0.000429049
LH145	wet	2019 SAM maize panel	Midflowering	-9493.54	0.488663	-0.253363	-855.28	0.158723	-0.000178446	1.21845	-3.35026	1.23626	-5.17447	-1.5354	-73.6185	0.388553	1.35204	LH208	dry	2019 SAM maize panel	Midflowering	-0.0193638	2.23e-05	0.00337392	-0.000655963	-0.00091518	-0.000398209	1.12e-06	0.000221493	0.000187195	8.35e-05	5.37e-05	5.36e-05	8.83e-05	0.000125018	0.000130879	0.000137109	0.000136541	0.000103599	6.64e-05	1.07e-05	7.92e-07	0	0	-8.74e-05	-0.000206638	-0.00034739	-0.000484527	-0.000546053
LH146HT	wet	2019 SAM maize panel	Midflowering	-2315.48	0.326047	1.45054	1079.85	-0.00233909	0.00281816	1.90198	7.4002	-24.2308	29.0783	17.1956	6.41823	-3.38417	0.0637178	LH213	dry	2019 SAM maize panel	Midflowering	0.00878574	-0.000361176	-0.00528541	-0.000196993	-0.000269311	-0.000141391	-4.94e-05	-5.81e-05	-6.04e-05	-4.73e-05	-8.92e-06	2.63e-05	3.75e-05	6.7e-05	8.46e-05	7.72e-05	8.75e-05	7e-05	4.16e-05	1.48e-05	1.05e-06	0	0	-1.62e-05	-6.58e-05	-0.000170867	-0.000270495	-0.000346992
LH150	wet	2019 SAM maize panel	Midflowering	22780.3	-0.542568	0.756751	3555.24	-0.0527911	0.000242653	16.6939	14.6687	-13.0023	14.8181	12.4369	109.406	2.16907	1.37896	LH38	dry	2019 SAM maize panel	Midflowering	-0.0426403	0.00112255	0.0117434	0.000393955	0.000302937	0.000120819	-7.57e-06	-8.84e-05	-0.000107516	-0.000111976	-9.43e-05	-3.47e-05	-3.56e-05	-7.06e-06	-2.57e-05	-3.16e-05	-5.73e-05	-4.51e-05	-2.37e-05	-6.35e-06	-3.96e-07	0	0	-2.08e-05	-2.11e-05	3.08e-05	0.000138462	0.000214304
LH208	wet	2019 SAM maize panel	Midflowering	3016.33	-0.398714	-0.589025	381.556	0.00636628	0.000441295	13.0688	29.3107	11.2609	-12.279	22.3144	-32.4452	3.18287	2.96085	LH39	dry	2019 SAM maize panel	Midflowering	-0.0132159	0.000469825	0.00646704	-0.000176736	-0.000297804	-0.000140762	2.98e-05	0.000123123	0.000114242	1.46e-05	6.78e-06	3.23e-05	4.96e-05	2.51e-05	-4.98e-07	9.54e-06	2.24e-05	1.11e-05	8.89e-06	-1.04e-06	-2.62e-07	0	0	-2.97e-07	5.34e-05	7.18e-05	8.62e-05	5.63e-05
LH213	wet	2019 SAM maize panel	Midflowering	20171.2	0.415663	1.6312	2739.29	-0.014585	-0.00281069	17.1642	10.5938	-18.4783	33.284	32.3862	182.136	2.69785	1.17062	LH51	dry	2019 SAM maize panel	Midflowering	0.0608058	-0.000667486	-0.009175	3.35e-05	-0.000148953	4.07e-05	5.41e-05	6.47e-05	5.96e-05	2.83e-05	-1.17e-05	4.2e-06	-3.42e-05	-2.59e-05	-1.62e-05	-1.76e-05	-1.73e-05	2.86e-06	-4.06e-07	-5.07e-06	-3.96e-07	0	0	-1.98e-05	2.34e-06	5.8e-05	0.000323061	0.00044602
LH38	wet	2019 SAM maize panel	Midflowering	17002	0.0337962	0.442125	744.528	0.211334	-0.00425098	3.61722	-1.46146	-12.7579	9.504	-11.2219	113.242	-3.07107	0.943291	LH52	dry	2019 SAM maize panel	Midflowering	0.101504	0.000431947	0.00800903	0.000578478	0.000281231	-6.02e-05	-9.96e-05	-7.15e-05	3.71e-06	4.88e-05	6.73e-05	-3.87e-05	-6.18e-05	-7.12e-05	-8.02e-05	-7.04e-05	-6e-05	-4.47e-05	-2.37e-05	-6.35e-06	-3.96e-07	0	0	-4.23e-05	-1.25e-05	0.000116534	0.000165767	0.000112486
LH39	wet	2019 SAM maize panel	Midflowering	2992.55	0.293191	0.424802	393.045	-0.0122414	0.000205854	-6.24748	5.26102	-12.9958	8.29194	3.09381	25.0005	-0.715258	0.482173	LH54	dry	2019 SAM maize panel	Midflowering	-0.0745518	-0.000325506	-0.00618902	-9.09e-05	-0.000151122	-0.000298998	-0.000191737	-1.35e-05	-2.71e-06	-3.51e-05	-3.81e-05	-8.43e-06	2.97e-05	4.29e-05	3.39e-05	8.16e-06	3.2e-05	3.33e-05	3.07e-05	2.58e-05	2.73e-06	0	0	-5.91e-05	-0.000158731	-0.000238052	-0.000271926	-0.000217692
LH51	wet	2019 SAM maize panel	Midflowering	-13921.5	-0.747975	-1.26387	-1182.81	0.0562715	0.000391993	-6.83247	-9.5275	16.661	-25.5737	-12.3441	-177.044	1.23696	2.20737	LH57	dry	2019 SAM maize panel	Midflowering	0.0096497	-3.27e-05	0.00257521	-0.000435231	-0.000587887	-0.000329975	-0.000201577	-9.31e-05	1.49e-05	0.000177588	0.000267129	0.000263304	0.000268407	0.000264182	0.000144193	7.19e-05	4.18e-05	-1.14e-05	-1.36e-05	-3.89e-06	-2.84e-07	0	0	-6.76e-05	-0.000144995	-0.000217018	-0.000300345	-0.000341477
LH52	wet	2019 SAM maize panel	Midflowering	-10332.6	0.464581	-0.940504	-806.143	0.0536471	-0.0013486	-1.42569	-0.391264	3.20186	-18.3428	-9.6881	-126.273	-2.02816	1.09533	LH60	dry	2019 SAM maize panel	Midflowering	0.0236046	0.000257447	0.0062536	0.000209794	0.000459677	4.84e-05	-0.000111929	-0.000116278	-0.000119582	-5.57e-05	3.97e-05	6.3e-05	6.37e-05	-2.43e-05	-1.1e-05	-3.36e-05	-5.04e-05	-3.54e-05	-1.96e-05	-5.97e-06	-3.95e-07	0	0	-5.31e-05	-9.15e-05	-0.000100725	-0.000113319	-0.000137869
LH54	wet	2019 SAM maize panel	Midflowering	-1980.48	0.268177	-0.0412531	-591.346	-0.0602229	-0.00117467	-2.17308	3.86214	5.18008	-0.861844	8.12726	-0.799253	2.46264	-3.84597	LH74	dry	2019 SAM maize panel	Midflowering	0.0425859	-0.000733573	-0.0128382	-0.000156572	-4.83e-05	6.51e-05	3.52e-05	-2.77e-05	-2.99e-05	-2.77e-05	-7.33e-06	3.01e-05	5.5e-05	6.88e-05	3.27e-05	1.53e-05	7.16e-06	-3.44e-06	-1.16e-05	-4.38e-06	-2.65e-07	0	0	-2.62e-05	-1.97e-05	-4.76e-06	-2.03e-05	-8.9e-05
LH57	wet	2019 SAM maize panel	Midflowering	25869.7	-0.0280758	0.217237	1061.29	0.0256153	-0.00310488	4.56937	19.1081	-12.4335	5.13902	10.7077	214.337	0.124977	2.38627	LH82	dry	2019 SAM maize panel	Midflowering	0.0205771	0.000279255	-0.00139606	-0.000621225	-0.000687468	-0.000190455	8.12e-05	0.000142171	9.28e-05	5.77e-05	5.4e-05	6.57e-05	6.53e-05	6.16e-05	6.17e-05	8.31e-05	0.000100512	8.08e-05	5.08e-05	1.92e-05	1.11e-06	0	0	-6.11e-05	-0.000142008	-0.00017602	-0.000201189	-0.000255202
LH74	wet	2019 SAM maize panel	Midflowering	-232.698	0.259879	1.00516	2712.18	-0.0503719	0.00311815	15.3933	19.9853	-11.3328	20.0865	34.3252	-1.12959	2.75055	-2.15203	LH85	dry	2019 SAM maize panel	Midflowering	-0.0417453	-0.000231659	-0.00954941	0.000914121	0.00047486	1.68e-05	-5.24e-05	4.43e-05	-4.94e-05	-0.0001543	-0.000159887	-0.000169674	-0.000113063	-9.84e-05	-7.68e-05	-6.71e-05	-6.59e-05	-3.98e-05	-1.6e-05	-5.02e-06	-3.9e-07	0	0	0.000166767	0.000369738	0.000542051	0.000888803	0.000997693
LH82	wet	2019 SAM maize panel	Midflowering	-21095.8	-0.411314	-1.47508	-1947.8	0.098522	0.000653882	-17.5215	-20.4549	19.886	-29.3374	-28.5996	-184.29	-2.95212	0.0708703	LH93	dry	2019 SAM maize panel	Midflowering	0.0499155	-0.000153868	0.00119085	-7.72e-05	3.16e-05	-0.000191591	-0.000136732	-7.49e-05	-5.47e-05	-6.34e-06	4.78e-05	8.62e-05	9.79e-05	0.000134598	0.00012919	6.31e-05	1.37e-05	-5.82e-07	-1.53e-05	-6.28e-06	-3.96e-07	0	0	-3.4e-05	-5.88e-05	-9.76e-05	-0.000149765	-0.000184177
LH85	wet	2019 SAM maize panel	Midflowering	-12121.1	-0.0567425	-0.655971	-1023.93	-0.0363057	0.000533613	-8.67941	-19.0448	7.72601	-13.3273	-17.716	-160.417	1.59728	0.651664	LP5	dry	2019 SAM maize panel	Midflowering	-0.0613894	0.00104204	0.0204375	0.000130512	7.4e-05	0.000163141	0.00015343	8.72e-05	4.56e-05	5.45e-05	-1.32e-05	-9.02e-05	-0.000113382	-9.72e-05	-8.73e-05	-7.61e-05	-6.8e-05	-4.47e-05	-2.37e-05	-6.35e-06	-3.96e-07	0	0	2.91e-05	0.00010314	0.000157867	0.000252387	0.00040254
LH93	wet	2019 SAM maize panel	Midflowering	7768.84	0.136051	0.796587	1700.57	0.0617675	0.000165845	-12.2523	12.3287	-2.08744	15.6466	7.43287	19.5945	2.19556	-1.71418	M14	dry	2019 SAM maize panel	Midflowering	-0.0210007	0.000347993	0.00448537	0.000367324	-0.00014871	-9.23e-05	7.52e-06	2.57e-05	7.36e-05	0.00011688	0.000109158	1.69e-05	-3.18e-05	-4.52e-05	-5.84e-05	-6.91e-05	-6.3e-05	-3.5e-05	-1.74e-05	-4.44e-06	-2.65e-07	0	0	0.000233287	0.000215042	0.000174484	0.000301428	0.000335853
LP5	wet	2019 SAM maize panel	Midflowering	-1641.54	-0.0673874	2.29835	745.001	-0.0751297	0.00110384	-7.73839	2.3352	-34.6551	45.8795	-5.02012	7.64416	-3.0821	-3.35846	M37W	dry	2019 SAM maize panel	Midflowering	-0.00567258	-0.000249104	0.000887795	-0.000384078	-0.000293565	-5.82e-05	2.48e-06	4.63e-05	9.32e-05	0.000126576	0.000100972	8.81e-05	6.32e-05	2.27e-05	8.84e-06	-8.41e-07	-1.34e-06	5.47e-08	2.29e-05	1.32e-05	5.04e-07	0	0	-1.01e-05	9.26e-07	-3.38e-05	-2.24e-05	-9.54e-05
M14	wet	2019 SAM maize panel	Midflowering	21007.2	-0.479472	-0.808373	565.016	-0.0744008	-0.00208403	18.2159	12.1555	17.2819	-15.5025	6.6124	251.258	4.19383	1.71863	MBNA	dry	2019 SAM maize panel	Midflowering	0.0788299	-0.0003973	-0.00569336	-0.00025353	-0.000298365	-0.000201338	-7.88e-05	1.6e-05	6.04e-05	0.0001566	0.000225133	0.000170684	0.000136569	9.52e-05	5.44e-05	1.07e-06	-1.14e-05	-2.29e-05	-1.65e-05	-4.56e-06	-3.44e-07	0	0	-8.63e-05	-0.000137786	-0.000157221	-0.000204592	-0.000188433
M37W	wet	2019 SAM maize panel	Midflowering	18515.6	-0.0824529	0.280142	1386.94	0.0971518	-8.45e-05	17.4829	17.881	-17.3821	5.65348	17.0767	198.633	1.79622	1.96211	MBST	dry	2019 SAM maize panel	Midflowering	-0.0749942	-0.000794923	-0.00845575	0.000207363	0.000206064	6.67e-05	2.19e-05	8.26e-05	0.00016998	0.000176307	6.19e-05	-0.000116369	-0.000150416	-0.000141715	-0.000115499	-9.02e-05	-6.66e-05	-4.47e-05	-2.37e-05	-6.35e-06	-3.96e-07	0	0	3.99e-05	9.69e-05	0.00023869	0.000409448	0.000596242
MBNA	wet	2019 SAM maize panel	Midflowering	6233.33	0.0770059	-0.20392	854.489	-0.00848696	-5.74e-05	-0.593293	-12.3812	0.792796	-4.53156	-14.9561	-49.7177	1.00142	0.991941	MDF-13D	dry	2019 SAM maize panel	Midflowering	-0.00835365	1.79e-06	0.000522817	0.000210232	-0.00017251	-4.54e-05	-5.25e-06	4.94e-05	-1.32e-05	-8.97e-07	3.03e-05	3.35e-05	5.45e-06	-1.29e-05	-3.72e-05	-1.76e-05	-2.68e-06	-5.66e-06	-1.39e-05	-5.87e-06	-3.92e-07	0	0	4.19e-05	3.17e-06	-0.000173391	-0.000258584	-0.000258793
MBST	wet	2019 SAM maize panel	Midflowering	18483.5	-0.361634	0.161825	1094.48	-0.0613005	-0.00272827	0.580562	13.1655	1.65473	3.65614	14.359	94.4161	1.70861	1.89291	ML606	dry	2019 SAM maize panel	Midflowering	-0.0408418	-0.000149292	-6.63e-05	-0.000230681	-0.000196184	-0.000103116	3.38e-05	5.52e-05	-4.24e-05	-6e-05	1.93e-05	4.46e-05	6.77e-05	9.13e-05	7.55e-05	6.69e-05	4.48e-05	2.59e-05	-1.82e-07	-2.17e-06	-2.35e-07	0	0	-7.92e-05	-0.000148304	-0.000219907	-0.000256576	-0.000245337
ML606	wet	2019 SAM maize panel	Midflowering	9716.59	-0.340097	0.852369	799.037	-0.0417252	-0.000535669	9.52365	-5.981	-7.04875	17.0517	18.4343	120.788	2.34468	-2.95865	MO17	dry	2019 SAM maize panel	Midflowering	0.071795	-0.000152159	-0.00388331	-8.92e-05	0.000172372	-9.95e-05	-0.000116268	-4.57e-05	-3.09e-05	4.47e-05	0.000143748	0.000150948	6.62e-05	5.45e-05	-4.44e-06	-3.46e-05	-3.49e-05	-2.96e-05	-1.9e-05	-6.01e-06	-3.96e-07	0	0	-8.21e-05	-7.62e-05	-5.15e-05	-3.67e-05	-1.97e-05
MO17	wet	2019 SAM maize panel	Midflowering	21098.2	0.829642	0.237527	2443.73	-0.0385092	-0.000908613	29.5375	17.6197	-7.14037	4.56148	15.4305	132.447	-0.894825	2.2966	MO18W	dry	2019 SAM maize panel	Midflowering	0.0347783	-0.000386189	-0.0109483	-0.000181462	0.000234576	0.000382061	0.00016355	2.12e-05	-5.39e-05	-6.48e-05	-5.91e-05	-3.15e-05	-7.31e-05	-7.54e-05	-7.66e-05	-5.74e-05	-4.52e-05	-1.2e-05	-6.82e-06	-1.81e-06	-3.64e-08	0	0	-7.61e-05	-0.000185007	-0.000226831	-0.000247012	-0.000277127
MO18W	wet	2019 SAM maize panel	Midflowering	6911.79	-0.440247	-0.057524	781.092	-0.0678341	-0.00125779	11.2809	13.3697	5.24511	-1.2405	17.5654	69.5689	3.5687	-1.44922	MO1W	dry	2019 SAM maize panel	Midflowering	0.0350205	0.000250313	0.00626073	-0.000220995	-0.000221273	-0.000105558	6.93e-05	8.03e-05	8.97e-05	0.000147667	0.000175434	6.72e-05	2.46e-05	-6.02e-06	-8.42e-06	-1.9e-05	-2.26e-05	-2.52e-05	-1.69e-05	-4.45e-06	-3.75e-07	0	0	-8.32e-05	-0.000183203	-0.000260444	-0.000310892	-0.000330714
MO1W	wet	2019 SAM maize panel	Midflowering	1159.65	0.344682	1.7674	200.535	-0.104187	-0.0004983	-6.63826	-0.143841	-28.6584	35.5413	8.37809	51.5347	-2.31944	-2.9841	MO24W	dry	2019 SAM maize panel	Midflowering	0.0185754	-9.1e-05	-0.00620992	0.000443518	0.000327038	4.56e-05	-9.33e-05	-0.000162572	-0.00017261	-0.000171312	-0.000130972	-8.22e-05	-4.67e-05	-7.37e-06	3.2e-05	4.43e-05	4.77e-05	3.39e-05	3.39e-05	1.48e-05	7.53e-07	0	0	-9.14e-06	5.49e-06	3.77e-05	5.44e-05	4.42e-05
MO24W	wet	2019 SAM maize panel	Midflowering	-3859.1	-0.0373203	0.270141	-594.033	-0.0350019	0.000121215	6.68613	-10.6404	-5.86976	5.1142	4.04022	1.56028	0.272692	-0.222246	MO44	dry	2019 SAM maize panel	Midflowering	0.0428695	-0.000180303	0.000602649	-0.000119141	-6.78e-05	-0.0001341	-0.000145714	2.28e-05	5.67e-05	9.96e-05	0.000163163	5.69e-05	4.2e-05	4.8e-05	3.24e-05	1.92e-05	-8.89e-06	-2.19e-05	-1.66e-05	-4.97e-06	-3.75e-07	0	0	-2.68e-05	1.26e-05	4.4e-05	0.000128985	0.000339393
MO44	wet	2019 SAM maize panel	Midflowering	1153.64	-0.501124	-0.202074	-812.528	-0.0796795	5.24e-06	-3.25515	10.1112	2.09526	-4.32164	12.1074	28.8432	2.0616	-1.87677	MO45	dry	2019 SAM maize panel	Midflowering	0.0325457	-0.000375363	-0.00497876	-0.000506234	-0.00037051	-1.64e-05	0.000173671	0.00015894	8.45e-05	3.35e-05	3.27e-05	-1.98e-05	-1.23e-05	1.56e-05	4.28e-05	7.03e-05	5.44e-05	2.65e-05	1.45e-05	4.92e-06	1.19e-07	0	0	-3.12e-05	-8.28e-05	-9.44e-05	-0.000105724	-9.8e-05
MO45	wet	2019 SAM maize panel	Midflowering	9242.83	0.0918971	1.0478	600.035	0.0734487	-0.00104477	-4.01743	-7.49482	-25.9504	21.5575	-14.198	93.6869	-5.39279	-0.569381	MO46	dry	2019 SAM maize panel	Midflowering	0.031855	2.93e-05	0.00608041	-0.000223749	-0.000100177	5.64e-05	-2.66e-05	-6.64e-05	-9.18e-05	-5.32e-05	7.18e-06	5.16e-05	6.88e-05	0.000122034	0.000102595	7.32e-05	4.14e-05	1.41e-05	7.2e-06	3.71e-06	4.45e-08	0	0	-5.33e-05	-6.23e-05	-0.000125773	-0.000232885	-0.00029872
MO46	wet	2019 SAM maize panel	Midflowering	-11107.8	-0.0663655	-2.18212	-1956.15	-0.0375514	-0.000787473	13.7375	2.13829	31.4457	-43.4339	0.192678	-82.69	2.07797	3.57662	MO47	dry	2019 SAM maize panel	Midflowering	0.0372218	-0.00125195	-0.022857	-0.000211468	-3.64e-05	0.000137832	0.000343776	0.000280363	0.000145364	1.35e-05	-5.17e-05	-8.08e-05	-9.66e-05	-0.00013117	-0.000124105	-9.58e-05	-7.58e-05	-4.63e-05	-2.37e-05	-6.35e-06	-3.96e-07	0	0	-2.43e-05	-1.29e-05	0.000162885	0.000291498	0.000417112
MO47	wet	2019 SAM maize panel	Midflowering	-15787.4	0.618978	-1.32036	-2152.36	0.0792887	-0.000585618	-18.4821	-38.6322	18.165	-26.6842	-43.8211	-84.0479	-3.1554	-0.531172	MOG	dry	2019 SAM maize panel	Midflowering	0.0518045	0.000302694	-0.00314021	0.000141303	0.000334771	0.000376394	0.000244801	4.5e-07	-4.97e-05	-0.000134257	-0.000128234	-7.44e-05	-4.09e-05	-7.67e-05	-0.000109267	-8.97e-05	-7.52e-05	-4.59e-05	-2.37e-05	-6.35e-06	-3.96e-07	0	0	-2.09e-05	8.49e-05	7.95e-05	7.28e-05	0.000203625
MOG	wet	2019 SAM maize panel	Midflowering	-8719.28	-0.588053	-1.45452	-1998.09	-0.0616639	-0.000252739	-18.3415	0.184424	24.8896	-29.2333	-3.06963	22.7964	5.19583	-0.250831	MQ305	dry	2019 SAM maize panel	Midflowering	0.0929431	-0.000619715	-0.0118074	7.14e-05	-0.000303111	-0.000193372	-6.87e-05	2.65e-05	0.000108942	0.000111069	7.96e-05	7.02e-05	7.97e-05	6.62e-05	5.67e-05	6.12e-06	-5.82e-06	-9.25e-06	-1.05e-05	-4.28e-06	-2.93e-07	0	0	4.5e-05	2.88e-05	-8.18e-05	-0.000155972	-0.000147761
MQ305	wet	2019 SAM maize panel	Midflowering	9421.97	-0.521347	-0.377387	1009.41	-0.0615431	-0.000185608	16.8569	13.5519	4.65839	-7.69084	16.428	34.6072	2.27261	2.35534	MS1334	dry	2019 SAM maize panel	Midflowering	-0.0413672	0.000296651	-0.00194315	0.00235117	0.00151659	0.000316195	-0.000267626	-0.000314028	-0.000411015	-0.000514285	-0.000493489	-0.000353085	-0.000271136	-0.000227883	-0.000167882	-0.000113547	-8.25e-05	-4.65e-05	-2.37e-05	-6.35e-06	-3.96e-07	0	0	0.000594663	0.00123466	0.00142882	0.00121831	0.00130347
MS1334	wet	2019 SAM maize panel	Midflowering	-32430.1	-0.192059	-2.52118	-3674.47	-0.134494	0.000105894	-16.8322	-27.4625	31.7463	-49.7506	-36.7894	-258.958	1.73453	1.23886	MS153	dry	2019 SAM maize panel	Midflowering	0.0431058	0.000837398	0.0171634	0.000281559	9.26e-05	8.13e-05	0.000153394	7.52e-05	-3.19e-05	-5.64e-05	-8.68e-05	-5.72e-05	-5.05e-05	-5.68e-05	-6.48e-05	-5.21e-05	-4.58e-05	-3.16e-05	-1.79e-05	-4.66e-06	-2.94e-07	0	0	3.65e-05	0.000109496	0.000109842	0.000156961	9.2e-05
MS153	wet	2019 SAM maize panel	Midflowering	6677.41	0.680869	1.28496	2455.91	0.0976298	0.00193113	15.0469	-8.95056	-21.2056	24.937	-9.46455	12.207	-1.25004	0.549633	MS71	dry	2019 SAM maize panel	Midflowering	0.0242467	0.000519603	0.00588809	-0.000279895	-0.000272188	-0.000133746	-5.83e-05	-6.33e-05	-4e-05	3.22e-06	3.66e-05	3.55e-05	6.06e-05	0.000103265	0.000114741	0.000115393	0.000105889	7.02e-05	3.33e-05	-7.85e-07	-1.06e-07	0	0	-7.01e-05	-0.000112858	-0.000216531	-0.000340925	-0.000432619
MS71	wet	2019 SAM maize panel	Midflowering	33048.3	-0.316038	0.492714	4798.68	-0.107694	0.000363277	33.3209	39.1744	-2.35811	9.99676	48.3451	173.646	5.27908	-0.0353731	MT42	dry	2019 SAM maize panel	Midflowering	-0.0445698	-0.000300116	-0.00462141	-0.000207204	-0.000334702	-3.35e-05	4.96e-05	3.87e-05	3.13e-05	1.2e-05	1.18e-05	2.65e-05	4.37e-05	2.78e-05	2.38e-05	3.15e-05	4.98e-05	3.52e-05	1.32e-05	1.06e-06	-1.93e-07	0	0	6.43e-05	0.000165856	0.00021395	0.000190549	9.92e-05
MT42	wet	2019 SAM maize panel	Midflowering	-21571.6	0.569358	-0.804387	-2694.69	0.17364	-0.000767521	-27.4472	-37.9802	11.4026	-15.9511	-45.247	-180.303	-3.89771	-1.70003	N192	dry	2019 SAM maize panel	Midflowering	-0.039968	-0.000290851	-0.00653851	-0.000488873	-0.00058735	-0.000338156	-7.83e-05	8.95e-05	0.000161631	9.03e-05	9.41e-05	9.79e-05	0.000112354	0.000150885	0.000183023	0.000134425	7.88e-05	3.42e-05	2.38e-05	-2.26e-06	-2.06e-07	0	0	-7.44e-05	-0.000196294	-0.000363294	-0.000536711	-0.000620139
N192	wet	2019 SAM maize panel	Midflowering	23430.8	-0.00400867	1.28523	1390.08	-0.0503923	-0.00157826	5.96628	37.8479	-8.67756	26.2399	32.161	224.051	1.16782	-3.51984	N28HT	dry	2019 SAM maize panel	Midflowering	-0.0157511	-0.000111059	-0.00152782	-0.000408199	-0.000383738	-0.000111763	4.71e-05	2.24e-05	2.32e-06	4.97e-07	7.17e-05	0.000137492	0.0001228	8.64e-05	8.87e-05	6.56e-05	2.17e-05	-4.88e-06	-9.3e-06	-3.23e-06	-2.3e-07	0	0	-3.8e-06	-9.03e-05	-0.000251786	-0.000357309	-0.000370553
N28HT	wet	2019 SAM maize panel	Midflowering	24452.2	0.039633	1.88063	1764.77	0.0116035	-0.000855414	-4.63533	2.77768	-24.4088	37.7811	-0.75838	298.214	-0.220909	-0.169585	N6	dry	2019 SAM maize panel	Midflowering	-0.0857534	-0.000481061	-0.00325512	-0.000291333	-0.000259879	-0.000264677	-0.000243095	-0.000177843	-7.53e-05	3.33e-05	0.000119678	0.000140288	0.000159488	0.000148289	0.000125075	0.000122598	9.48e-05	7.26e-05	4.86e-05	1.71e-05	9.13e-07	0	0	-6.17e-05	-0.000174383	-0.000315631	-0.000463087	-0.000543195
N6	wet	2019 SAM maize panel	Midflowering	-1231.92	0.214362	1.48344	-619.331	-0.0390089	-0.000830053	-3.67676	-19.1758	-21.2074	28.9204	-16.113	57.4958	-3.88906	-1.79273	NC222	dry	2019 SAM maize panel	Midflowering	0.0516535	-0.000525735	-0.00495076	5.86e-05	0.000228608	0.000106351	8.4e-05	4.48e-05	5.39e-05	0.00014432	0.000127585	-6.05e-05	-0.000145147	-0.000146483	-0.00011598	-8.09e-05	-5.92e-05	-3.41e-05	-1.74e-05	-4.44e-06	-2.65e-07	0	0	-1.66e-05	6.47e-05	0.000492822	0.000699319	0.00073132
NC222	wet	2019 SAM maize panel	Midflowering	-19361.9	-0.217023	-2.37885	-2277.98	0.10957	-0.000408696	-5.20826	2.05853	36.0633	-47.3578	-8.49239	-178.347	-1.52779	3.23998	NC230	dry	2019 SAM maize panel	Midflowering	-0.0121898	0.000267813	0.00436028	1.36e-05	-0.000163451	-1.83e-05	6.55e-05	-2.8e-06	-7.29e-05	-5.2e-05	7.51e-05	6.42e-05	-3.29e-06	2.57e-05	2.5e-05	3.2e-06	-1.44e-05	-1.75e-05	-1.31e-05	-3.86e-06	-2.12e-07	0	0	-7.08e-05	-0.000168351	-0.000208022	-0.000149575	6.23e-05
NC230	wet	2019 SAM maize panel	Midflowering	-5827.08	-0.531933	-1.4005	-1757.9	-0.147492	-0.000434775	6.90664	4.12655	21.7105	-28.4133	8.66792	47.4064	3.36668	1.47323	NC232	dry	2019 SAM maize panel	Midflowering	-0.00895002	0.000103214	0.00343235	-5.89e-06	-2.38e-06	-0.000116959	-0.000135442	-0.000158803	-0.000134909	-9.46e-05	-3.89e-05	2.52e-05	8.39e-05	0.000101385	0.000131346	0.000115697	9.56e-05	5.72e-05	3.79e-05	4.3e-06	3.91e-07	0	0	-8.89e-05	-0.000160784	-0.000210915	-0.000204172	-0.000308687
NC232	wet	2019 SAM maize panel	Midflowering	-14281.5	-0.141511	-1.00967	-1802.1	0.105279	-0.000759756	-16.9426	-23.7647	16.1589	-20.3436	-26.1451	-121.789	-0.336636	0.149231	NC236	dry	2019 SAM maize panel	Midflowering	-0.0215684	-3.45e-05	-0.00169091	-0.000659932	-0.0007906	-0.000341621	-0.000194968	3.13e-05	0.000203589	0.00023746	0.000198607	9.12e-05	6.71e-05	8.34e-05	0.000101253	9.98e-05	0.000102195	7.16e-05	4.69e-05	1.72e-05	1.49e-06	0	0	-7.44e-05	-0.000175596	-0.000277938	-0.0004394	-0.000556888
NC236	wet	2019 SAM maize panel	Midflowering	37324	-0.0031218	0.940788	3495.49	-0.146861	-0.00190541	28.4234	35.3095	-5.38033	19.2064	32.6523	345.949	4.91795	0.224184	NC250	dry	2019 SAM maize panel	Midflowering	0.0144139	0.000273584	0.00372567	-0.000177824	-9.2e-05	0.000151716	0.000134569	-2.07e-06	-6.19e-05	-5.78e-05	-2.81e-05	-4.52e-05	-4.99e-05	-3.57e-05	-1.26e-05	1.18e-05	2.28e-05	2.72e-05	2.27e-05	6.34e-06	1.12e-07	0	0	-5.81e-05	-8.72e-05	-3.86e-05	6.1e-05	0.000138877
NC250	wet	2019 SAM maize panel	Midflowering	7248.58	-0.0429363	-0.190165	907.818	0.135513	-0.000560507	17.8691	-1.02984	3.98757	-3.95383	21.0083	69.7101	3.25496	1.10563	NC258	dry	2019 SAM maize panel	Midflowering	-0.0586738	0.000594983	0.0114751	0.000669968	0.000550921	0.00011281	-0.000176517	-0.000241068	-0.000242646	-0.000185021	-0.000121415	-4.5e-05	1.22e-06	-1.57e-06	-3.43e-05	-3.71e-05	-1.85e-05	-7.07e-06	-3.44e-06	-3.18e-06	-3.17e-08	0	0	-3.02e-06	4.3e-06	7.4e-05	8.34e-05	4.68e-05
NC258	wet	2019 SAM maize panel	Midflowering	-8507.75	-1.05758	-1.32101	-1335.79	-0.0643986	0.00146331	2.3889	-9.76547	24.7196	-27.0864	-15.1753	-63.6236	2.82473	3.07076	NC260	dry	2019 SAM maize panel	Midflowering	-0.104788	-0.000496372	-0.00593808	0.00055069	0.000218246	-0.000144007	-0.000229036	-0.00012732	-5.93e-05	-3.08e-05	-3.31e-05	-4.55e-05	-4.8e-05	-4.58e-05	-3.64e-05	3.31e-06	-7.93e-06	1.79e-06	-5.81e-07	-2.14e-06	-6.07e-08	0	0	9.45e-05	-5.23e-05	-5.39e-05	-3.72e-05	1.56e-05
NC260	wet	2019 SAM maize panel	Midflowering	-19237.3	-0.799644	-1.55421	-2566.56	-0.0816359	-0.000490163	-9.36455	-12.627	22.1065	-30.838	-11.0286	-212.327	1.46924	1.92998	NC264	dry	2019 SAM maize panel	Midflowering	0.00177967	-0.000313015	-0.0115707	-0.000474807	-0.000319344	-6.75e-05	-8.7e-05	-7.72e-05	3.75e-05	0.000210506	0.000195233	0.000106785	0.000130552	7.26e-05	1.75e-05	1.02e-05	9.35e-06	1.08e-05	1.86e-05	1.43e-05	9.25e-07	0	0	-0.000103343	-0.00023943	-0.000346825	-0.000446037	-0.000450271
NC264	wet	2019 SAM maize panel	Midflowering	1307.87	-0.246656	1.84334	622.868	-0.0473605	0.00028797	-15.4412	5.98437	-22.3732	37.0319	23.3108	36.5285	-0.981241	0.906144	NC290A	dry	2019 SAM maize panel	Midflowering	-0.0436441	0.000136186	-0.000263576	-0.000625459	-0.000483082	-0.000240171	4.15e-05	0.000208849	0.000161533	3.92e-05	4.99e-05	6.76e-05	5.99e-05	4.85e-05	6.81e-05	7.24e-05	7.88e-05	4.6e-05	2.44e-05	5.95e-06	2.72e-07	0	0	-7.04e-05	-0.000140074	-0.00029371	-0.000438588	-0.000515109
NC290A	wet	2019 SAM maize panel	Midflowering	-998.064	0.350362	0.0755829	-31.3265	-0.0269842	0.00101892	0.430142	-1.39219	-5.31434	1.85468	-7.11671	-23.6441	-3.87037	0.991787	NC296	dry	2019 SAM maize panel	Midflowering	-0.0389981	0.000455073	0.00665239	0.000304716	0.000285398	0.000206564	4.81e-05	-8.86e-06	1.62e-05	1.82e-05	-2.03e-05	-2.96e-05	-6.95e-05	-0.000107745	-0.000130762	-0.000110962	-8.25e-05	-4.65e-05	-2.37e-05	-6.35e-06	-3.96e-07	0	0	2.57e-05	4.35e-05	6.28e-05	0.0001173	0.000260639
NC296	wet	2019 SAM maize panel	Midflowering	-13229.1	0.0586371	-0.356022	-1867.59	0.0989351	-0.00156633	-24.1797	-35.3072	-4.34175	-7.07547	-41.7488	-109.687	-2.94308	-2.22815	NC300	dry	2019 SAM maize panel	Midflowering	-0.00964269	-0.000902435	-0.0132625	0.000141594	0.000129917	5.3e-05	6.87e-05	4.32e-05	2.9e-05	3.45e-07	-1.83e-05	-2.16e-05	8.22e-06	-3.59e-05	-0.000109556	-0.000103001	-7.36e-05	-4.44e-05	-2.37e-05	-6.35e-06	-3.96e-07	0	0	2.02e-05	-5.43e-06	-8.62e-05	-0.000142276	-9.64e-05
NC300	wet	2019 SAM maize panel	Midflowering	-12408.4	0.176577	-1.054	-1724.02	-0.00993185	-0.00018542	-0.656061	-7.9116	10.0565	-21.1683	-8.80202	-87.7417	0.231903	1.79006	NC302	dry	2019 SAM maize panel	Midflowering	-0.00581696	-7.44e-05	-0.00775024	0.000368367	0.000301626	0.000229519	3.07e-05	1.15e-05	4.99e-05	-5.71e-05	-0.000145416	-0.000165219	-0.000127071	-0.000104335	-9e-05	-6.53e-05	-6.92e-05	-4.56e-05	-2.37e-05	-6.35e-06	-3.96e-07	0	0	3.47e-05	-3.07e-05	5.91e-06	0.000195884	0.000353988
NC302	wet	2019 SAM maize panel	Midflowering	-4447.75	-0.0911242	-1.78412	-1358.24	-0.0525317	-0.00159903	3.16076	-21.336	25.1645	-35.5689	-32.1976	-92.5218	3.32	2.52609	NC310	dry	2019 SAM maize panel	Midflowering	-0.0944032	-4.91e-05	-0.00505552	-0.000285882	-0.000244188	-0.000160557	5.68e-05	2.18e-05	-7.72e-05	-6.26e-05	4.57e-05	9.49e-05	8.43e-05	0.000123097	8.99e-05	7.1e-05	6.83e-05	3.94e-05	1.64e-05	2.87e-06	-1.74e-07	0	0	5.94e-05	2.19e-05	-0.000100965	-0.000148076	-0.00014151
NC306	wet	2019 SAM maize panel	Midflowering	-6123.18	-0.396445	-0.828917	-1395.89	-0.0182796	-0.00124694	-4.00281	-14.243	9.69085	-16.0088	-15.0945	-46.473	0.303424	0.134926	NC314	dry	2019 SAM maize panel	Midflowering	-0.0981747	4.99e-05	0.00617513	-0.000207882	-0.000407115	-0.000134397	2.5e-05	4.64e-05	2.21e-05	4e-05	7.7e-05	0.000123577	9.42e-05	9.65e-05	5.59e-05	1.76e-05	7.65e-06	-3.52e-07	-3.26e-06	1.13e-06	1.73e-08	0	0	2.59e-05	-5.7e-05	-0.000179327	-0.000231537	-0.000240087
NC310	wet	2019 SAM maize panel	Midflowering	-3885.82	0.514851	1.81354	239.032	-0.0590554	0.000670814	-12.9599	5.20442	-20.3299	36.1724	-3.33659	-23.0069	-3.04683	-1.08968	NC318	dry	2019 SAM maize panel	Midflowering	0.075974	-0.000188802	0.000804872	-0.000347872	-0.000110335	-0.000262728	-0.000135493	-2.11e-05	0.000152607	0.000366201	0.000335707	0.000146872	3.34e-05	1.06e-05	-4.52e-06	-4.11e-05	-4.86e-05	-2.78e-05	-9.19e-06	7.68e-07	-6.35e-08	0	0	-9.65e-05	-9.95e-05	-5.91e-05	-0.000177518	-0.000254659
NC314	wet	2019 SAM maize panel	Midflowering	2861.17	0.561536	0.291435	-480.348	0.126937	-0.00146642	-17.7545	-22.0607	-9.88531	5.75531	-30.6088	90.2105	-4.79239	-1.79913	NC320	dry	2019 SAM maize panel	Midflowering	0.0930533	-0.000280849	-0.00571805	-0.000149698	0.000170929	-0.000120382	-0.000162794	-9.85e-05	-1.72e-05	4.45e-05	0.000116408	0.000106007	8.42e-05	6.65e-05	7.38e-05	3.32e-05	-8.68e-06	-1.29e-05	-1.34e-05	-4.31e-06	-2.65e-07	0	0	-6.73e-05	-9.19e-05	-0.000149614	-0.000248334	-0.000312316
NC318	wet	2019 SAM maize panel	Midflowering	7826.24	0.0791209	1.75982	2172.99	-0.052408	0.00242422	19.7209	16.5561	-24.6818	34.9108	34.6816	22.2019	-0.791993	-0.728614	NC326	dry	2019 SAM maize panel	Midflowering	-0.0178963	5.13e-05	0.0023	-0.000247372	-0.000223233	2.28e-05	1.79e-05	-1.71e-05	2.53e-05	0.000101279	0.00011719	6.05e-05	9.29e-06	-5.51e-06	2.76e-07	-4.27e-06	-1.45e-05	-2.69e-06	2.3e-06	2.25e-06	-4.65e-08	0	0	-9e-06	-8.69e-05	-0.000150227	-0.000251963	-0.000331162
NC320	wet	2019 SAM maize panel	Midflowering	-22911.4	-0.313234	-1.36122	-2754.46	-0.0805702	0.00135364	-8.56082	-4.55874	26.1474	-27.5653	-4.42343	-172.631	3.9603	-1.21338	NC328	dry	2019 SAM maize panel	Midflowering	-0.13089	0.000463184	0.00833685	-0.000577458	-0.000588061	-0.000236619	-4.54e-05	8.15e-05	0.00015455	0.000262731	0.000243935	5.8e-05	4.38e-05	4.92e-05	7.42e-05	6.82e-05	5.09e-05	2.36e-05	1.48e-05	8.25e-06	5.5e-07	0	0	-4e-05	-0.000153788	-0.000276369	-0.000410857	-0.000493776
NC326	wet	2019 SAM maize panel	Midflowering	4268.57	-0.198116	0.118427	56.3085	-0.0738791	-0.000590512	0.712947	-11.9798	-5.6708	1.97543	-14.5112	84.4226	1.74314	-0.764334	NC33	dry	2019 SAM maize panel	Midflowering	-0.0909884	-0.000116128	-0.0049186	-0.000623076	-0.000705739	-0.000431633	-0.000132127	-4.93e-07	1.11e-05	4.38e-05	0.000102085	0.00011881	0.000148564	0.000197811	0.000229027	0.000182196	0.000174785	0.0001111	4.58e-05	1.07e-05	3.92e-07	0	0	-6.29e-05	-0.000157875	-0.000272604	-0.000404929	-0.000482977
NC328	wet	2019 SAM maize panel	Midflowering	-9485.79	-0.0778281	0.635409	-1133.59	-0.0708331	-0.00071269	-12.2037	-26.2128	-5.92885	13.01	-28.0883	-72.2189	-1.36281	-1.72164	NC336	dry	2019 SAM maize panel	Midflowering	0.0325594	0.000130484	0.00477596	2.38e-06	0.000519343	0.000479784	0.000176137	-0.000117564	-0.000200388	-0.000247346	-0.000177057	-8.85e-05	-5.41e-05	-3.33e-05	-7.29e-07	1.59e-05	-7.48e-06	-1.75e-05	-1.46e-05	-4.31e-06	-2.65e-07	0	0	2.18e-05	0.000484635	0.00131224	0.00113682	6.29e-05
NC33	wet	2019 SAM maize panel	Midflowering	-25578.7	-0.417269	-0.970576	-3499.53	0.199332	-0.00145657	-37.4933	-42.9604	0.761992	-19.2637	-51.575	-142.279	-9.4916	-3.39554	NC338	dry	2019 SAM maize panel	Midflowering	-0.00501073	0.000447976	0.0126792	0.000541078	0.00035328	-5.34e-05	-9.6e-05	-7.06e-05	-1.61e-05	-7.62e-05	-9.94e-05	-0.000126723	-7.55e-05	-8.11e-05	-5.85e-05	-1.33e-05	2.26e-05	1.33e-05	1.01e-05	6.3e-06	-4.09e-09	0	0	-3.27e-05	-2.7e-05	2.24e-05	0.000196651	0.00033599
NC336	wet	2019 SAM maize panel	Midflowering	-12854.9	0.574732	0.30114	-589.226	-0.00344231	0.00192511	-13.9385	-9.67828	-7.29238	5.03149	-11.6484	-123.219	-4.73557	-1.46674	NC340	dry	2019 SAM maize panel	Midflowering	0.00747287	-0.000125985	-0.00270767	4.34e-05	-0.000328715	-0.000223463	-0.000136502	-6.73e-05	1.28e-05	7.98e-05	0.000100686	9.44e-05	0.000106794	0.000114717	0.000100855	6.26e-05	2.78e-05	-8.74e-07	-1.33e-05	-4.33e-06	-3.85e-07	0	0	-4.88e-05	-0.000171855	-0.000288629	-0.000352139	-0.000358758
NC338	wet	2019 SAM maize panel	Midflowering	-12227.3	0.043546	-0.973521	-1091.52	-0.0478156	0.00134733	4.44117	-6.05971	13.3596	-19.8002	-8.53239	-125.983	2.65362	2.29167	NC342	dry	2019 SAM maize panel	Midflowering	0.063502	1.73e-05	0.00413061	9.02e-05	-0.00024086	0.000178108	0.000163067	7.02e-06	-8.65e-06	7.37e-06	4.19e-05	3.03e-05	3.87e-05	3.18e-05	-5.16e-05	-5.76e-05	-5.33e-05	-4.13e-05	-2.26e-05	-6.23e-06	-3.96e-07	0	0	6.32e-06	-6.99e-05	-7.7e-05	-2.75e-05	1.58e-05
NC340	wet	2019 SAM maize panel	Midflowering	9246.72	-0.557809	-0.40776	-144.126	-0.117842	-0.00266215	2.49094	40.0765	2.8776	-7.79566	42.2197	121.716	3.11818	1.65276	NC344	dry	2019 SAM maize panel	Midflowering	0.0605254	-0.00052879	-0.0066574	0.000232031	0.000242264	1.89e-05	-3.82e-05	-6.52e-05	-5.23e-05	-5.04e-05	-4.95e-05	-4.12e-05	2.84e-05	-6.88e-06	-1.3e-05	-1.2e-05	-1.59e-05	-1.89e-05	-1.04e-05	-5.92e-06	-3.96e-07	0	0	-2.33e-05	2.22e-05	7.99e-05	0.000160347	0.000218222
NC342	wet	2019 SAM maize panel	Midflowering	-15912.3	0.426172	-0.218765	-408.672	-0.083291	0.00414643	-1.15998	22.1979	3.08028	-4.23785	24.2419	-152.491	-0.446501	1.60173	NC346	dry	2019 SAM maize panel	Midflowering	-0.0585482	0.000310565	-0.00601447	0.000810673	0.000907992	0.000196415	-8.38e-05	-0.000112069	-0.000168202	-0.000195649	-0.000142367	-0.000106277	-0.000100546	-0.000128526	-0.000113544	-9.26e-05	-6.79e-05	-4.22e-05	-2.3e-05	-6.35e-06	-3.96e-07	0	0	0.000187153	0.000374143	0.000476949	0.0007668	0.000949121
NC344	wet	2019 SAM maize panel	Midflowering	1462.63	-0.606768	1.26824	573.845	-0.0244885	0.000668187	1.0757	-5.0267	-8.82213	24.814	-8.49443	-16.0393	0.668561	-4.74555	NC348	dry	2019 SAM maize panel	Midflowering	-0.0894912	-0.000200359	-0.00285328	-0.000228416	-0.000134402	-5.46e-05	-3.73e-05	-3.18e-06	4.26e-06	8.82e-06	1.56e-05	2.99e-05	3.91e-05	5.16e-05	3.15e-05	3.04e-05	1.77e-05	1.31e-05	1.17e-05	2.4e-06	5.35e-08	0	0	-1.32e-05	-3.61e-05	-2.75e-05	-0.000101576	-0.000161512
NC346	wet	2019 SAM maize panel	Midflowering	-4257.3	-0.0151512	-0.0631189	-887.729	0.0268938	-0.00130808	-11.6155	-20.7377	-5.45759	-1.37957	-24.1619	-86.0525	-3.87975	-0.894619	NC350	dry	2019 SAM maize panel	Midflowering	-0.102882	-7.13e-05	-0.00247004	9.29e-05	-1.41e-05	8.26e-05	0.000121362	8.64e-05	6.63e-06	5.65e-06	-3.53e-05	-2.76e-05	-9.84e-05	-8.5e-05	-5.12e-05	-2.33e-05	-4.31e-06	5.27e-06	-2.16e-06	-1.52e-06	-9.02e-08	0	0	0.000156193	0.000252558	0.000269588	0.000333763	0.000481105
NC348	wet	2019 SAM maize panel	Midflowering	-5742.54	0.0310523	0.641614	-594.902	0.0843651	-7.99e-05	-17.0665	-17.8642	-17.7775	12.6225	-23.511	-96.2922	-4.54184	-1.84927	NC352	dry	2019 SAM maize panel	Midflowering	0.00401813	-7.97e-05	0.000419552	8.7e-05	0.000261604	0.000135417	2.46e-05	1.68e-05	2.95e-05	6.42e-05	1.76e-05	-3.68e-05	-5.42e-05	-8.65e-05	-5.34e-05	-6.01e-05	-5.57e-05	-3.69e-05	-1.72e-05	-4.02e-06	-3.02e-07	0	0	1.04e-05	3.85e-06	-6.3e-05	-3.8e-05	9.65e-05
NC350	wet	2019 SAM maize panel	Midflowering	-9133.62	0.246979	-0.341616	-384.074	0.0935403	0.000747828	-19.6763	-40.7593	4.13526	-7.26116	-47.556	-158.792	-1.85315	-1.97177	NC356	dry	2019 SAM maize panel	Midflowering	0.137832	-0.000214547	0.00073751	-0.00021863	7.57e-05	5.44e-07	1.74e-05	1.92e-05	5.64e-05	9.93e-06	-1.17e-05	2.38e-05	6.56e-06	7.39e-06	-2.41e-05	-1.28e-05	-8.86e-06	4.72e-06	-9.2e-07	-3.75e-06	-2.65e-07	0	0	-4.78e-05	-5.2e-05	-4.87e-06	4.02e-05	0.000157927
NC352	wet	2019 SAM maize panel	Midflowering	-17417.7	0.161894	-0.778513	-2023.18	0.115453	0.000426293	-25.3297	-30.2545	9.39083	-15.7103	-36.8796	-200.668	-4.17484	-0.623519	NC358	dry	2019 SAM maize panel	Midflowering	-0.044315	-0.000388262	-0.00409498	-0.000267201	-0.000196641	2.81e-05	-3.36e-05	-2.53e-05	2e-05	7.44e-05	6.26e-05	2.88e-05	2.37e-05	2.13e-05	3.81e-05	3.7e-05	4.02e-05	2.33e-05	7.08e-06	-9.98e-07	-1.29e-07	0	0	-7.74e-05	-0.000167043	-0.000262232	-0.000381581	-0.000465172
NC356	wet	2019 SAM maize panel	Midflowering	2116.92	-0.161268	-0.265791	2414.45	-0.0773367	0.0020689	43.4171	56.7312	7.48799	-5.59207	70.8298	-13.4261	3.56528	2.94105	NC360	dry	2019 SAM maize panel	Midflowering	0.0459806	0.000107842	-0.00018942	-0.000457318	-0.000133919	0.000531185	0.000411431	-5.73e-06	-8.26e-05	-0.000101994	-7.57e-05	-5.5e-05	-2.88e-05	-2.6e-05	-3.19e-05	-2.49e-05	-7.56e-06	3.54e-07	-4.38e-06	-5.76e-06	-3.96e-07	0	0	-1.35e-05	-4.63e-05	-8.04e-05	-0.000155524	-0.000233658
NC358	wet	2019 SAM maize panel	Midflowering	13192.6	0.547142	0.154398	1029.45	-0.0361328	-0.00161574	8.94886	11.5182	-7.00472	3.23097	10.0905	51.9692	0.414419	1.49002	NC362	dry	2019 SAM maize panel	Midflowering	0.095006	0.000645592	0.00721626	0.000377758	0.000577092	0.000394776	2.01e-06	-0.000161939	-0.000245298	-0.000227042	-0.000161884	-0.00011438	-9.84e-05	-8.66e-05	-4.7e-05	-2e-05	2.28e-06	1.26e-05	1.8e-05	8.68e-06	7.75e-07	0	0	0.000109126	0.000558604	0.000770975	0.000525697	0.000148102
NC360	wet	2019 SAM maize panel	Midflowering	-202.913	-0.10926	-0.225237	-644.187	-0.1044	-0.00165842	-5.37178	-10.5957	4.79491	-4.32106	-10.7601	34.1778	0.473855	0.00847589	NC364	dry	2019 SAM maize panel	Midflowering	-0.0743248	0.000152634	0.00121306	-0.000420761	-0.000325756	0.000322904	0.000464607	0.000150302	4.45e-05	-5.97e-06	3.72e-05	4.36e-05	-2.55e-05	-8.7e-05	-0.000104152	-0.000100855	-8.23e-05	-4.65e-05	-2.37e-05	-6.35e-06	-3.96e-07	0	0	9.26e-06	-3.76e-05	-2.05e-05	0.000153418	0.000285406
NC362	wet	2019 SAM maize panel	Midflowering	6838.87	-0.422406	-0.794513	1510.35	-0.045004	-0.000705862	26.7074	26.5237	13.7681	-15.6534	24.7237	19.4652	4.7767	2.7099	NC366	dry	2019 SAM maize panel	Midflowering	-0.0341548	-0.000376528	-0.00870099	0.000176734	0.000422881	0.000253244	-2.12e-05	-8.32e-05	-8.25e-05	-4.18e-05	-8.63e-05	-6.49e-05	-4.42e-05	-4.56e-05	-1.34e-05	-2.04e-05	-3.16e-05	-2.99e-05	-1.73e-05	-5.14e-06	-3.88e-07	0	0	1.42e-05	1.21e-05	0.000146958	0.000301651	0.000366907
NC364	wet	2019 SAM maize panel	Midflowering	-16343.1	-0.19274	-1.1476	-2149.21	0.057856	-0.00145188	-17.9513	-32.3441	11.1363	-22.8529	-31.3979	-102.517	-3.16858	-0.297316	ND246	dry	2019 SAM maize panel	Midflowering	0.0775215	-6.31e-05	0.000647521	0.000165155	0.000236196	0.000229421	8.07e-05	1.5e-05	5.89e-05	6.45e-05	-6.91e-05	-0.000103231	-9.31e-05	-9.59e-05	-7.41e-05	-5.7e-05	-4.56e-05	-2.3e-05	-1.59e-05	-4.43e-06	-2.65e-07	0	0	-4.21e-05	-5.09e-05	-2.01e-05	4.1e-05	0.000213925
NC366	wet	2019 SAM maize panel	Midflowering	-14653.7	-0.866148	-1.20842	-2457.64	-0.0294363	-0.00201505	-2.44901	-25.7076	13.7489	-23.8931	-23.3945	-98.1711	-2.69267	0.419048	NQ508	dry	2019 SAM maize panel	Midflowering	0.0136058	-1.04e-05	0.0025158	0.000486643	-3.77e-05	-0.000176025	-0.0001083	-1.3e-05	4.41e-05	0.000103484	6.35e-05	3.02e-05	-1.54e-05	-4.29e-05	-4.48e-05	-3.11e-05	-4.14e-05	-4.23e-05	-2.37e-05	-6.35e-06	-3.96e-07	0	0	7e-05	3.15e-06	-9.32e-05	-0.000207566	-0.000145421
ND246	wet	2019 SAM maize panel	Midflowering	-5634.54	0.404278	0.614954	-1065.61	-0.0188584	-0.00183292	-15.3145	-25.4855	-11.7705	12.5255	-27.9365	-46.2412	-0.314785	-0.674207	NS501	dry	2019 SAM maize panel	Midflowering	0.0938505	0.000209791	0.00349213	3.64e-05	-0.000292697	-9.6e-05	-4.92e-05	6.21e-05	8.9e-05	7.48e-05	8.42e-05	7.07e-05	4.34e-05	9.82e-06	-2.63e-06	-1.3e-05	-9.74e-06	-1.21e-05	-1.13e-05	-4.21e-06	-2.65e-07	0	0	-3.34e-05	-7.14e-05	-0.000150734	-0.00018716	-0.000106314
NS501	wet	2019 SAM maize panel	Midflowering	15624.1	0.410214	0.723424	1387.24	-0.00899387	-0.000741532	3.3111	21.289	-0.50515	14.2196	24.5419	132.169	2.85066	0.836046	NS701	dry	2019 SAM maize panel	Midflowering	-0.0764645	0.000495069	0.0116324	-0.000450656	-0.000663127	-0.000470695	-0.000282979	-0.000142551	-3.77e-05	6.18e-05	0.000129598	0.000123873	0.000123427	0.000139939	0.00013376	0.000116614	0.000110121	8.99e-05	7.03e-05	3.14e-05	2.92e-06	0	0	-4.73e-05	-0.000189727	-0.000368741	-0.000560489	-0.000693968
NS701	wet	2019 SAM maize panel	Midflowering	20773	-0.137612	1.47584	1731.49	-0.0105083	-0.00217679	-3.29359	17.8443	-28.6616	29.6102	6.31184	179.36	-2.10657	-0.838157	OH40B	dry	2019 SAM maize panel	Midflowering	0.00381194	0.000126511	0.00666431	0.000119173	0.000237501	0.000190395	4.54e-05	-4.18e-05	-3.79e-05	-7.17e-05	-5.19e-05	-1.64e-05	-3.73e-05	-5.31e-05	-3.63e-05	-1.28e-05	-9.43e-06	-5.24e-06	-6.16e-06	-4.44e-06	-3.52e-07	0	0	-3.14e-05	-4.48e-05	-2.53e-05	7.75e-05	0.000217454
OH40B	wet	2019 SAM maize panel	Midflowering	6789.06	0.782852	-0.383597	778.224	0.0690125	0.000309884	13.4805	2.58349	7.26885	-8.06018	-7.37312	38.8969	2.64376	2.85887	OH43	dry	2019 SAM maize panel	Midflowering	-0.0335816	-0.000633569	-0.0102513	-0.000140037	7.44e-05	8.47e-05	-2.08e-05	1.06e-05	7.58e-05	-6.5e-05	-0.000114401	-3.68e-05	-1.01e-06	-3.03e-06	-5.97e-06	1.02e-05	3.22e-05	3.42e-05	2.35e-05	9.31e-06	2.27e-07	0	0	8.22e-06	5.67e-05	2.97e-05	-1.59e-05	-5.74e-05
OH43	wet	2019 SAM maize panel	Midflowering	17298.8	-0.424767	-0.750893	857.196	-0.0711405	-0.00134171	5.94712	-6.44116	9.79311	-15.3725	-14.9152	130.842	2.24002	1.40757	OH43E	dry	2019 SAM maize panel	Midflowering	-0.00776984	-0.000999652	-0.0193679	-6.65e-05	-0.000543501	-0.000317964	-0.00022416	-0.000101648	-3.52e-05	5.14e-06	4.56e-05	9.62e-05	0.000151052	0.00015143	0.000122378	0.000113738	0.000130547	9.74e-05	5.24e-05	2.45e-05	1.35e-06	0	0	1.38e-05	-0.00014348	-0.000335593	-0.000423229	-0.000354444
OH43E	wet	2019 SAM maize panel	Midflowering	4708.83	0.0475257	-0.180857	223.746	-0.0399034	-0.0017725	-3.33034	-22.5023	1.5718	-3.23469	-29.0613	16.9309	1.56365	-0.213818	OH7B	dry	2019 SAM maize panel	Midflowering	0.0382844	5.92e-05	0.00150368	-0.000242318	-4.46e-05	-7.18e-07	-1.06e-05	-8.81e-05	-9.69e-05	-8.61e-05	-4.31e-05	9.64e-06	6.12e-05	7.24e-05	7.85e-05	8.72e-05	0.000102859	6.92e-05	3.51e-05	-1.97e-06	-2.65e-07	0	0	-5.68e-05	-6.58e-05	-0.000111018	-0.000234973	-0.00029825
OH7B	wet	2019 SAM maize panel	Midflowering	-4889.99	0.833371	0.541008	71.0498	-0.0476282	0.00131516	-3.23257	-24.2636	-2.08908	10.8805	-30.2241	-51.4559	0.302441	-0.278878	OQ403	dry	2019 SAM maize panel	Midflowering	-0.0265162	4.13e-05	-0.000168149	-0.000175746	2.9e-05	-0.000166513	-9.82e-05	-5.49e-05	-4.01e-05	-5.76e-06	1.72e-05	5.13e-05	2.23e-05	8.21e-07	4.41e-05	8.02e-05	0.000128554	6.67e-05	1.92e-05	-5.03e-07	-1.37e-07	0	0	-4.67e-05	-9.79e-05	-0.000202237	-0.000299964	-0.00031895
OQ403	wet	2019 SAM maize panel	Midflowering	-3278.8	0.16609	-0.251532	368.665	-0.0108761	0.00161755	-2.37974	1.35319	0.740302	-4.80649	0.43893	-17.7776	-1.44135	1.11887	OS420	dry	2019 SAM maize panel	Midflowering	0.00648204	0.000490839	0.00604491	-0.000185256	-0.000254659	-0.000155749	-9.22e-05	-3.01e-05	1.76e-05	-6.13e-06	3.45e-05	7.45e-05	0.000103582	0.000112333	0.000119409	7.08e-05	6.95e-05	2.89e-05	9.89e-06	4.41e-08	-1.51e-07	0	0	-4.51e-05	-5.32e-05	-0.00010636	-0.000237423	-0.000284787
OS420	wet	2019 SAM maize panel	Midflowering	27662.3	0.0212168	1.35386	2562.67	-0.0692892	0.000253583	24.8188	47.6749	-16.2273	27.0735	68.4604	260.556	3.0354	-2.52758	PA762	dry	2019 SAM maize panel	Midflowering	-0.0229215	-0.000455305	-0.00765214	0.00113823	0.000887601	0.000293129	0.00011444	-5.54e-05	-0.000216548	-0.0003268	-0.00031395	-0.000226696	-0.000179422	-0.000185925	-0.000153655	-0.000111891	-8.25e-05	-4.65e-05	-2.37e-05	-6.35e-06	-3.96e-07	0	0	0.000177328	0.000382309	0.00065319	0.000770913	0.00109661
PA762	wet	2019 SAM maize panel	Midflowering	-24608	-0.487064	-2.35078	-3736.55	0.00350251	-0.00149554	-24.8384	-39.5663	33.3861	-46.6959	-49.5785	-178.782	0.624058	-0.613888	PA875	dry	2019 SAM maize panel	Midflowering	-0.0486516	0.000662515	0.0139422	-0.000287491	-0.000294865	5.82e-05	-4.79e-05	-7.18e-05	4.46e-05	2.71e-05	1.5e-05	2.76e-05	5.57e-05	0.000104687	0.000111841	9.09e-05	6.47e-05	8.6e-06	-4.99e-06	-1.11e-06	-1.34e-07	0	0	-7.56e-05	-0.000181419	-0.000254984	-0.000338173	-0.000410803
PA875	wet	2019 SAM maize panel	Midflowering	8474.97	0.150117	-0.326192	1044	-0.0289295	-0.000509083	23.5603	7.40659	5.81342	-6.64979	4.46311	24.8093	1.4606	1.07969	PA880	dry	2019 SAM maize panel	Midflowering	0.0639865	-0.000584634	-0.0101118	-0.000344891	-0.000649388	-0.00030982	-9.5e-05	-1.31e-05	2.59e-05	0.000108975	0.000135214	0.000118771	0.000133669	0.000191685	0.000173177	0.000109835	6.06e-05	2.82e-05	2.09e-05	7.6e-06	3.49e-07	0	0	-4.99e-05	-0.00020474	-0.000339979	-0.000451887	-0.000512754
PA880	wet	2019 SAM maize panel	Midflowering	3325.02	-0.169032	0.32227	1164.59	-0.0236009	0.000781463	20.3222	3.43785	-1.66223	6.40225	-2.03313	44.9824	2.25205	0.520697	PA91	dry	2019 SAM maize panel	Midflowering	0.0216227	-0.00086429	-0.015403	-7.06e-05	-9.66e-05	3.24e-05	7.55e-05	4.56e-05	2.62e-05	2.74e-05	2.15e-05	2.32e-06	-8.45e-06	-2.06e-05	2.73e-06	-7.25e-06	-2.92e-05	-1.76e-05	-5.91e-06	4.5e-07	-3.73e-08	0	0	-3.02e-05	-6.85e-05	-8.37e-05	-3.78e-05	-4.8e-06
PA91	wet	2019 SAM maize panel	Midflowering	3219.03	0.372619	2.16822	927.087	0.0258167	0.000983001	-10.8983	-2.59847	-25.4833	43.1064	-1.19209	-6.91358	-0.115891	-7.8118	PB80	dry	2019 SAM maize panel	Midflowering	-0.0782412	0.000587762	0.0109948	-0.000471562	-0.000494943	-0.000177638	5.62e-05	7.12e-05	0.000176103	0.000223587	7.69e-05	1.65e-05	-7.92e-06	-1.76e-06	2.06e-05	2.95e-05	4.02e-05	3.38e-05	2.38e-05	1.01e-05	6.82e-07	0	0	-6.99e-05	-0.000173815	-0.000296882	-0.000435234	-0.000529329
PB80	wet	2019 SAM maize panel	Midflowering	11059.6	0.466976	1.43747	476.717	-0.012439	-0.00179307	-7.47723	4.78844	-31.7768	28.9688	12.5228	135.223	-1.67945	-1.61433	PHG35	dry	2019 SAM maize panel	Midflowering	-0.0446802	-0.000403778	-0.00249858	-0.000495132	-0.00047845	-0.000378284	-0.00026727	-0.00014482	-6.49e-05	-5.16e-05	-2.44e-05	2.35e-05	2.11e-05	3.79e-05	6.9e-05	7.75e-05	8.3e-05	7.74e-05	6.43e-05	3.5e-05	3.47e-06	0	0	-7.84e-05	-0.000164976	-0.000244332	-0.000326932	-0.000332243
PHG35	wet	2019 SAM maize panel	Midflowering	-6362.16	0.0743434	-0.344908	-749.171	-0.0346929	-0.000772561	-1.22532	2.71843	1.39465	-6.74023	-4.49822	0.90849	1.02718	1.54248	PHG39	dry	2019 SAM maize panel	Midflowering	-0.0344892	-0.000424359	-0.00548234	0.000279177	0.00050649	0.000165032	-5.31e-06	-0.000170558	-0.000194937	-0.000175332	-0.000114804	-6.12e-05	-2.81e-05	-7.79e-06	2.8e-05	4.04e-05	5.58e-05	2.29e-05	6.07e-07	-1.28e-06	-1.69e-07	0	0	2.89e-05	3.38e-05	1.3e-05	-6.55e-05	-0.000176516
PHG39	wet	2019 SAM maize panel	Midflowering	17707.7	0.389228	0.0709937	1595.79	-0.157455	-0.00166977	35.9083	33.5346	0.335298	1.67898	46.2016	135.405	4.06099	2.19447	PHG47	dry	2019 SAM maize panel	Midflowering	-0.00131281	0.000720106	0.0144834	0.000349097	-6.15e-05	8.84e-05	2.76e-05	1.84e-05	6.03e-05	0.000128535	0.000119639	2.17e-05	-9.85e-05	-0.000109995	-0.000100287	-7.79e-05	-6.11e-05	-3.5e-05	-1.74e-05	-4.44e-06	-2.65e-07	0	0	6.93e-05	4.25e-06	-1.02e-05	1.02e-06	5.66e-05
PHG50	wet	2019 SAM maize panel	Midflowering	28721.7	-0.656701	2.72178	5546.16	-0.173629	0.00282219	38.4249	35.6417	-38.3645	53.9856	41.4057	303.145	2.40715	1.8544	PHG50	dry	2019 SAM maize panel	Midflowering	0.00470429	0.000901536	0.013528	-0.000492817	-0.000443419	-0.000275587	-0.000154203	-7.92e-05	-4.23e-05	2e-05	7.99e-05	8.2e-05	0.000105109	0.000154149	0.000156335	0.00015223	0.00017652	0.000107934	6.91e-05	-2.74e-07	-2.65e-07	0	0	-6.06e-05	-0.000198986	-0.000389672	-0.000542023	-0.000621524
PHG71	wet	2019 SAM maize panel	Midflowering	10930.5	0.190174	0.830013	986.662	0.0609825	-0.000476233	-11.066	-9.38726	-12.635	16.6565	-10.3828	89.173	-1.35298	-0.0108113	PHG71	dry	2019 SAM maize panel	Midflowering	0.0485109	-0.000333148	-0.00519939	-0.000500739	-0.000403642	-0.00016361	-5.19e-06	7.16e-05	0.00013954	0.000225133	0.000170905	9.07e-05	3.7e-05	2.27e-05	1.19e-05	2.75e-05	3.13e-05	2.8e-05	1.99e-05	6.17e-06	5.13e-07	0	0	-8.18e-05	-0.000163012	-0.000207593	-0.000139864	-4.44e-05
PHG72	wet	2019 SAM maize panel	Midflowering	6529.46	1.00951	1.71772	971.571	-0.137643	-0.000494022	1.62826	48.2661	-17.2076	34.6744	46.9268	-18.4294	-0.581973	-3.54713	PHG72	dry	2019 SAM maize panel	Midflowering	-0.0120642	-0.000248538	-5.47e-06	0.000252031	-0.000403924	-3.87e-05	-5.15e-05	-5.37e-05	-7.24e-05	-7.78e-05	-7.25e-05	-3.2e-05	1.06e-05	3.65e-05	5.95e-05	5.87e-05	7.18e-05	4.91e-05	3.5e-05	1.4e-05	7.57e-07	0	0	-2.21e-05	-0.000170953	-0.000237293	-0.000262483	-0.000282601
PHG83	wet	2019 SAM maize panel	Midflowering	11044.1	0.489514	-0.220082	1437.92	-0.114781	-0.000900666	29.3074	30.8204	-1.93633	-4.09269	22.1176	56.9667	0.205345	3.503	PHG83	dry	2019 SAM maize panel	Midflowering	0.0501988	6.98e-05	0.00156664	0.000105383	4e-05	1.68e-05	-7.68e-05	-9.01e-05	-6.91e-05	-6.79e-06	1.57e-05	-5.68e-06	-1.06e-05	-2.88e-06	2.57e-05	6.21e-05	6.01e-05	4.21e-05	8.17e-06	-3.47e-06	-2.65e-07	0	0	-6.24e-05	-0.000124897	-0.0001513	-0.000233047	-0.000216089
PHG86	wet	2019 SAM maize panel	Midflowering	30934.4	-0.225834	-0.26689	2032.93	-0.0907385	-0.00201002	29.2034	55.2325	-0.201341	-5.15505	60.8643	291.509	4.44234	2.45667	PHG86	dry	2019 SAM maize panel	Midflowering	-0.00091548	-0.000383171	-0.00661278	-2.55e-05	-2.06e-05	-8.81e-05	-0.000173783	-0.000132821	-6.86e-05	-2.19e-05	5.56e-05	9.57e-05	0.000128623	0.000105657	7.02e-05	6.04e-05	1.1e-05	7.48e-06	7.15e-06	5.16e-06	1e-07	0	0	-3.9e-05	-5.4e-05	-0.000131083	-0.0001787	-0.000260797
PHH93	wet	2019 SAM maize panel	Midflowering	51703.7	0.587545	1.95005	6606.25	0.0166329	0.00152707	33.0813	20.8852	-29.2118	38.4698	23.4755	460.672	3.30469	0.86435	PHH93	dry	2019 SAM maize panel	Midflowering	0.0320892	-0.000539092	-0.00807683	-0.000753873	-0.000847007	-0.000355012	-8.87e-05	0.000237592	0.000312036	0.000190061	5.15e-05	6.46e-05	0.000108169	0.000143131	0.000146918	0.000130351	9.54e-05	3.86e-05	2.69e-06	-4.07e-06	-2.65e-07	0	0	-9.61e-05	-0.000244359	-0.000366478	-0.000453223	-0.000442852
PHJ40	wet	2019 SAM maize panel	Midflowering	21667.1	0.460533	0.944399	2660	-0.00705495	-0.000878484	-8.36888	28.1576	-13.33	19.3636	23.0958	93.3057	-1.33809	1.82174	PHK76	dry	2019 SAM maize panel	Midflowering	0.083487	0.00129172	0.0254871	0.000270171	0.000262492	1.93e-05	-0.000138837	-0.000118713	-8.68e-05	-1.11e-05	5.74e-05	6.05e-05	7.68e-05	4.1e-05	-1.48e-06	-4.43e-05	-6.01e-05	-4.22e-05	-2.32e-05	-6.33e-06	-3.96e-07	0	0	3.3e-05	7.27e-05	6.21e-05	1.82e-05	-5.23e-05
PHK76	wet	2019 SAM maize panel	Midflowering	8875.14	0.100825	0.74844	745.616	-0.100981	-0.00192727	6.90906	-0.461982	-5.38835	15.1838	2.95925	95.2079	0.293123	0.0403314	PHN11	dry	2019 SAM maize panel	Midflowering	-0.0927897	0.000322684	0.00529929	0.000570879	-9.55e-06	-0.000149011	-0.000250741	-0.000218494	-0.000117681	-4.18e-05	-9.8e-07	1.66e-05	5.83e-05	2.19e-05	8.87e-06	-2.16e-06	9.16e-06	1.15e-05	2.07e-05	1.13e-05	1.52e-06	0	0	0.000109294	5.39e-05	-8.24e-06	-8.32e-05	-0.000191813
PHN11	wet	2019 SAM maize panel	Midflowering	-449.288	-0.279065	-0.112857	515.898	-0.0592571	0.000546134	12.6204	-1.62526	3.79073	-2.40302	4.22785	-43.3989	1.72432	0.691406	PHT77	dry	2019 SAM maize panel	Midflowering	-0.0133582	0.000372323	0.00846685	-5.95e-05	0.000364678	0.00022613	0.000176074	-6.57e-05	-9.54e-05	-8.32e-05	-3.44e-05	-1.16e-05	2.82e-05	-1.05e-05	-3.97e-05	-3.24e-05	-4.58e-05	-3.96e-05	-2.23e-05	-6.28e-06	-3.96e-07	0	0	1.32e-05	0.000178884	0.000318782	0.000345384	0.00015608
PHT77	wet	2019 SAM maize panel	Midflowering	43358.4	-0.00423425	1.94885	4975.47	0.0537074	0.00127888	27.3055	38.3214	-28.0011	38.1814	33.0055	378.119	1.59121	-0.93238	PHV63	dry	2019 SAM maize panel	Midflowering	-0.0161982	0.000585416	0.0125841	-0.00019843	0.00016275	0.000198795	0.000174873	4.68e-05	-1.1e-05	-3.26e-05	-3.18e-05	1.07e-05	-1.38e-05	-3.44e-06	7.53e-06	-3.68e-05	-7.18e-05	-4.62e-05	-2.37e-05	-6.35e-06	-3.96e-07	0	0	-3.63e-05	-2.45e-05	1.05e-05	0.00011279	0.000268376
PHV63	wet	2019 SAM maize panel	Midflowering	3082.44	0.0122952	-0.132485	287.69	-0.0209083	0.00117262	0.970679	-7.9116	3.74305	-3.43867	-8.82489	88.0314	1.77495	1.04178	PHW17	dry	2019 SAM maize panel	Midflowering	-0.0669689	0.000134398	0.00736632	-0.000535533	-0.000470116	-0.000251262	-1.34e-05	0.000230186	0.000160982	0.000126327	5.97e-05	3.35e-05	5.45e-05	0.000111276	0.000115895	6.08e-05	3.59e-05	1.48e-05	-8.6e-06	-3.45e-06	-2.27e-07	0	0	-1.8e-05	-4.32e-05	-0.000162643	-0.000298284	-0.000321821
PHW17	wet	2019 SAM maize panel	Midflowering	9687.82	0.06892	0.163217	-284.25	0.0582605	-0.00190939	-9.30918	-16.1624	-6.56198	3.2092	-11.8822	140.837	-3.62369	-0.401871	PHW43	dry	2019 SAM maize panel	Midflowering	0.0420606	0.000862988	0.013621	8.87e-05	1.43e-05	9.34e-05	9.27e-05	6.61e-05	9.23e-05	0.000144384	3.31e-05	-8.42e-05	-9.83e-05	-8.23e-05	-6.73e-05	-5.71e-05	-4.79e-05	-4.16e-05	-1.87e-05	-3.83e-06	-3.86e-07	0	0	-1.25e-05	-1.72e-05	-2.38e-06	1.68e-05	0.000132503
PHW43	wet	2019 SAM maize panel	Midflowering	1484.83	0.310134	0.606717	672.206	0.0317735	0.00068924	0.555966	5.10983	-8.2047	11.5864	9.22358	19.4652	1.43102	0.285958	PHW65	dry	2019 SAM maize panel	Midflowering	0.0545483	0.000366596	0.0070149	0.000509118	9.54e-05	-1.35e-05	-0.000135494	-9.55e-05	-9.28e-05	-6.97e-05	-2.47e-05	6.61e-06	9.51e-06	1.08e-05	-6.29e-06	-1.4e-05	-1.52e-05	-1.35e-05	-3.46e-06	1.01e-06	4.47e-10	0	0	-4.12e-06	-6.98e-05	-0.000144395	-0.000208457	-0.000241836
PHW65	wet	2019 SAM maize panel	Midflowering	3415.66	-0.387814	-0.213397	-140.345	0.00897283	-0.00166801	-4.83954	-14.1357	5.38514	-4.04389	-20.8627	61.9374	1.13852	-0.360235	PHWG5	dry	2019 SAM maize panel	Midflowering	0.0496981	0.000196155	-0.0036216	0.000462162	0.000181004	6.55e-05	-2.48e-05	-6.13e-05	-8.73e-05	-2.14e-05	5.03e-05	2e-05	-2.02e-05	-0.000102087	-0.000110352	-9.84e-05	-8.21e-05	-4.65e-05	-2.37e-05	-6.35e-06	-3.96e-07	0	0	6.52e-05	9.54e-05	0.000134562	0.000182161	0.000133999
PHWG5	wet	2019 SAM maize panel	Midflowering	12989.8	0.185763	0.0532251	998.681	-0.0316342	-0.000814854	25.2418	21.6472	5.80629	1.04695	28.8824	103.391	3.12994	1.43235	PHZ51	dry	2019 SAM maize panel	Midflowering	0.0515526	-0.000396069	-0.00594675	0.000111016	1.03e-05	-6.99e-05	-6.44e-05	-7.37e-05	-1.99e-05	-3.1e-06	1.28e-05	3.24e-05	7.55e-05	3.35e-05	-1.73e-06	-1.13e-05	1.16e-05	9.16e-06	1.97e-06	-2.2e-06	-1.62e-07	0	0	-4.63e-05	-7.55e-05	5.06e-05	1.24e-05	-6.46e-05
PHZ51	wet	2019 SAM maize panel	Midflowering	15043	-0.190693	1.16522	2384.58	-0.151189	0.0015511	28.8631	43.9318	-12.4475	22.8799	40.5688	127.583	4.51352	-0.706669	POP-N-EAT	dry	2019 SAM maize panel	Midflowering	0.0461957	-0.000622697	-0.0167464	0.000274166	0.00056288	0.000480307	0.000390722	0.000109982	-1.18e-05	-0.000130614	-0.000261473	-0.000256349	-0.000225747	-0.000208794	-0.000159843	-0.000113188	-8.25e-05	-4.65e-05	-2.37e-05	-6.35e-06	-3.96e-07	0	0	7.96e-05	0.00020388	0.00034511	0.000684796	0.000828941
POP-N-EAT	wet	2019 SAM maize panel	Midflowering	-32578.7	0.857925	-2.037	-3758.24	0.154132	0.00108292	-33.8299	-16.1592	21.1551	-40.7112	-26.5522	-211.374	-7.4896	1.33125	Q381	dry	2019 SAM maize panel	Midflowering	-0.0564087	0.000266665	-0.00475571	0.000107607	-0.000338092	-0.000409673	-0.000316567	-0.000181087	-6.7e-05	3.57e-05	0.000132296	0.00015049	0.000158014	0.000158621	0.000131449	0.000123449	0.000111497	5.27e-05	2.38e-05	6.69e-06	5.27e-08	0	0	8.52e-05	-0.000101278	-0.000239452	-0.000348902	-0.000300545
Q381	wet	2019 SAM maize panel	Midflowering	9099.96	0.141367	-1.21271	649.665	0.0216712	0.000386701	31.8235	27.3522	18.8323	-24.5307	24.7576	3.08709	4.128	4.20678	R109B	dry	2019 SAM maize panel	Midflowering	0.0280704	0.000537188	0.00394996	-0.000459188	-0.000416435	-0.000194384	-8.89e-05	1.07e-05	0.000149273	0.000227798	0.000234021	0.000168825	0.000151477	0.00011515	2.52e-05	-2.69e-05	-3.98e-05	-1.96e-05	-9.68e-06	-2.01e-06	-1.9e-07	0	0	-7.07e-05	-0.000176795	-0.000250731	-0.000368449	-0.000361843
R109B	wet	2019 SAM maize panel	Midflowering	30007.4	0.0229874	1.64581	3464.84	-0.0980041	-0.000145543	12.9149	-6.00403	-13.8732	32.9345	13.8715	236.545	2.66918	-2.45497	R168	dry	2019 SAM maize panel	Midflowering	-0.0812797	0.000185838	0.00602713	-0.000644828	-0.000709938	-0.000359443	-0.000176938	-8.82e-05	-2.85e-05	5.8e-06	2.42e-05	7.44e-05	0.000129776	0.000169931	0.000181911	0.000195217	0.000216096	0.000183379	0.000119946	4.31e-05	2.91e-06	0	0	-8.65e-05	-0.000235118	-0.000370352	-0.000502299	-0.000552213
R168	wet	2019 SAM maize panel	Midflowering	-127.296	-0.29096	0.162678	632.95	0.039766	0.00215201	1.32123	6.27077	2.98313	2.96342	0.0352065	17.8563	1.11762	1.90337	R177	dry	2019 SAM maize panel	Midflowering	-0.0592649	0.000143167	0.00309961	-0.000457412	-0.000240741	-2.28e-05	0.000144061	0.000162853	0.000146953	0.000115432	5.07e-05	2.12e-05	1.43e-05	1.21e-05	1.02e-05	-8.77e-06	-3.1e-05	-2.63e-05	-1.87e-05	-5.84e-06	-3.91e-07	0	0	-6.34e-05	-0.000111823	-0.000181353	-0.00020267	-0.000132074
R177	wet	2019 SAM maize panel	Midflowering	4621	-0.519982	0.18327	598.711	-0.100742	2.89e-05	6.04617	-6.98	5.93846	3.88766	-12.5035	34.5869	3.17157	-1.38362	R229	dry	2019 SAM maize panel	Midflowering	-0.0111562	0.000151192	0.0042198	-0.000147466	-8.19e-05	0.000116183	0.000194438	9.27e-05	4.37e-05	7.36e-06	-4.07e-05	-7.43e-05	-6.17e-05	-5.52e-05	-3.85e-05	-2.34e-05	-1.67e-05	-1.9e-06	8.97e-06	2.05e-06	1.19e-07	0	0	6.59e-06	5.87e-05	0.000114435	0.000216851	0.000160915
R4	wet	2019 SAM maize panel	Midflowering	-10781.4	0.450044	-0.0821461	-1529.95	0.0940267	-0.0014445	-25.847	-43.4874	-3.64876	-2.17632	-45.6466	-100.127	-4.66419	-2.73755	R4	dry	2019 SAM maize panel	Midflowering	-0.0613793	0.000137325	0.00141092	1.74e-05	-6.8e-05	2.45e-05	0.000206254	0.000289349	0.00029406	1.57e-05	-0.00013082	-0.000102392	-7.83e-05	-0.000113442	-0.000119734	-9.33e-05	-7.85e-05	-4.64e-05	-2.37e-05	-6.35e-06	-3.96e-07	0	0	9.17e-05	0.000140236	0.000140107	0.000179529	0.000245285
S8324	wet	2019 SAM maize panel	Midflowering	-5829.7	-0.420316	0.75184	-779.079	0.204621	-0.00138788	-18.7912	-23.0939	-16.3119	15.2732	-31.1238	-73.2517	-2.71328	-1.83648	S8324	dry	2019 SAM maize panel	Midflowering	-0.0712758	0.00052762	0.00948522	-0.000232104	-0.000420047	-0.000180597	-4.35e-05	6.68e-05	3.68e-05	6.29e-05	6.35e-05	2.44e-05	1.03e-05	1.81e-05	2.87e-05	3.37e-05	4.38e-05	3.56e-05	3.22e-05	1.6e-05	9.24e-07	0	0	-4.55e-05	-0.00014077	-0.000219192	-0.000315616	-0.000391142
S8326	wet	2019 SAM maize panel	Midflowering	8033.89	0.334226	0.0747807	1068.41	-0.0472657	-0.00155982	21.7053	12.3283	-4.90961	2.25983	37.0028	10.5822	-0.542117	1.40158	S8326	dry	2019 SAM maize panel	Midflowering	0.0964452	1.96e-05	-0.00149491	8.8e-05	4.23e-05	-7.85e-05	-0.000113886	-5.08e-05	-5.34e-05	-2.25e-05	2.78e-05	6.37e-05	9.79e-05	5.12e-05	2.04e-05	3.7e-05	1.47e-05	-2.22e-06	-3.19e-06	1.23e-06	-3.58e-09	0	0	-7.47e-05	-8.05e-05	-4.58e-05	-8.21e-05	-4.05e-05
SA24	wet	2019 SAM maize panel	Midflowering	-27944.3	0.331959	-1.39301	-3570.65	0.0253864	-0.00191871	-27.6573	2.98914	24.6343	-27.0834	-3.31297	-240.924	0.995289	-2.3332	SA24	dry	2019 SAM maize panel	Midflowering	-0.0117952	0.000753278	0.00914364	-0.000149479	4.98e-05	0.000255782	0.000125255	-2.9e-05	-3.58e-05	-2.95e-05	-1.94e-05	-7e-06	-3.87e-07	-4.51e-05	-4.33e-05	-2.52e-05	-5.72e-06	-8.86e-06	-9.11e-06	-3.84e-06	-2.65e-07	0	0	-8.75e-05	-0.000200418	-0.000275623	-0.000325727	-0.000270525
SC213R	wet	2019 SAM maize panel	Midflowering	-763.638	-0.40657	-0.334256	-1074.09	-0.0690247	-0.00101068	-2.51571	-22.651	3.96799	-6.56833	-22.175	73.0338	2.10882	-0.847045	SC213R	dry	2019 SAM maize panel	Midflowering	-0.0365173	-0.000284204	-0.00488532	0.000249097	2.7e-05	-0.000123912	-0.000179677	-6.43e-05	-3.35e-05	-1.37e-06	3.52e-05	2.8e-05	2.24e-05	1.12e-05	9.57e-06	2.19e-05	7.61e-06	-4.34e-06	2.56e-06	9.24e-07	-1.07e-07	0	0	-2.21e-06	5.36e-05	4.79e-05	1.98e-05	-9.57e-05
SC357	wet	2019 SAM maize panel	Midflowering	22750.5	1.01563	0.992726	3036.07	0.0286903	0.000551978	5.33218	4.45521	-21.0147	19.8589	4.44229	251.649	-3.43017	0.653483	SC357	dry	2019 SAM maize panel	Midflowering	0.0407859	-0.000349399	-0.00515546	-0.000156673	-0.000271822	-0.0001936	-3.7e-05	2.12e-05	8.41e-05	0.000131788	0.000130302	9.06e-05	5.16e-05	1.19e-05	2.34e-05	1.62e-05	-6.02e-06	-5.96e-06	-2.68e-06	-1.4e-06	-1.27e-07	0	0	3.86e-05	-3.03e-06	-4.4e-05	-0.000130391	-0.000195762
SC55	wet	2019 SAM maize panel	Midflowering	1559.85	-0.30892	0.162862	-447.996	-0.0894272	-0.00106738	6.37164	17.1117	-0.785387	3.76864	16.706	83.409	1.93735	0.724374	SC55	dry	2019 SAM maize panel	Midflowering	0.0165364	0.000303513	0.00970802	-0.000107473	-3.95e-05	0.000104799	0.000115299	6.72e-05	1.56e-05	1.6e-05	2.39e-05	7.26e-05	1.73e-05	-5.35e-05	-6.91e-05	-5.99e-05	-5.71e-05	-3.41e-05	-1.74e-05	-4.44e-06	-2.65e-07	0	0	-3.54e-05	-0.000103886	-0.000130649	-0.000104591	-5.8e-05
SD40	wet	2019 SAM maize panel	Midflowering	2843.8	-0.217252	-0.517836	-422.541	-0.0744603	-0.00172185	7.11656	7.22637	6.39172	-9.55793	2.26778	61.8901	2.54696	1.21376	SD40	dry	2019 SAM maize panel	Midflowering	-0.000229759	-0.000639252	-0.00490592	-0.00054082	-0.000551344	-0.000450652	-0.000282254	-7.27e-05	0.000121278	0.00020677	0.00017844	0.000107993	0.000121803	0.00013737	0.000140043	0.000147776	0.000137991	0.000116816	5.92e-05	1.03e-05	1.09e-06	0	0	-0.000101697	-0.000224319	-0.000354861	-0.000492428	-0.000535992
SD44	wet	2019 SAM maize panel	Midflowering	17492.5	-0.528083	0.410635	2434.7	-0.0947591	-0.000247304	26.7569	41.2095	-2.72119	8.2527	46.2912	167.779	2.98082	4.05099	SD44	dry	2019 SAM maize panel	Midflowering	0.0639134	-2.38e-05	0.000182022	-0.000220709	-4.12e-05	-7.08e-05	-1.81e-05	3.55e-05	3.08e-05	5.91e-05	4.94e-05	4.03e-05	3.87e-05	3.09e-05	3.72e-05	4.24e-05	1.66e-05	-9.35e-06	-9.83e-06	-4.24e-06	-2.65e-07	0	0	-7.59e-05	-9.9e-05	-0.000109244	-0.000153307	-0.000165277
SG1533	wet	2019 SAM maize panel	Midflowering	-12166.5	0.18987	0.101402	-1044.48	-0.0210147	0.00105409	-20.8443	-15.2618	-14.093	1.97967	-11.3907	-117.945	-5.6916	-1.17813	SG1533	dry	2019 SAM maize panel	Midflowering	-0.113301	4.97e-05	0.00124987	-2.96e-05	-4.24e-05	0.000195131	5.13e-05	-0.000115025	-0.000162309	-0.000161318	-0.00010529	-5.59e-05	-1.9e-05	3.8e-05	6.78e-05	8.42e-05	9.71e-05	7.31e-05	3.17e-05	3.9e-06	2.54e-07	0	0	2.38e-06	-0.000109108	-0.000181401	-0.000243214	-0.00021681
SG18	wet	2019 SAM maize panel	Midflowering	26258.7	0.238808	0.684331	2343.93	-0.0318432	-0.00346184	25.0592	36.1994	-8.72006	14.1228	50.5031	294.888	2.98929	2.37273	SG18	dry	2019 SAM maize panel	Midflowering	0.016992	0.000215848	0.00359497	-0.0001332	-0.000115746	-0.00012437	-8.77e-06	1.62e-05	6.01e-06	4.59e-05	7.73e-05	6.4e-05	4.72e-05	7.53e-05	3.89e-05	3.17e-05	1.63e-05	2.51e-06	-6.35e-06	-2.76e-06	-1.41e-07	0	0	-7.7e-05	-0.00012273	-0.000196879	-0.000300508	-0.000326921
T234	wet	2019 SAM maize panel	Midflowering	-24371.1	0.274158	-1.48588	-2681.58	0.176347	0.000122948	-29.3572	-50.0963	15.3775	-29.7758	-47.2944	-190.298	-3.07828	-1.30374	T234	dry	2019 SAM maize panel	Midflowering	-0.116141	-8.21e-05	-0.00288852	-0.000720142	-0.000590291	-0.000310799	-0.000207401	-0.000108023	-5.67e-05	5.42e-06	7.57e-05	8.21e-05	0.000108066	0.000124418	0.000161433	0.000166763	0.000189161	0.000134249	7.61e-05	2.59e-05	2.14e-06	0	0	-8.31e-05	-0.000203153	-0.000301989	-0.000417317	-0.000484186
T8	wet	2019 SAM maize panel	Midflowering	1630.25	-0.601751	-0.777291	93.1557	-0.163003	0.0013965	25.7038	59.2864	16.9676	-15.3076	51.6731	63.0505	5.22015	3.56794	T8	dry	2019 SAM maize panel	Midflowering	0.089132	0.000205441	-0.00314095	0.000238021	0.000349941	0.000315408	0.000126343	4.93e-05	1.81e-05	-8.58e-05	-0.000108604	-7.02e-05	-7.1e-05	-0.000135594	-0.000121584	-9.57e-05	-7.58e-05	-4.16e-05	-2.26e-05	-6.33e-06	-3.96e-07	0	0	-4.42e-06	3.13e-05	0.00015458	0.000394779	0.000430687
TX303	wet	2019 SAM maize panel	Midflowering	3654.61	-0.123802	-0.00676704	970.949	-0.0482695	0.00135676	17.3097	-0.611139	-0.0762954	-0.627088	-3.70922	-43.549	2.3287	1.12506	TX303	dry	2019 SAM maize panel	Midflowering	-0.0180175	0.000356019	0.00616241	-0.000197778	4.48e-05	0.000456575	0.000205876	-6.69e-06	-0.000128771	-0.000211187	-0.000211796	-0.000121278	-7.68e-05	-5.23e-05	-1.05e-05	1.55e-05	2.55e-05	2.41e-05	3.41e-05	7.79e-06	4.19e-07	0	0	-4.26e-05	-3.49e-05	0.000165304	0.000122671	0.000142635
TX601	wet	2019 SAM maize panel	Midflowering	-4080.51	-0.936656	-0.591783	-756.784	0.0638737	-0.0013539	-5.76184	7.88351	8.45743	-12.0349	-0.878377	-26.0342	-1.76344	-1.92163	TX601	dry	2019 SAM maize panel	Midflowering	0.0278522	-0.000525867	-0.00789459	-0.000292497	-9.22e-05	3.34e-05	-8.79e-06	-1.67e-05	-3.65e-06	6.6e-05	0.000127213	8.06e-05	8.41e-05	7.47e-05	3.14e-05	-1.64e-05	-3.58e-05	-1.95e-05	-1.15e-05	-5.71e-06	-3.96e-07	0	0	-8.08e-05	-0.00016112	-0.000175081	-0.000141039	-0.000118396
TZI10	wet	2019 SAM maize panel	Midflowering	-3645.69	-0.256997	-1.52253	-1161.47	-0.00470196	-0.00196993	7.06142	-20.2764	24.7601	-30.3859	-25.3157	11.9701	3.7193	2.08391	TZI10	dry	2019 SAM maize panel	Midflowering	-0.0057418	-0.000608071	-0.0165249	0.00100959	0.00047898	-0.000163419	-0.000233395	-0.000131309	-1.87e-05	4.87e-05	1.58e-05	-4.83e-05	-0.000140785	-0.000144335	-0.000132969	-7.59e-05	-6.18e-05	-4.54e-05	-2.37e-05	-6.35e-06	-3.96e-07	0	0	0.000195525	0.000349675	0.00041515	0.000463735	0.000545839
TZI11	wet	2019 SAM maize panel	Midflowering	-7066.23	0.114563	0.393116	992.032	-0.050158	0.00259012	-1.02215	7.81047	-1.93378	8.08918	7.66412	-49.935	2.6874	-3.78768	TZI11	dry	2019 SAM maize panel	Midflowering	0.0284357	-0.000128158	-0.00273844	-0.000646257	-0.000557779	-0.000191713	2.02e-05	9.01e-05	0.000110931	0.000149016	0.000148316	0.000109711	9.84e-05	0.000102983	0.000101215	7.03e-05	5.79e-05	3.56e-05	1.38e-05	-1.24e-06	-1.88e-07	0	0	-0.000117902	-0.000256187	-0.000344163	-0.000440664	-0.000495642
TZI16	wet	2019 SAM maize panel	Midflowering	11770.8	0.293596	0.406465	1165.95	0.0916288	-0.00194772	-13.164	-17.128	-7.98806	8.33477	-17.9556	34.5869	-2.1795	-1.54275	TZI16	dry	2019 SAM maize panel	Midflowering	0.0138737	-0.000885542	-0.0087601	-4.86e-05	0.000446379	0.000227683	9.72e-05	3.02e-05	-6.81e-05	-5.27e-05	-0.000122483	-6.43e-05	-3.05e-05	-4.72e-05	-5.03e-05	-5.38e-05	-5.23e-05	-2.29e-05	-1.22e-05	-6.09e-06	-3.96e-07	0	0	-3.24e-05	6.26e-05	0.000175477	0.000286918	0.000504716
TZI18	wet	2019 SAM maize panel	Midflowering	-8692.76	0.162833	-0.22691	-967.459	0.102909	-0.00137666	-4.87032	-6.08184	1.80642	-3.90348	-3.58691	-109.108	-3.33749	0.473195	TZI18	dry	2019 SAM maize panel	Midflowering	-0.0705446	0.000695788	0.013485	-0.000104655	-4.76e-05	-9.2e-05	-0.000109897	-9.88e-05	-6.16e-05	2.08e-05	5.11e-05	9.85e-06	2.09e-05	1.91e-05	2.51e-05	4.19e-05	5.62e-05	5.38e-05	4.09e-05	1.58e-05	1.03e-06	0	0	-3.99e-05	-0.000139136	-0.00023265	-0.000281058	-0.000274433
TZI25	wet	2019 SAM maize panel	Midflowering	13996.5	-0.498672	0.0943306	604.668	-0.0209088	-0.00187187	-0.17912	-5.80343	-1.53689	2.39982	-8.92217	152.961	1.00955	-0.0686799	TZI25	dry	2019 SAM maize panel	Midflowering	-0.0682223	0.000107117	-0.00536243	-9.37e-05	-0.000181758	-6.68e-05	-2.75e-05	-2.2e-05	-9.12e-05	-8.72e-05	1.38e-05	4.09e-05	5.64e-05	0.000142538	0.00012919	7.57e-05	6.57e-05	1.47e-05	-7.46e-06	-3.89e-06	-2.02e-07	0	0	-1.61e-05	-7.17e-05	-9.65e-05	-0.000196061	-0.000208605
TZI8	wet	2019 SAM maize panel	Midflowering	-26712.2	0.226834	-1.76376	-2555.05	-0.064307	0.00328949	-2.06421	-19.2361	24.5597	-35.2919	-9.74765	-187.256	-0.245164	2.26533	TZI8	dry	2019 SAM maize panel	Midflowering	0.0361638	0.00026387	0.00431224	-0.000517534	-0.000251067	-6.01e-05	0.000315748	0.000334468	8.4e-05	-2.26e-06	5.28e-05	-5.15e-06	-2.01e-05	-3.01e-05	-3.84e-05	-3.38e-05	-4.11e-05	-3.15e-05	-1.63e-05	-4.42e-06	-2.65e-07	0	0	-4.58e-05	-2.33e-05	-4.47e-05	-2.3e-05	9.92e-05
TZI9	wet	2019 SAM maize panel	Midflowering	3706.49	-0.654617	1.51682	395.207	-0.0449098	-0.000476157	-7.11937	-12.1175	-24.0175	30.6241	-12.2149	57.7734	-2.70491	-0.917422	TZI9	dry	2019 SAM maize panel	Midflowering	-0.0566167	-0.000178137	-0.00715355	-0.000116636	-0.000194919	-5.55e-05	7.32e-05	7.73e-05	-4.39e-05	-8.89e-05	-7.49e-05	-1.49e-05	3.46e-05	4.67e-05	4.58e-05	3.62e-05	5e-05	4.08e-05	1.48e-05	5e-06	4.85e-07	0	0	-5.88e-05	-0.000182094	-0.000285193	-0.00038226	-0.000376154
VA17	wet	2019 SAM maize panel	Midflowering	-11707	0.465606	0.139732	-2139.13	-0.0898515	-0.00332805	-16.6181	-0.950605	4.66822	3.67801	-10.7247	-64.4927	-0.993613	0.415561	VA17	dry	2019 SAM maize panel	Midflowering	0.109917	-0.000352427	-0.00350527	0.000368117	0.000621685	0.000312371	0.000114217	1.84e-05	-3.36e-05	-3.91e-05	-0.000212241	-0.000152734	-0.000135816	-0.000149685	-0.000122175	-8.33e-05	-6.05e-05	-3.39e-05	-1.74e-05	-4.44e-06	-2.65e-07	0	0	0.000104491	0.000236197	0.000320382	0.000494943	0.000535096
VA22	wet	2019 SAM maize panel	Midflowering	-8925.53	0.193007	-0.235266	-1363.92	0.0256243	-0.0016829	-5.12445	-6.52968	2.23072	-4.0919	-10.21	-74.4876	-1.30337	0.833868	VA22	dry	2019 SAM maize panel	Midflowering	-0.0145944	0.000332291	0.000810783	0.000470388	0.000405195	0.000166615	4.03e-05	3.67e-05	-1.83e-05	-9e-05	-0.000172472	-0.000177631	-0.000139496	-0.000106537	-8.38e-05	-5.39e-05	-2.99e-05	-1.02e-05	7.83e-07	6.12e-07	-5.99e-09	0	0	7.01e-05	5.66e-05	0.000125857	0.000237454	0.000426026
VA26	wet	2019 SAM maize panel	Midflowering	15270.5	0.260272	-0.309116	2207.13	0.0078638	0.000341569	6.9103	7.2603	-0.232324	-6.41914	14.3003	43.8937	1.76222	0.946915	VA26	dry	2019 SAM maize panel	Midflowering	0.0300863	6.46e-05	0.000239205	-0.000456707	-0.000316536	-7.97e-05	0.000160527	8.74e-05	0.000181362	0.000193348	9.13e-05	2.21e-05	2.32e-05	3.16e-06	1.04e-05	1.86e-05	1.1e-05	-7.19e-06	-1.87e-05	-6.28e-06	-3.96e-07	0	0	-5.85e-05	1.68e-05	1.63e-07	-3.62e-05	-2.32e-05
VA35	wet	2019 SAM maize panel	Midflowering	27305.4	-0.102912	-0.273428	2911.36	-0.0551715	-9.09e-06	53.1042	32.5804	9.25372	-5.38565	42.7656	264.783	4.01043	1.9025	VA35	dry	2019 SAM maize panel	Midflowering	0.124733	1.16e-05	-0.00610432	1.67e-05	0.000201646	0.000118517	8.85e-05	-2.45e-06	1.96e-05	4.7e-05	7.46e-05	3.22e-05	-2.89e-05	-5.44e-05	-8.18e-05	-7.73e-05	-7.26e-05	-4.54e-05	-2.37e-05	-6.35e-06	-3.96e-07	0	0	-7.64e-05	-7.04e-05	-5.08e-05	-1.48e-05	4.49e-06
VA85	wet	2019 SAM maize panel	Midflowering	9467.9	-0.191549	0.41431	2841.69	0.0133441	0.000661243	-10.006	17.7347	1.78893	8.33781	15.294	-51.0842	2.44561	-4.43502	VA85	dry	2019 SAM maize panel	Midflowering	0.0684947	-0.000185349	-0.00433975	-0.000119738	-0.000105785	-4.8e-05	-2.44e-05	-5.46e-05	-2.69e-05	4.28e-05	0.000129081	0.0001467	8.97e-05	2.94e-05	3.08e-05	-8.15e-06	-1.31e-05	-9.75e-06	-8.32e-06	-4.11e-06	-3.42e-07	0	0	1.23e-05	3.55e-06	-8.54e-05	-0.000141215	-0.000140747
VA99	wet	2019 SAM maize panel	Midflowering	4436.23	-0.0463756	0.833939	191.615	-0.0215762	-0.00331451	5.80261	-13.0022	-10.843	17.8172	1.63622	26.1129	0.564787	-1.13022	VA99	dry	2019 SAM maize panel	Midflowering	0.0459993	-0.000430873	-0.0123722	-0.000244705	-0.000383838	-0.000308607	-4.46e-05	0.000185736	0.000301286	0.000315104	0.000293	0.000188627	2.97e-05	-8.95e-05	-0.000101476	-6.67e-05	-6.4e-05	-3.76e-05	-2.18e-05	-6.32e-06	-3.96e-07	0	0	-3.96e-05	-0.000102885	-0.000136934	-9.9e-05	2.36e-06
VAW6	wet	2019 SAM maize panel	Midflowering	-9130.87	-0.558599	-0.391908	-1524.44	-0.0108035	-0.00203481	-12.6863	-15.1288	11.8515	-7.55726	-5.8394	-142.931	0.348837	0.466897	VAW6	dry	2019 SAM maize panel	Midflowering	-0.00888073	0.000408487	0.0118232	0.000196846	0.000447276	0.000291706	3.71e-05	-4.95e-05	-6.96e-05	-5.34e-05	-6.52e-05	-6.67e-05	-4.9e-05	-3.44e-05	-7.74e-05	-9.34e-05	-7.24e-05	-3.93e-05	-1.97e-05	-4.65e-06	-3.73e-07	0	0	-2.27e-05	-1.19e-05	3.42e-05	0.000125251	0.000309753
W153R	wet	2019 SAM maize panel	Midflowering	-26485.4	0.489709	-0.962136	-2818.8	-0.137764	0.000583037	-9.71124	-22.013	4.10701	-19.0004	-23.0071	-201.162	-4.28549	0.0937052	W153R	dry	2019 SAM maize panel	Midflowering	-0.0426667	-0.000714406	-0.0114068	-0.000202344	0.000110115	8.07e-05	7.3e-05	-7.36e-06	-5.01e-05	-7.46e-05	-4.88e-05	1.03e-06	1.74e-05	-1.98e-06	-1.99e-05	-1.83e-05	4.8e-06	2.12e-05	1.7e-05	7.68e-06	5.48e-07	0	0	-5.42e-05	-2.81e-05	1.15e-05	2.93e-05	2.02e-05
W182B	wet	2019 SAM maize panel	Midflowering	-3073.65	0.473251	1.58422	-175.375	0.0419558	0.000204393	-16.5008	-15.0872	-15.4261	31.7255	-7.57258	11.9355	-3.28398	-0.98542	W182B	dry	2019 SAM maize panel	Midflowering	-0.0583447	0.000519017	0.0134262	0.000160526	0.000104462	7.73e-05	0.000120982	0.000100441	9.07e-05	1.58e-05	-5.92e-06	-2.49e-05	-6.21e-05	-9.97e-05	-0.000133894	-0.000110862	-8.25e-05	-4.65e-05	-2.37e-05	-6.35e-06	-3.96e-07	0	0	9.02e-05	0.000112143	0.000130305	0.000225762	0.000410119
W22	wet	2019 SAM maize panel	Midflowering	-26116.1	0.0110387	-0.806885	-2209.53	0.0105459	0.00288097	-13.7576	-6.59135	11.3325	-16.3412	-9.28471	-232.314	-0.777261	-0.467939	W22	dry	2019 SAM maize panel	Midflowering	-0.0395248	5.83e-05	0.00656012	-0.000304633	-0.00023984	7.99e-05	0.000427292	0.000290227	9.74e-05	-9.54e-05	-9.93e-05	-7.67e-05	-9.79e-05	-0.000105022	-7.9e-05	-4.36e-05	-2.18e-05	-5.56e-06	5.75e-06	4.53e-06	3.92e-07	0	0	8.82e-05	6.94e-05	0.000189497	0.00046451	0.000621116
W64A	wet	2019 SAM maize panel	Midflowering	6626.31	0.0651507	0.56489	706.624	0.0259288	0.000502488	2.01146	13.0972	-3.18594	10.0277	25.0389	25.8499	1.05434	-1.3238	W64A	dry	2019 SAM maize panel	Midflowering	-0.04089	-4.51e-05	0.00707307	0.000513393	0.00015924	-0.000174784	-0.000187843	-9.07e-05	-7.25e-05	-4.39e-05	-5.72e-05	-3.86e-05	-3.01e-05	-2.68e-05	-6.15e-06	1.76e-05	3.03e-05	3.69e-05	3.1e-05	1.19e-05	1.15e-06	0	0	6.33e-06	-3.48e-05	-9.61e-05	-0.000162248	-0.000113657
WF9	wet	2019 SAM maize panel	Midflowering	18547	-0.386567	0.20659	-80.467	-0.0108434	-0.00295677	4.67265	-13.4177	-0.439754	4.94767	-8.7849	206.374	-0.457616	-0.463321	WF9	dry	2019 SAM maize panel	Midflowering	-0.0975965	4.22e-06	0.005136	0.000253206	0.000436721	0.000146825	-8.84e-05	-0.000135262	-0.000140393	-0.000154401	-8.94e-05	-4.46e-05	-4.76e-05	-4.21e-05	-2.08e-06	1.13e-05	2.05e-05	1.18e-05	9.92e-06	4.37e-06	3.66e-07	0	0	-3.34e-05	-6.46e-06	8.31e-05	0.000174799	5.65e-05
ZS01250	wet	2019 SAM maize panel	Midflowering	-14548.7	-0.599604	-0.524012	-1260.01	-0.0730289	0.00229195	-5.00348	-3.89469	4.28666	-10.7539	-5.5794	-145.229	1.29161	0.857518	ZS01250	dry	2019 SAM maize panel	Midflowering	-0.0390686	-0.000769801	-0.0147791	0.000805699	0.000273016	-4.02e-05	-0.000116651	-0.000100863	-1.16e-05	-2.74e-07	-5.45e-05	-1.82e-05	-5.27e-05	-0.000108237	-0.000114547	-9.74e-05	-7.72e-05	-4.48e-05	-2.36e-05	-6.35e-06	-3.96e-07	0	0	0.000165864	0.000282329	0.000366263	0.000449821	0.000462194
ZS365	wet	2019 SAM maize panel	Midflowering	26845.6	0.323923	0.6718	1993.14	0.0321436	-0.000803967	7.80038	11.6013	-13.2594	13.5006	9.72487	229.046	0.786734	0.201892	ZS365	dry	2019 SAM maize panel	Midflowering	-0.0633943	0.000234451	0.013537	-0.000357744	-0.000610944	-0.000385596	-0.00017036	-6.33e-05	1.27e-05	4.78e-05	8.25e-05	9.46e-05	0.0001283	0.000160038	0.000189217	0.000143068	0.000136377	0.000116964	6.81e-05	2.7e-05	1.41e-06	0	0	-5.02e-05	-0.00016532	-0.000300681	-0.0004388	-0.000543141
[truncated: 85 more columns]

## Sheet: Table S2
Supplemental Table S2. Comparison of broad-sense heritability (H2 ) for all RSA traits between 2D single-view and multi-view root crown imaging in the 2022 NAM RIL population.
		2D Single-view		2D Multi-view
Experiment	Trait	H2	P-value	H2	P-value
2022 CML69 x B73	DiaStm	0.13	0.28	0.33	0.012
2022 CML69 x B73	DiaStmSimple	0.25	0.036	0.4	<0.001
2022 CML69 x B73	Area	0.44	<0.001	0.51	<0.001
2022 CML69 x B73	AvgDensity	0.1	0.42	0.44	<0.001
2022 CML69 x B73	TdMed	0.2	0.09	0	0.86
2022 CML69 x B73	TdAvg	0.07	0.4	0.28	0.023
2022 CML69 x B73	WidthMed	0.21	0.06	0.31	0.015
2022 CML69 x B73	WidthMax	0.1	0.38	0.27	0.049
2022 CML69 x B73	D10	0.42	<0.001	0.12	0.32
2022 CML69 x B73	D20	0.46	<0.001	0.11	0.32
2022 CML69 x B73	D30	0.41	<0.001	0.13	0.29
2022 CML69 x B73	D40	0.38	0.002	0.15	0.23
2022 CML69 x B73	D50	0.33	0.006	0.17	0.2
2022 CML69 x B73	D60	0.26	0.03	0.15	0.23
2022 CML69 x B73	D70	0.18	0.11	0.12	0.34
2022 CML69 x B73	D80	0.17	0.17	0.07	0.57
2022 CML69 x B73	D90	0.14	0.22	0.04	0.71
2022 CML69 x B73	DS10	0.19	0.12	0.06	0.62
2022 CML69 x B73	DS20	0.09	0.41	0.13	0.34
2022 CML69 x B73	DS30	0	0.9	0.14	0.31
2022 CML69 x B73	DS40	0	0.21	0.13	0.32
2022 CML69 x B73	DS50	0	0.08	0.07	0.58
2022 CML69 x B73	DS60	0	0.11	0.03	0.81
2022 CML69 x B73	DS70	0	0.88	0	0.54
2022 CML69 x B73	DS80	0.16	0.13	0	0.77
2022 CML69 x B73	DS90	0.13	0.2	0.03	0.82
2022 CML69 x B73	RDistrX	0	0.97	0.04	0.65
2022 CML69 x B73	RDistrY	0.42	<0.001	0.58	<0.001
2022 CML69 x B73	SklDepth	0.25	0.035	0.4	<0.001
2022 CML69 x B73	SklWidth	0	0.87	0.27	0.034
2022 CML69 x B73	RTPCount	0.49	<0.001	0.43	<0.001
2022 CML69 x B73	AngTop	0.32	0.003	0.19	0.08
2022 CML69 x B73	AngBtm	0.05	0.66	0.21	0.1
Bold, Significant Wald test (P < 0.05)

## Sheet: Table S3
Supplemental Table S3. Comparison of 18 RSA traits that showed significant broad-sense heritability (H2 ) in at least one 2D imaging method in the 2022 NAM RIL population. Estimates were derived from single-view and multi-view (averaged across three camera perspectives) imaging and feature extraction using the DIRT software. Camera-specific estimates from the multi-view set-up are also reported.
		2D Single-view		2D Multi-view		Multi-View Cam. 1		Multi-View Cam. 2		Multi-View Cam. 3
Experiment	Trait	H2	P-value	H2	P-value	H2	P-value	H2	P-value	H2	P-value
2022 CML69 x B73	Area	0.44	<0.001	0.51	<0.001	0.46	<0.001	0.43	<0.001	0.5	<0.001
2022 CML69 x B73	AvgDensity	0.1	0.42	0.44	<0.001	0.24	0.033	0.34	0.003	0.27	0.021
2022 CML69 x B73	D10	0.42	<0.001	0.12	0.32	0.05	0.66	0.07	0.53	0.1	0.38
2022 CML69 x B73	D20	0.46	<0.001	0.11	0.32	0.08	0.5	0.08	0.47	0.09	0.44
2022 CML69 x B73	D30	0.41	<0.001	0.13	0.29	0.11	0.34	0.11	0.34	0.06	0.62
2022 CML69 x B73	D40	0.38	0.002	0.15	0.23	0.15	0.21	0.13	0.28	0.06	0.63
2022 CML69 x B73	D50	0.33	0.006	0.17	0.2	0.17	0.17	0.17	0.19	0.04	0.74
2022 CML69 x B73	D60	0.26	0.03	0.15	0.23	0.15	0.22	0.16	0.22	0.04	0.73
2022 CML69 x B73	DiaStm	0.13	0.28	0.33	0.012	0.17	0.18	0.1	0.33	0.2	0.085
2022 CML69 x B73	DiaStmSimple	0.25	0.036	0.4	<0.001	0.39	0.001	0.38	0.001	0.41	<0.001
2022 CML69 x B73	RDistrY	0.42	<0.001	0.58	<0.001	0.53	<0.001	0.57	<0.001	0.51	<0.001
2022 CML69 x B73	AngTop	0.32	0.003	0.19	0.08	0.19	0.096	0.08	0.45	0.23	0.041
2022 CML69 x B73	RTPCount	0.49	<0.001	0.43	<0.001	0.29	0.016	0.35	0.004	0.38	0.002
2022 CML69 x B73	SklDepth	0.25	0.035	0.4	<0.001	0.39	0.001	0.37	0.001	0.41	<0.001
2022 CML69 x B73	SklWidth	0	0.87	0.27	0.034	0.19	0.12	0.1	0.41	0.13	0.27
2022 CML69 x B73	TdAvg	0.07	0.4	0.28	0.023	0.38	<0.001	0.05	0.68	0.03	0.79
2022 CML69 x B73	WidthMax	0.1	0.38	0.27	0.049	0.24	0.06	0.09	0.46	0.14	0.28
2022 CML69 x B73	WidthMed	0.21	0.06	0.31	0.015	0.17	0.18	0.19	0.11	0.22	0.053
Bold, Significant Wald test (P < 0.05)

## Sheet: Table S4
Supplemental Table S4. PCA trait loadings associated with the axes represented in Figure 3.
Trait	Method	Experiment	PC1	PC2
AngBtm	2D single-view	2019 SAM maize panel	0.10457	-0.3692
AngTop	2D single-view	2019 SAM maize panel	0.219346	-0.276015
Area	2D single-view	2019 SAM maize panel	0.883248	-0.0486921
AvgDensity	2D single-view	2019 SAM maize panel	-0.341387	0.2439
DiaStm	2D single-view	2019 SAM maize panel	0.232053	0.0896796
DiaStmSimple	2D single-view	2019 SAM maize panel	0.797634	0.0941866
RDistrY	2D single-view	2019 SAM maize panel	-0.757195	-0.149272
RTPCount	2D single-view	2019 SAM maize panel	0.822311	0.0250398
SklDepth	2D single-view	2019 SAM maize panel	0.797188	0.0964682
SklNodes	2D single-view	2019 SAM maize panel	0.876259	-0.00155052
SklWidth	2D single-view	2019 SAM maize panel	0.660121	-0.343296
TdAvg	2D single-view	2019 SAM maize panel	-0.263545	-0.152307
WidthMax	2D single-view	2019 SAM maize panel	0.660446	-0.346651
WidthMed	2D single-view	2019 SAM maize panel	0.641511	-0.305785
AvEdgeLength	3D	2019 SAM maize panel	0.0522887	-0.333634
AvRadius	3D	2019 SAM maize panel	-0.372368	0.25216
AvSizeBifCl	3D	2019 SAM maize panel	0.09208	0.151811
Biomass (vhist1)	3D	2019 SAM maize panel	-0.696632	-0.07064
Biomass (vhist10)	3D	2019 SAM maize panel	0.67625	-0.305116
Biomass (vhist11)	3D	2019 SAM maize panel	0.755956	-0.181518
Biomass (vhist12)	3D	2019 SAM maize panel	0.804213	-0.0401188
Biomass (vhist13)	3D	2019 SAM maize panel	0.821862	0.0906357
Biomass (vhist14)	3D	2019 SAM maize panel	0.811607	0.188527
Biomass (vhist15)	3D	2019 SAM maize panel	0.778898	0.277966
Biomass (vhist16)	3D	2019 SAM maize panel	0.722003	0.365757
Biomass (vhist17)	3D	2019 SAM maize panel	0.53392	0.447252
Biomass (vhist18)	3D	2019 SAM maize panel	0.465759	0.442953
Biomass (vhist19)	3D	2019 SAM maize panel	0.414639	0.435477
Biomass (vhist2)	3D	2019 SAM maize panel	-0.759092	-0.053337
Biomass (vhist20)	3D	2019 SAM maize panel	0.354915	0.411977
Biomass (vhist3)	3D	2019 SAM maize panel	-0.684405	0.00140805
Biomass (vhist4)	3D	2019 SAM maize panel	-0.318066	0.140071
Biomass (vhist5)	3D	2019 SAM maize panel	0.0610962	0.193109
Biomass (vhist6)	3D	2019 SAM maize panel	0.196732	0.0847821
Biomass (vhist7)	3D	2019 SAM maize panel	0.286862	-0.171653
Biomass (vhist8)	3D	2019 SAM maize panel	0.400828	-0.361112
Biomass (vhist9)	3D	2019 SAM maize panel	0.554048	-0.365714
Bushiness	3D	2019 SAM maize panel	-0.357797	-0.147538
CHEnergy	3D	2019 SAM maize panel	-0.497706	-0.429051
CHEntropy	3D	2019 SAM maize panel	0.507774	0.4593
CHKurtosis	3D	2019 SAM maize panel	-0.231987	-0.21829
CHMean	3D	2019 SAM maize panel	0.513434	0.145874
CHSkewness	3D	2019 SAM maize panel	-0.10459	0.0383368
CHSmoothness	3D	2019 SAM maize panel	0.497233	0.46202
CHStd	3D	2019 SAM maize panel	0.522103	0.482232
Convexhull (vhist1)	3D	2019 SAM maize panel	-0.600898	0.296995
Convexhull (vhist10)	3D	2019 SAM maize panel	0.247806	-0.53872
Convexhull (vhist11)	3D	2019 SAM maize panel	0.534219	-0.438963
Convexhull (vhist12)	3D	2019 SAM maize panel	0.713025	-0.258709
Convexhull (vhist13)	3D	2019 SAM maize panel	0.791093	-0.0667321
Convexhull (vhist14)	3D	2019 SAM maize panel	0.821704	0.0829732
Convexhull (vhist15)	3D	2019 SAM maize panel	0.808052	0.217619
Convexhull (vhist16)	3D	2019 SAM maize panel	0.761952	0.345511
Convexhull (vhist17)	3D	2019 SAM maize panel	0.563921	0.470485
Convexhull (vhist18)	3D	2019 SAM maize panel	0.491813	0.4873
Convexhull (vhist19)	3D	2019 SAM maize panel	0.445246	0.48457
Convexhull (vhist2)	3D	2019 SAM maize panel	-0.650088	0.281926
Convexhull (vhist20)	3D	2019 SAM maize panel	0.388688	0.461217
Convexhull (vhist3)	3D	2019 SAM maize panel	-0.702754	0.218371
Convexhull (vhist4)	3D	2019 SAM maize panel	-0.783753	0.169322
Convexhull (vhist5)	3D	2019 SAM maize panel	-0.831063	0.0943769
Convexhull (vhist6)	3D	2019 SAM maize panel	-0.834707	-0.0214605
Convexhull (vhist7)	3D	2019 SAM maize panel	-0.751278	-0.177481
Convexhull (vhist8)	3D	2019 SAM maize panel	-0.538249	-0.367744
Convexhull (vhist9)	3D	2019 SAM maize panel	-0.167739	-0.508326
ConvexVolume	3D	2019 SAM maize panel	0.833268	-0.219676
CylindricalSurfaceArea	3D	2019 SAM maize panel	0.698464	0.305475
CylindricalVolume	3D	2019 SAM maize panel	0.55453	0.349221
DensityS1	3D	2019 SAM maize panel	0.634234	-0.454566
DensityS2	3D	2019 SAM maize panel	0.571032	-0.605253
DensityS3	3D	2019 SAM maize panel	-0.271005	0.11413
DensityS4	3D	2019 SAM maize panel	-0.560697	0.502916
DensityS5	3D	2019 SAM maize panel	-0.595114	0.481082
DensityS6	3D	2019 SAM maize panel	-0.496933	0.651255
DensityT1	3D	2019 SAM maize panel	0.639138	-0.362187
DensityT2	3D	2019 SAM maize panel	0.399749	-0.688609
DensityT3	3D	2019 SAM maize panel	-0.218768	-0.242004
DensityT4	3D	2019 SAM maize panel	-0.384192	0.541204
DensityT5	3D	2019 SAM maize panel	-0.404166	0.703769
DensityT6	3D	2019 SAM maize panel	-0.45218	0.673905
Depth	3D	2019 SAM maize panel	0.724928	-0.0266485
EdgeNum	3D	2019 SAM maize panel	0.553846	0.313578
Elongation	3D	2019 SAM maize panel	-0.104251	-0.441523
Football	3D	2019 SAM maize panel	0.171856	-0.0163067
FractalDimensionS	3D	2019 SAM maize panel	0.870164	0.0688321
FractalDimensionT	3D	2019 SAM maize panel	0.772656	-0.186461
HorEqDiameter	3D	2019 SAM maize panel	0.728451	-0.411176
LengthDistr	3D	2019 SAM maize panel	0.418257	0.183827
MaxR	3D	2019 SAM maize panel	0.514859	0.110663
MedR	3D	2019 SAM maize panel	0.634433	0.207453
NEnergy	3D	2019 SAM maize panel	-0.27594	0.0632467
NEntropy	3D	2019 SAM maize panel	0.418006	0.0326268
NKurtosis	3D	2019 SAM maize panel	-0.218138	0.200206
NMean	3D	2019 SAM maize panel	0.371098	0.148387
NSkewness	3D	2019 SAM maize panel	-0.0537833	0.156631
NSmoothness	3D	2019 SAM maize panel	0.487821	0.0251365
NStd	3D	2019 SAM maize panel	0.521114	0.0510769
NumberBifCl	3D	2019 SAM maize panel	0.575171	0.311485
NumberTips	3D	2019 SAM maize panel	0.714652	0.176778
SEnergy	3D	2019 SAM maize panel	0.47097	-0.404489
SEntropy	3D	2019 SAM maize panel	-0.414408	0.530526
SKurtosis	3D	2019 SAM maize panel	0.516547	0.0782575
SMean	3D	2019 SAM maize panel	-0.49825	-0.214112
Solidity	3D	2019 SAM maize panel	-0.450162	0.684323
SRL	3D	2019 SAM maize panel	0.273664	-0.0528738
SSkewness	3D	2019 SAM maize panel	0.472207	0.158206
SSmoothness	3D	2019 SAM maize panel	-0.568075	-0.152337
SStd	3D	2019 SAM maize panel	-0.549001	-0.274273
SurfArea	3D	2019 SAM maize panel	0.782961	0.218758
TotalLength	3D	2019 SAM maize panel	0.69854	0.237339
Volume	3D	2019 SAM maize panel	0.744806	0.281464
WDRatio	3D	2019 SAM maize panel	0.202385	-0.379796
RootMass	Physical	2019 SAM maize panel	0.672056	0.26197
RPF	Physical	2019 SAM maize panel	0.734339	0.0339659

## Sheet: Table S5
Supplemental Table S5. Broad-sense heritability (H2) and variance estimates for RSA traits in the 2019 SAM maize panel.
Software Trait Output	Trait	Treatment	Method	Experiment	Genetic Variance	Residual Variance	H2	Total Variance
ANG_BTM	AngBtm	dry	2D single-view	2019 SAM maize panel	23.4359	106.871	0.179852	130.307
ANG_BTM	AngBtm	wet	2D single-view	2019 SAM maize panel	19.6634	128.402	0.132802	148.065
ANG_TOP	AngTop	dry	2D single-view	2019 SAM maize panel	26.6427	180.143	0.128842	206.786
ANG_TOP	AngTop	wet	2D single-view	2019 SAM maize panel	23.5423	125.546	0.157909	149.088
AREA	Area	dry	2D single-view	2019 SAM maize panel	4.18495e+06	7.78326e+06	0.349672	1.19682e+07
AREA	Area	wet	2D single-view	2019 SAM maize panel	7.98831e+06	8.87201e+06	0.473793	1.68603e+07
AVG_DENSITY	AvgDensity	dry	2D single-view	2019 SAM maize panel	0.327902	1.20828	0.213452	1.53619
AVG_DENSITY	AvgDensity	wet	2D single-view	2019 SAM maize panel	0.13182	0.787674	0.143362	0.919494
D10	D10	dry	2D single-view	2019 SAM maize panel	0.000128923	0.00288947	0.0427126	0.00301839
D10	D10	wet	2D single-view	2019 SAM maize panel	1.69843e-05	0.00271757	0.006211	0.00273455
D20	D20	dry	2D single-view	2019 SAM maize panel	0.000231599	0.00359396	0.0605399	0.00382556
D20	D20	wet	2D single-view	2019 SAM maize panel	5.19612e-05	0.00319411	0.0160074	0.00324607
D30	D30	dry	2D single-view	2019 SAM maize panel	0.000183773	0.00395232	0.0444315	0.0041361
D30	D30	wet	2D single-view	2019 SAM maize panel	2.2038e-05	0.0035282	0.00620745	0.00355024
D40	D40	dry	2D single-view	2019 SAM maize panel	0.000135641	0.00421382	0.0311858	0.00434946
D40	D40	wet	2D single-view	2019 SAM maize panel	0	0.00386828	0	0.00386828
D50	D50	dry	2D single-view	2019 SAM maize panel	0.000113517	0.00438871	0.0252136	0.00450223
D50	D50	wet	2D single-view	2019 SAM maize panel	0	0.0042071	0	0.0042071
D60	D60	dry	2D single-view	2019 SAM maize panel	0.000118878	0.00445549	0.0259877	0.00457437
D60	D60	wet	2D single-view	2019 SAM maize panel	0	0.00444992	0	0.00444992
D70	D70	dry	2D single-view	2019 SAM maize panel	0.000126026	0.00446928	0.0274249	0.0045953
D70	D70	wet	2D single-view	2019 SAM maize panel	0	0.00463449	0	0.00463449
D80	D80	dry	2D single-view	2019 SAM maize panel	0.000162882	0.00445655	0.0352602	0.00461943
D80	D80	wet	2D single-view	2019 SAM maize panel	0	0.00471808	0	0.00471808
D90	D90	dry	2D single-view	2019 SAM maize panel	0.000199936	0.00433003	0.0441364	0.00452996
D90	D90	wet	2D single-view	2019 SAM maize panel	0	0.0044727	0	0.0044727
DIA_STM	DiaStm	dry	2D single-view	2019 SAM maize panel	0.674901	4.69852	0.1256	5.37342
DIA_STM	DiaStm	wet	2D single-view	2019 SAM maize panel	0.677232	5.33929	0.112562	6.01652
DIA_STM_SIMPLE	DiaStmSimple	dry	2D single-view	2019 SAM maize panel	1.55242	4.66709	0.249605	6.21951
DIA_STM_SIMPLE	DiaStmSimple	wet	2D single-view	2019 SAM maize panel	2.58422	5.32422	0.326767	7.90844
DS10	DS10	dry	2D single-view	2019 SAM maize panel	0.00255548	0.0327407	0.0724011	0.0352962
DS10	DS10	wet	2D single-view	2019 SAM maize panel	0.0021147	0.0268751	0.0729462	0.0289898
DS20	DS20	dry	2D single-view	2019 SAM maize panel	0	0.0448057	0	0.0448057
DS20	DS20	wet	2D single-view	2019 SAM maize panel	0.00123566	0.0440665	0.027276	0.0453022
DS30	DS30	dry	2D single-view	2019 SAM maize panel	0.00133207	0.0504934	0.025703	0.0518255
DS30	DS30	wet	2D single-view	2019 SAM maize panel	0.00406213	0.0573276	0.0661696	0.0613897
DS40	DS40	dry	2D single-view	2019 SAM maize panel	0.00369859	0.0504082	0.0683572	0.0541068
DS40	DS40	wet	2D single-view	2019 SAM maize panel	0	0.0655877	0	0.0655877
DS50	DS50	dry	2D single-view	2019 SAM maize panel	0.00393828	0.0608084	0.0608261	0.0647467
DS50	DS50	wet	2D single-view	2019 SAM maize panel	0.00224408	0.0662506	0.0327628	0.0684947
DS60	DS60	dry	2D single-view	2019 SAM maize panel	0.000337183	0.071815	0.00467321	0.0721522
DS60	DS60	wet	2D single-view	2019 SAM maize panel	0.00527743	0.0682879	0.071738	0.0735653
DS70	DS70	dry	2D single-view	2019 SAM maize panel	0	0.0781535	0	0.0781535
DS70	DS70	wet	2D single-view	2019 SAM maize panel	0.00113557	0.0834482	0.0134254	0.0845837
DS80	DS80	dry	2D single-view	2019 SAM maize panel	0.000667962	0.0758872	0.00872524	0.0765552
DS80	DS80	wet	2D single-view	2019 SAM maize panel	0.00352008	0.0923001	0.0367364	0.0958202
DS90	DS90	dry	2D single-view	2019 SAM maize panel	0	0.0730996	0	0.0730996
DS90	DS90	wet	2D single-view	2019 SAM maize panel	0.00206241	0.0880918	0.0228765	0.0901542
RDISTR_X	RDistrX	dry	2D single-view	2019 SAM maize panel	11.0652	191.476	0.0546318	202.541
RDISTR_X	RDistrX	wet	2D single-view	2019 SAM maize panel	20.6455	405.004	0.0485037	425.649
RDISTR_Y	RDistrY	dry	2D single-view	2019 SAM maize panel	362.879	1723.37	0.173939	2086.25
RDISTR_Y	RDistrY	wet	2D single-view	2019 SAM maize panel	615.882	1695.53	0.266453	2311.41
RTP_COUNT	RTPCount	dry	2D single-view	2019 SAM maize panel	19523.2	45476.3	0.30036	64999.5
RTP_COUNT	RTPCount	wet	2D single-view	2019 SAM maize panel	45260.4	68690.1	0.397194	113951
SKL_DEPTH	SklDepth	dry	2D single-view	2019 SAM maize panel	611.949	1862.37	0.24732	2474.32
SKL_DEPTH	SklDepth	wet	2D single-view	2019 SAM maize panel	1033.6	2124.07	0.327329	3157.67
SKL_NODES	SklNodes	dry	2D single-view	2019 SAM maize panel	2.86537e+08	5.48867e+08	0.342992	8.35404e+08
SKL_NODES	SklNodes	wet	2D single-view	2019 SAM maize panel	5.67778e+08	7.63831e+08	0.426385	1.33161e+09
SKL_WIDTH	SklWidth	dry	2D single-view	2019 SAM maize panel	1270.83	2204.83	0.365636	3475.66
SKL_WIDTH	SklWidth	wet	2D single-view	2019 SAM maize panel	1741.54	3082.97	0.360977	4824.51
TD_AVG	TdAvg	dry	2D single-view	2019 SAM maize panel	3.39191e-05	0.000338198	0.0911516	0.000372117
TD_AVG	TdAvg	wet	2D single-view	2019 SAM maize panel	2.09315e-05	0.000253731	0.0762081	0.000274663
TD_MED	TdMed	dry	2D single-view	2019 SAM maize panel	1.37638e-05	0.00025726	0.0507843	0.000271024
TD_MED	TdMed	wet	2D single-view	2019 SAM maize panel	0	0.000196064	0	0.000196064
WIDTH_MAX	WidthMax	dry	2D single-view	2019 SAM maize panel	1049.44	1868.18	0.35969	2917.61
WIDTH_MAX	WidthMax	wet	2D single-view	2019 SAM maize panel	1431.88	2658.24	0.350082	4090.12
WIDTH_MED	WidthMed	dry	2D single-view	2019 SAM maize panel	404.975	801.266	0.335733	1206.24
WIDTH_MED	WidthMed	wet	2D single-view	2019 SAM maize panel	648.894	954.677	0.404656	1603.57
Av_Edge_length	AvEdgeLength	dry	3D	2019 SAM maize panel	3.3749	4.84069	0.410792	8.21559
Av_Edge_length	AvEdgeLength	wet	3D	2019 SAM maize panel	1.61768	3.45799	0.318712	5.07567
av_radius	AvRadius	dry	3D	2019 SAM maize panel	0.108663	0.21144	0.339462	0.320102
av_radius	AvRadius	wet	3D	2019 SAM maize panel	0.0600878	0.129801	0.316437	0.189889
Av_size_bif_cl	AvSizeBifCl	dry	3D	2019 SAM maize panel	0.0132857	0.0265597	0.333432	0.0398454
Av_size_bif_cl	AvSizeBifCl	wet	3D	2019 SAM maize panel	0.00360371	0.0202799	0.150886	0.0238836
Biomass_vhist1	Biomass (vhist1)	dry	3D	2019 SAM maize panel	3.64663e-07	5.81153e-07	0.385554	9.45816e-07
Biomass_vhist1	Biomass (vhist1)	wet	3D	2019 SAM maize panel	1.34395e-07	4.28131e-07	0.238913	5.62526e-07
Biomass_vhist10	Biomass (vhist10)	dry	3D	2019 SAM maize panel	2.46366e-08	1.17477e-07	0.173358	1.42114e-07
Biomass_vhist10	Biomass (vhist10)	wet	3D	2019 SAM maize panel	1.43798e-08	5.93254e-08	0.195098	7.37052e-08
Biomass_vhist11	Biomass (vhist11)	dry	3D	2019 SAM maize panel	2.33814e-08	1.04389e-07	0.182995	1.27771e-07
Biomass_vhist11	Biomass (vhist11)	wet	3D	2019 SAM maize panel	1.09356e-08	6.09064e-08	0.152217	7.18419e-08
Biomass_vhist12	Biomass (vhist12)	dry	3D	2019 SAM maize panel	1.87285e-08	8.43486e-08	0.181694	1.03077e-07
Biomass_vhist12	Biomass (vhist12)	wet	3D	2019 SAM maize panel	1.41167e-08	6.13102e-08	0.187158	7.54269e-08
Biomass_vhist13	Biomass (vhist13)	dry	3D	2019 SAM maize panel	1.41153e-08	6.29132e-08	0.183247	7.70284e-08
Biomass_vhist13	Biomass (vhist13)	wet	3D	2019 SAM maize panel	1.57352e-08	5.29189e-08	0.229195	6.86541e-08
Biomass_vhist14	Biomass (vhist14)	dry	3D	2019 SAM maize panel	1.09828e-08	4.38836e-08	0.200173	5.48664e-08
Biomass_vhist14	Biomass (vhist14)	wet	3D	2019 SAM maize panel	1.56644e-08	4.31114e-08	0.266511	5.87758e-08
Biomass_vhist15	Biomass (vhist15)	dry	3D	2019 SAM maize panel	5.98867e-09	3.05206e-08	0.164031	3.65093e-08
Biomass_vhist15	Biomass (vhist15)	wet	3D	2019 SAM maize panel	1.36729e-08	3.5515e-08	0.277973	4.91879e-08
Biomass_vhist16	Biomass (vhist16)	dry	3D	2019 SAM maize panel	2.75986e-09	1.7945e-08	0.133295	2.07048e-08
Biomass_vhist16	Biomass (vhist16)	wet	3D	2019 SAM maize panel	8.52875e-09	2.44801e-08	0.258378	3.30089e-08
Biomass_vhist17	Biomass (vhist17)	dry	3D	2019 SAM maize panel	6.6754e-10	1.0201e-08	0.0614197	1.08685e-08
Biomass_vhist17	Biomass (vhist17)	wet	3D	2019 SAM maize panel	3.5992e-09	1.69476e-08	0.175171	2.05468e-08
Biomass_vhist18	Biomass (vhist18)	dry	3D	2019 SAM maize panel	8.38567e-11	6.69172e-09	0.0123763	6.77558e-09
Biomass_vhist18	Biomass (vhist18)	wet	3D	2019 SAM maize panel	2.23739e-09	1.01926e-08	0.18	1.243e-08
Biomass_vhist19	Biomass (vhist19)	dry	3D	2019 SAM maize panel	4.21023e-22	3.88586e-09	0	3.88586e-09
Biomass_vhist19	Biomass (vhist19)	wet	3D	2019 SAM maize panel	1.26686e-09	6.07522e-09	0.172548	7.34208e-09
Biomass_vhist2	Biomass (vhist2)	dry	3D	2019 SAM maize panel	3.14213e-07	6.32132e-07	0.332028	9.46345e-07
Biomass_vhist2	Biomass (vhist2)	wet	3D	2019 SAM maize panel	2.24374e-07	4.11551e-07	0.352831	6.35925e-07
Biomass_vhist20	Biomass (vhist20)	dry	3D	2019 SAM maize panel	0	2.01165e-09	0	2.01165e-09
Biomass_vhist20	Biomass (vhist20)	wet	3D	2019 SAM maize panel	5.26217e-10	2.59568e-09	0.168557	3.1219e-09
Biomass_vhist3	Biomass (vhist3)	dry	3D	2019 SAM maize panel	1.14547e-07	3.94552e-07	0.225	5.091e-07
Biomass_vhist3	Biomass (vhist3)	wet	3D	2019 SAM maize panel	1.80602e-07	3.40992e-07	0.34625	5.21595e-07
Biomass_vhist4	Biomass (vhist4)	dry	3D	2019 SAM maize panel	5.79653e-08	2.29754e-07	0.201465	2.87719e-07
Biomass_vhist4	Biomass (vhist4)	wet	3D	2019 SAM maize panel	6.99746e-08	2.6702e-07	0.207643	3.36994e-07
Biomass_vhist5	Biomass (vhist5)	dry	3D	2019 SAM maize panel	3.91373e-08	2.15899e-07	0.153458	2.55036e-07
Biomass_vhist5	Biomass (vhist5)	wet	3D	2019 SAM maize panel	1.25735e-07	3.47922e-07	0.265456	4.73657e-07
Biomass_vhist6	Biomass (vhist6)	dry	3D	2019 SAM maize panel	3.74899e-08	1.69258e-07	0.181332	2.06747e-07
Biomass_vhist6	Biomass (vhist6)	wet	3D	2019 SAM maize panel	6.94294e-08	2.4538e-07	0.220544	3.1481e-07
Biomass_vhist7	Biomass (vhist7)	dry	3D	2019 SAM maize panel	3.81848e-08	1.16403e-07	0.247011	1.54588e-07
Biomass_vhist7	Biomass (vhist7)	wet	3D	2019 SAM maize panel	2.22234e-08	9.53811e-08	0.188967	1.17604e-07
Biomass_vhist8	Biomass (vhist8)	dry	3D	2019 SAM maize panel	3.32656e-08	1.0521e-07	0.240227	1.38476e-07
Biomass_vhist8	Biomass (vhist8)	wet	3D	2019 SAM maize panel	1.64485e-08	6.20426e-08	0.209559	7.84911e-08
Biomass_vhist9	Biomass (vhist9)	dry	3D	2019 SAM maize panel	2.46302e-08	1.15964e-07	0.175187	1.40594e-07
Biomass_vhist9	Biomass (vhist9)	wet	3D	2019 SAM maize panel	1.45835e-08	6.16115e-08	0.191397	7.6195e-08
Bushiness	Bushiness	dry	3D	2019 SAM maize panel	0.172207	2.07967	0.0764728	2.25187
Bushiness	Bushiness	wet	3D	2019 SAM maize panel	0.110735	1.54271	0.0669726	1.65344
CH_Energy	CHEnergy	dry	3D	2019 SAM maize panel	5.54907e-07	3.17968e-05	0.0171523	3.23517e-05
CH_Energy	CHEnergy	wet	3D	2019 SAM maize panel	4.35102e-06	2.3681e-05	0.155216	2.8032e-05
CH_Entropy	CHEntropy	dry	3D	2019 SAM maize panel	0.000367923	0.0190113	0.0189854	0.0193793
CH_Entropy	CHEntropy	wet	3D	2019 SAM maize panel	0.00362674	0.0161197	0.183666	0.0197464
CH_Kurtosis	CHKurtosis	dry	3D	2019 SAM maize panel	0.00269045	0.125436	0.0209984	0.128127
CH_Kurtosis	CHKurtosis	wet	3D	2019 SAM maize panel	0.00374735	0.0574665	0.0612175	0.0612138
CH_Mean	CHMean	dry	3D	2019 SAM maize panel	0.322948	3.36744	0.0875105	3.69039
CH_Mean	CHMean	wet	3D	2019 SAM maize panel	0.338479	3.49044	0.0884006	3.82892
CH_Skewness	CHSkewness	dry	3D	2019 SAM maize panel	0.00241505	0.0524502	0.0440178	0.0548653
CH_Skewness	CHSkewness	wet	3D	2019 SAM maize panel	0.0024158	0.0432352	0.0529188	0.045651
CH_Smoothness	CHSmoothness	dry	3D	2019 SAM maize panel	4.73657e-07	3.38718e-05	0.0137909	3.43455e-05
CH_Smoothness	CHSmoothness	wet	3D	2019 SAM maize panel	4.99983e-06	2.58196e-05	0.16223	3.08194e-05
CH_Std	CHStd	dry	3D	2019 SAM maize panel	0.0132353	0.392178	0.0326465	0.405413
CH_Std	CHStd	wet	3D	2019 SAM maize panel	0.104298	0.427698	0.196051	0.531996
Convexhull_vhist1	Convexhull (vhist1)	dry	3D	2019 SAM maize panel	2.16726e-08	6.2565e-08	0.257279	8.42375e-08
Convexhull_vhist1	Convexhull (vhist1)	wet	3D	2019 SAM maize panel	2.66197e-09	5.02612e-08	0.0502988	5.29231e-08
Convexhull_vhist10	Convexhull (vhist10)	dry	3D	2019 SAM maize panel	9.53026e-08	5.86437e-07	0.139793	6.8174e-07
Convexhull_vhist10	Convexhull (vhist10)	wet	3D	2019 SAM maize panel	3.61231e-08	2.68032e-07	0.118765	3.04156e-07
Convexhull_vhist11	Convexhull (vhist11)	dry	3D	2019 SAM maize panel	1.64545e-07	5.74654e-07	0.222599	7.39199e-07
Convexhull_vhist11	Convexhull (vhist11)	wet	3D	2019 SAM maize panel	2.69172e-08	2.79e-07	0.0879885	3.05917e-07
Convexhull_vhist12	Convexhull (vhist12)	dry	3D	2019 SAM maize panel	1.66248e-07	5.8463e-07	0.221405	7.50878e-07
Convexhull_vhist12	Convexhull (vhist12)	wet	3D	2019 SAM maize panel	4.15701e-08	3.27949e-07	0.112498	3.69519e-07
Convexhull_vhist13	Convexhull (vhist13)	dry	3D	2019 SAM maize panel	1.26778e-07	5.87132e-07	0.177582	7.1391e-07
Convexhull_vhist13	Convexhull (vhist13)	wet	3D	2019 SAM maize panel	9.29744e-08	3.7204e-07	0.199939	4.65014e-07
Convexhull_vhist14	Convexhull (vhist14)	dry	3D	2019 SAM maize panel	1.13901e-07	4.61028e-07	0.198114	5.74929e-07
Convexhull_vhist14	Convexhull (vhist14)	wet	3D	2019 SAM maize panel	1.12008e-07	3.91318e-07	0.222535	5.03326e-07
Convexhull_vhist15	Convexhull (vhist15)	dry	3D	2019 SAM maize panel	8.31441e-08	3.5364e-07	0.190355	4.36784e-07
Convexhull_vhist15	Convexhull (vhist15)	wet	3D	2019 SAM maize panel	1.24141e-07	3.76769e-07	0.24783	5.00909e-07
Convexhull_vhist16	Convexhull (vhist16)	dry	3D	2019 SAM maize panel	3.86079e-08	2.54846e-07	0.131564	2.93454e-07
Convexhull_vhist16	Convexhull (vhist16)	wet	3D	2019 SAM maize panel	1.0749e-07	3.06536e-07	0.259621	4.14026e-07
Convexhull_vhist17	Convexhull (vhist17)	dry	3D	2019 SAM maize panel	8.05767e-09	1.41431e-07	0.0539014	1.49489e-07
Convexhull_vhist17	Convexhull (vhist17)	wet	3D	2019 SAM maize panel	5.93556e-08	2.14956e-07	0.21638	2.74312e-07
Convexhull_vhist18	Convexhull (vhist18)	dry	3D	2019 SAM maize panel	4.33651e-09	8.72248e-08	0.0473618	9.15613e-08
Convexhull_vhist18	Convexhull (vhist18)	wet	3D	2019 SAM maize panel	3.11405e-08	1.62796e-07	0.16057	1.93937e-07
Convexhull_vhist19	Convexhull (vhist19)	dry	3D	2019 SAM maize panel	9.10077e-10	5.29107e-08	0.0169094	5.38207e-08
Convexhull_vhist19	Convexhull (vhist19)	wet	3D	2019 SAM maize panel	1.78749e-08	1.06141e-07	0.144134	1.24015e-07
Convexhull_vhist2	Convexhull (vhist2)	dry	3D	2019 SAM maize panel	1.0365e-07	2.22752e-07	0.317554	3.26402e-07
Convexhull_vhist2	Convexhull (vhist2)	wet	3D	2019 SAM maize panel	1.66542e-08	1.30545e-07	0.113141	1.47199e-07
Convexhull_vhist20	Convexhull (vhist20)	dry	3D	2019 SAM maize panel	6.35312e-11	2.50657e-08	0.00252817	2.51293e-08
Convexhull_vhist20	Convexhull (vhist20)	wet	3D	2019 SAM maize panel	9.16021e-09	4.47769e-08	0.169831	5.39371e-08
Convexhull_vhist3	Convexhull (vhist3)	dry	3D	2019 SAM maize panel	2.28492e-07	5.05458e-07	0.311318	7.3395e-07
Convexhull_vhist3	Convexhull (vhist3)	wet	3D	2019 SAM maize panel	5.04008e-08	1.94912e-07	0.205455	2.45313e-07
Convexhull_vhist4	Convexhull (vhist4)	dry	3D	2019 SAM maize panel	2.99853e-07	6.36478e-07	0.320243	9.36331e-07
Convexhull_vhist4	Convexhull (vhist4)	wet	3D	2019 SAM maize panel	8.97485e-08	2.88423e-07	0.237322	3.78172e-07
Convexhull_vhist5	Convexhull (vhist5)	dry	3D	2019 SAM maize panel	3.0237e-07	6.769e-07	0.308771	9.7927e-07
Convexhull_vhist5	Convexhull (vhist5)	wet	3D	2019 SAM maize panel	1.19712e-07	2.67894e-07	0.308849	3.87606e-07
Convexhull_vhist6	Convexhull (vhist6)	dry	3D	2019 SAM maize panel	1.72973e-07	7.081e-07	0.196321	8.81073e-07
Convexhull_vhist6	Convexhull (vhist6)	wet	3D	2019 SAM maize panel	1.21009e-07	2.93374e-07	0.292022	4.14383e-07
Convexhull_vhist7	Convexhull (vhist7)	dry	3D	2019 SAM maize panel	9.07848e-08	6.65104e-07	0.120103	7.55888e-07
Convexhull_vhist7	Convexhull (vhist7)	wet	3D	2019 SAM maize panel	1.03392e-07	2.82467e-07	0.267953	3.85858e-07
Convexhull_vhist8	Convexhull (vhist8)	dry	3D	2019 SAM maize panel	5.76966e-08	5.50175e-07	0.0949157	6.07872e-07
Convexhull_vhist8	Convexhull (vhist8)	wet	3D	2019 SAM maize panel	8.64202e-08	2.71844e-07	0.241219	3.58264e-07
Convexhull_vhist9	Convexhull (vhist9)	dry	3D	2019 SAM maize panel	6.40064e-08	5.31708e-07	0.107445	5.95714e-07
Convexhull_vhist9	Convexhull (vhist9)	wet	3D	2019 SAM maize panel	5.47689e-08	2.92342e-07	0.157785	3.4711e-07
Convex_Volume	ConvexVolume	dry	3D	2019 SAM maize panel	1241548215883350	1586637715403800	0.438991	2828185931287150
Convex_Volume	ConvexVolume	wet	3D	2019 SAM maize panel	2043209144713890	2578549570317710	0.442085	4621758715031600
cylindrical_surface_area	CylindricalSurfaceArea	dry	3D	2019 SAM maize panel	492341000000	598216000000	0.451458	1090557000000
cylindrical_surface_area	CylindricalSurfaceArea	wet	3D	2019 SAM maize panel	649741000000	876274000000	0.425776	1526015000000
cylindrical_volume	CylindricalVolume	dry	3D	2019 SAM maize panel	2732610000000	4590120000000	0.373169	7322730000000
cylindrical_volume	CylindricalVolume	wet	3D	2019 SAM maize panel	6905500000000	15659900000000	0.306021	22565400000000
Density_S1	DensityS1	dry	3D	2019 SAM maize panel	0.000298725	0.000666989	0.309331	0.000965714
Density_S1	DensityS1	wet	3D	2019 SAM maize panel	0.000304807	0.000816151	0.271916	0.00112096
Density_S2	DensityS2	dry	3D	2019 SAM maize panel	0.000231074	0.000493951	0.318711	0.000725025
Density_S2	DensityS2	wet	3D	2019 SAM maize panel	0.000112517	0.000275184	0.290216	0.000387701
Density_S3	DensityS3	dry	3D	2019 SAM maize panel	8.07722e-06	4.52962e-05	0.151334	5.33734e-05
Density_S3	DensityS3	wet	3D	2019 SAM maize panel	1.12319e-05	4.67634e-05	0.193669	5.79954e-05
Density_S4	DensityS4	dry	3D	2019 SAM maize panel	8.11297e-06	1.79887e-05	0.310822	2.61017e-05
Density_S4	DensityS4	wet	3D	2019 SAM maize panel	3.8589e-06	1.20297e-05	0.242872	1.58886e-05
Density_S5	DensityS5	dry	3D	2019 SAM maize panel	1.84742e-06	4.87145e-06	0.27496	6.71887e-06
Density_S5	DensityS5	wet	3D	2019 SAM maize panel	5.11951e-07	1.57112e-06	0.245768	2.08307e-06
Density_S6	DensityS6	dry	3D	2019 SAM maize panel	2.32722e-08	5.92998e-08	0.281841	8.2572e-08
Density_S6	DensityS6	wet	3D	2019 SAM maize panel	1.29883e-08	2.21869e-08	0.369247	3.51752e-08
Density_T1	DensityT1	dry	3D	2019 SAM maize panel	0.000463202	0.0011619	0.28503	0.0016251
Density_T1	DensityT1	wet	3D	2019 SAM maize panel	0.000394704	0.00108407	0.266913	0.00147878
Density_T2	DensityT2	dry	3D	2019 SAM maize panel	0.000144758	0.000303814	0.322709	0.000448572
Density_T2	DensityT2	wet	3D	2019 SAM maize panel	8.59094e-05	0.00020794	0.292359	0.000293849
Density_T3	DensityT3	dry	3D	2019 SAM maize panel	1.60088e-05	3.16751e-05	0.335728	4.76839e-05
Density_T3	DensityT3	wet	3D	2019 SAM maize panel	1.08318e-05	3.21334e-05	0.252106	4.29651e-05
Density_T4	DensityT4	dry	3D	2019 SAM maize panel	5.14942e-06	1.22439e-05	0.296058	1.73933e-05
Density_T4	DensityT4	wet	3D	2019 SAM maize panel	3.51373e-06	1.07335e-05	0.246625	1.42473e-05
Density_T5	DensityT5	dry	3D	2019 SAM maize panel	2.76382e-06	5.51433e-06	0.333869	8.27816e-06
Density_T5	DensityT5	wet	3D	2019 SAM maize panel	1.73574e-06	2.84549e-06	0.378881	4.58124e-06
Density_T6	DensityT6	dry	3D	2019 SAM maize panel	2.27738e-08	5.45346e-08	0.294584	7.73084e-08
Density_T6	DensityT6	wet	3D	2019 SAM maize panel	1.19893e-08	2.53785e-08	0.320846	3.73678e-08
Depth	Depth	dry	3D	2019 SAM maize panel	6445.09	15761.7	0.29023	22206.8
Depth	Depth	wet	3D	2019 SAM maize panel	1922.54	11935.2	0.138735	13857.7
Edge_num	EdgeNum	dry	3D	2019 SAM maize panel	1.99066e+07	2.09789e+07	0.486886	4.08855e+07
Edge_num	EdgeNum	wet	3D	2019 SAM maize panel	1.35061e+07	1.93864e+07	0.410613	3.28925e+07
Elongation	Elongation	dry	3D	2019 SAM maize panel	0.006429	0.013196	0.327593	0.019625
Elongation	Elongation	wet	3D	2019 SAM maize panel	0.00781477	0.0137248	0.36281	0.0215395
Flatness	Flatness	dry	3D	2019 SAM maize panel	0	0.0175698	0	0.0175698
Flatness	Flatness	wet	3D	2019 SAM maize panel	0.00180171	0.0129323	0.122282	0.014734
Football	Football	dry	3D	2019 SAM maize panel	0.00061031	0.0163967	0.0358858	0.017007
Football	Football	wet	3D	2019 SAM maize panel	0.00156139	0.0121957	0.113498	0.013757
FractalDimension_S	FractalDimensionS	dry	3D	2019 SAM maize panel	0.000970336	0.00224597	0.301692	0.00321631
FractalDimension_S	FractalDimensionS	wet	3D	2019 SAM maize panel	0.00138992	0.00168981	0.451311	0.00307973
FractalDimension_T	FractalDimensionT	dry	3D	2019 SAM maize panel	0.00189654	0.00324901	0.368579	0.00514555
FractalDimension_T	FractalDimensionT	wet	3D	2019 SAM maize panel	0.00186806	0.00215787	0.464008	0.00402593
HorEqDiameter	HorEqDiameter	dry	3D	2019 SAM maize panel	7066.68	7862.6	0.473344	14929.3
HorEqDiameter	HorEqDiameter	wet	3D	2019 SAM maize panel	7127.64	8919.44	0.44417	16047.1
Length_Distr	LengthDistr	dry	3D	2019 SAM maize panel	0.00121157	0.0109988	0.0992247	0.0122104
Length_Distr	LengthDistr	wet	3D	2019 SAM maize panel	0.00189618	0.0105016	0.152945	0.0123978
MaxR	MaxR	dry	3D	2019 SAM maize panel	2811.35	3783.47	0.426297	6594.82
MaxR	MaxR	wet	3D	2019 SAM maize panel	2264.99	3867.13	0.369365	6132.13
MedR	MedR	dry	3D	2019 SAM maize panel	419.638	1059.2	0.283763	1478.84
MedR	MedR	wet	3D	2019 SAM maize panel	367.919	847.598	0.302686	1215.52
N_Energy	NEnergy	dry	3D	2019 SAM maize panel	8.65322e-06	4.95916e-05	0.148566	5.82448e-05
N_Energy	NEnergy	wet	3D	2019 SAM maize panel	2.07264e-05	5.7542e-05	0.264812	7.82684e-05
N_Entropy	NEntropy	dry	3D	2019 SAM maize panel	0.00292245	0.0218349	0.118044	0.0247574
N_Entropy	NEntropy	wet	3D	2019 SAM maize panel	0.00692487	0.0223669	0.23641	0.0292918
N_Kurtosis	NKurtosis	dry	3D	2019 SAM maize panel	0.0331732	0.518873	0.0600913	0.552046
N_Kurtosis	NKurtosis	wet	3D	2019 SAM maize panel	0.116469	0.34952	0.24994	0.46599
N_Mean	NMean	dry	3D	2019 SAM maize panel	0.267357	1.4195	0.158494	1.68686
N_Mean	NMean	wet	3D	2019 SAM maize panel	0.273752	1.3102	0.172829	1.58395
N_Skewness	NSkewness	dry	3D	2019 SAM maize panel	0.00829997	0.0524267	0.136678	0.0607266
N_Skewness	NSkewness	wet	3D	2019 SAM maize panel	0.0133674	0.0423852	0.239763	0.0557526
N_Smoothness	NSmoothness	dry	3D	2019 SAM maize panel	1.64533e-06	2.48677e-05	0.0620575	2.65131e-05
N_Smoothness	NSmoothness	wet	3D	2019 SAM maize panel	5.72679e-06	2.56974e-05	0.182242	3.14242e-05
N_Std	NStd	dry	3D	2019 SAM maize panel	0.0305841	0.457482	0.0626638	0.488066
N_Std	NStd	wet	3D	2019 SAM maize panel	0.146734	0.504968	0.225155	0.651702
Number_bif_cl	NumberBifCl	dry	3D	2019 SAM maize panel	5.69527e+06	6.27036e+06	0.475969	1.19656e+07
Number_bif_cl	NumberBifCl	wet	3D	2019 SAM maize panel	4.0218e+06	5.33533e+06	0.429811	9.35713e+06
number_tips	NumberTips	dry	3D	2019 SAM maize panel	402782	525697	0.433808	928479
number_tips	NumberTips	wet	3D	2019 SAM maize panel	481196	538036	0.472116	1.01923e+06
S_Energy	SEnergy	dry	3D	2019 SAM maize panel	8.7383e-05	0.000340106	0.20441	0.000427489
S_Energy	SEnergy	wet	3D	2019 SAM maize panel	0.000170457	0.000523649	0.245578	0.000694106
S_Entropy	SEntropy	dry	3D	2019 SAM maize panel	0.0141317	0.0500496	0.220185	0.0641813
S_Entropy	SEntropy	wet	3D	2019 SAM maize panel	0.0132215	0.0491486	0.211985	0.0623701
S_Kurtosis	SKurtosis	dry	3D	2019 SAM maize panel	0.151782	7.9991	0.0186215	8.15089
S_Kurtosis	SKurtosis	wet	3D	2019 SAM maize panel	1.07947	9.79733	0.0992448	10.8768
S_Mean	SMean	dry	3D	2019 SAM maize panel	0.439058	16.5999	0.0257679	17.039
S_Mean	SMean	wet	3D	2019 SAM maize panel	2.45424	18.1165	0.119307	20.5707
Solidity	Solidity	dry	3D	2019 SAM maize panel	0.000148351	0.000316676	0.319016	0.000465027
Solidity	Solidity	wet	3D	2019 SAM maize panel	5.82086e-05	0.000123151	0.320956	0.00018136
Solidity_vhist1	Solidity (vhist1)	dry	3D	2019 SAM maize panel	0.00383573	0.0411217	0.0853192	0.0449575
Solidity_vhist1	Solidity (vhist1)	wet	3D	2019 SAM maize panel	0.00657331	0.0553567	0.106141	0.06193
Solidity_vhist10	Solidity (vhist10)	dry	3D	2019 SAM maize panel	0.00123772	0.0099272	0.110858	0.0111649
Solidity_vhist10	Solidity (vhist10)	wet	3D	2019 SAM maize panel	0	0.00356324	0	0.00356324
Solidity_vhist11	Solidity (vhist11)	dry	3D	2019 SAM maize panel	0.00389193	0.0259801	0.130287	0.029872
Solidity_vhist11	Solidity (vhist11)	wet	3D	2019 SAM maize panel	0	0.00361529	0	0.00361529
Solidity_vhist12	Solidity (vhist12)	dry	3D	2019 SAM maize panel	0.00170602	0.0347743	0.0467655	0.0364803
Solidity_vhist12	Solidity (vhist12)	wet	3D	2019 SAM maize panel	0.00128451	0.00981261	0.115752	0.0110971
Solidity_vhist13	Solidity (vhist13)	dry	3D	2019 SAM maize panel	0.00221483	0.0493717	0.0429343	0.0515865
Solidity_vhist13	Solidity (vhist13)	wet	3D	2019 SAM maize panel	0.00329497	0.011814	0.218081	0.015109
Solidity_vhist14	Solidity (vhist14)	dry	3D	2019 SAM maize panel	0.00262369	0.0616897	0.0407954	0.0643134
Solidity_vhist14	Solidity (vhist14)	wet	3D	2019 SAM maize panel	0.00124686	0.0282899	0.0422138	0.0295368
Solidity_vhist15	Solidity (vhist15)	dry	3D	2019 SAM maize panel	0.00299489	0.0565883	0.050264	0.0595832
Solidity_vhist15	Solidity (vhist15)	wet	3D	2019 SAM maize panel	0.00355322	0.0365887	0.0885166	0.0401419
Solidity_vhist16	Solidity (vhist16)	dry	3D	2019 SAM maize panel	0	0.0720589	0	0.0720589
Solidity_vhist16	Solidity (vhist16)	wet	3D	2019 SAM maize panel	0.00294466	0.0554694	0.0504102	0.0584141
Solidity_vhist17	Solidity (vhist17)	dry	3D	2019 SAM maize panel	0.000426155	0.0590854	0.00716089	0.0595115
Solidity_vhist17	Solidity (vhist17)	wet	3D	2019 SAM maize panel	0	0.0604489	0	0.0604489
Solidity_vhist18	Solidity (vhist18)	dry	3D	2019 SAM maize panel	0.0054703	0.0390179	0.122961	0.0444882
Solidity_vhist18	Solidity (vhist18)	wet	3D	2019 SAM maize panel	0	0.0393221	0	0.0393221
Solidity_vhist19	Solidity (vhist19)	dry	3D	2019 SAM maize panel	0.00452781	0.0466204	0.0885235	0.0511482
Solidity_vhist19	Solidity (vhist19)	wet	3D	2019 SAM maize panel	0.000523271	0.049223	0.0105188	0.0497463
Solidity_vhist2	Solidity (vhist2)	dry	3D	2019 SAM maize panel	0.00976603	0.0271175	0.26478	0.0368836
Solidity_vhist2	Solidity (vhist2)	wet	3D	2019 SAM maize panel	0.0091278	0.0228745	0.285223	0.0320023
Solidity_vhist20	Solidity (vhist20)	dry	3D	2019 SAM maize panel	0	0.0431742	0	0.0431742
Solidity_vhist20	Solidity (vhist20)	wet	3D	2019 SAM maize panel	0.00219938	0.0371452	0.0559004	0.0393446
Solidity_vhist3	Solidity (vhist3)	dry	3D	2019 SAM maize panel	0.00615146	0.0179056	0.255703	0.0240571
Solidity_vhist3	Solidity (vhist3)	wet	3D	2019 SAM maize panel	0.00302408	0.0134176	0.183928	0.0164417
Solidity_vhist4	Solidity (vhist4)	dry	3D	2019 SAM maize panel	0.00335622	0.00985414	0.25406	0.0132104
Solidity_vhist4	Solidity (vhist4)	wet	3D	2019 SAM maize panel	0.00221964	0.00615079	0.265177	0.00837043
Solidity_vhist5	Solidity (vhist5)	dry	3D	2019 SAM maize panel	0.00167528	0.00503925	0.249501	0.00671453
Solidity_vhist5	Solidity (vhist5)	wet	3D	2019 SAM maize panel	0.00208562	0.00521562	0.285652	0.00730124
Solidity_vhist6	Solidity (vhist6)	dry	3D	2019 SAM maize panel	0.000508486	0.00329593	0.133657	0.00380441
Solidity_vhist6	Solidity (vhist6)	wet	3D	2019 SAM maize panel	0.00104601	0.00236725	0.306456	0.00341326
Solidity_vhist7	Solidity (vhist7)	dry	3D	2019 SAM maize panel	0.000325897	0.00109458	0.229428	0.00142048
Solidity_vhist7	Solidity (vhist7)	wet	3D	2019 SAM maize panel	0.000269068	0.000586837	0.314367	0.000855905
Solidity_vhist8	Solidity (vhist8)	dry	3D	2019 SAM maize panel	0.00462913	0.00487086	0.487277	0.00949999
Solidity_vhist8	Solidity (vhist8)	wet	3D	2019 SAM maize panel	5.95486e-05	0.00366981	0.0159675	0.00372936
Solidity_vhist9	Solidity (vhist9)	dry	3D	2019 SAM maize panel	0	0.00925769	0	0.00925769
Solidity_vhist9	Solidity (vhist9)	wet	3D	2019 SAM maize panel	4.52954e-05	0.000335561	0.11893	0.000380856
SRL	SRL	dry	3D	2019 SAM maize panel	3.30469e-05	5.09365e-05	0.393493	8.39834e-05
SRL	SRL	wet	3D	2019 SAM maize panel	1.27429e-05	3.09036e-05	0.291957	4.36465e-05
S_Skewness	SSkewness	dry	3D	2019 SAM maize panel	0.0138238	0.70787	0.0191547	0.721693
S_Skewness	SSkewness	wet	3D	2019 SAM maize panel	0.0772347	0.781578	0.0899319	0.858813
S_Smoothness	SSmoothness	dry	3D	2019 SAM maize panel	5.04788e-06	7.87448e-05	0.0602425	8.37927e-05
S_Smoothness	SSmoothness	wet	3D	2019 SAM maize panel	1.79509e-05	0.000111547	0.138619	0.000129498
S_Std	SStd	dry	3D	2019 SAM maize panel	0.237737	6.48789	0.0353479	6.72562
S_Std	SStd	wet	3D	2019 SAM maize panel	1.34288	7.49372	0.151968	8.8366
SurfArea	SurfArea	dry	3D	2019 SAM maize panel	537890000000	649299000000	0.453079	1187189000000
SurfArea	SurfArea	wet	3D	2019 SAM maize panel	584419000000	732425000000	0.443803	1316844000000
TotalLength	TotalLength	dry	3D	2019 SAM maize panel	1535036886	1866946612	0.451218	3401983498
TotalLength	TotalLength	wet	3D	2019 SAM maize panel	1509470845	2009645474	0.428935	3519116319
Volume	Volume	dry	3D	2019 SAM maize panel	1095690000000	1405820000000	0.438012	2501510000000
Volume	Volume	wet	3D	2019 SAM maize panel	1865720000000	2599640000000	0.417821	4465360000000
W_D_ratio	WDRatio	dry	3D	2019 SAM maize panel	0.00770433	0.0216513	0.262448	0.0293557
W_D_ratio	WDRatio	wet	3D	2019 SAM maize panel	0.00974019	0.0250873	0.279669	0.0348275
Root_Mass	RootMass	dry	Physical	2019 SAM maize panel	15.3	22.43	0.405513	37.73
Root_Mass	RootMass	wet	Physical	2019 SAM maize panel	31.93	65.95	0.326216	97.88
RPF	RPF	dry	Physical	2019 SAM maize panel	182.337	320.606	0.36254	502.944
RPF	RPF	wet	Physical	2019 SAM maize panel	424.551	448.814	0.48611	873.364

## Sheet: Table S6
Supplemental Table S6. List of significant SNPs from the 2019 FarmCPU GWAS.
Study	Method	Trait	Experiment	Flowering	Treatment	Chromosome	B73_v2_Position	B73_v2_Marker	Effect	FDR_Adjusted_P.value	MAF	PVE	1-Mb_Bin	Chromosome_Bin_Index
Hein	3D	AvgEdgeLength	2019 SAM maize panel	Midflowering	dry	2	8910412	2_8910412	0.394421	0.00753507	0.09699	6.25245	9	2_9
Hein	3D	AvgEdgeLength	2019 SAM maize panel	Midflowering	wet	2	41244761	2_41244761	-0.216845	0.0257366	0.263699	1.38115	42	2_42
Hein	3D	AvgEdgeLength	2019 SAM maize panel	Midflowering	wet	3	6311374	3_6311374	0.259497	0.0257366	0.184932	1.64627	7	3_7
Hein	3D	AvgEdgeLength	2019 SAM maize panel	Midflowering	wet	4	3048693	4_3048693	-0.31877	0.000282942	0.179795	0	4	4_4
Hein	3D	AvgEdgeLength	2019 SAM maize panel	Midflowering	wet	4	10219164	4_10219164	0.183442	0.040885	0.366438	0	11	4_11
Hein	3D	AvgEdgeLength	2019 SAM maize panel	Midflowering	dry	5	24611286	5_24611286	0.38744	4.71e-05	0.33612	2.11195	25	5_25
Hein	3D	AvgEdgeLength	2019 SAM maize panel	Midflowering	dry	6	85415278	6_85415278	-0.337756	0.00753507	0.204013	3.9155	86	6_86
Hein	3D	AvgEdgeLength	2019 SAM maize panel	Midflowering	wet	6	140849036	6_140849036	0.301992	0.041629	0.0821918	5.67312	141	6_141
Hein	3D	AvgEdgeLength	2019 SAM maize panel	Midflowering	wet	6	154074175	6_154074175	-0.422738	0.040885	0.0753425	1.24204	155	6_155
Hein	3D	AvgEdgeLength	2019 SAM maize panel	Midflowering	wet	7	19497008	7_19497008	0.501351	0.00961686	0.0599315	4.74247	20	7_20
Hein	3D	AvgEdgeLength	2019 SAM maize panel	Midflowering	wet	10	117465782	10_117465782	-0.35135	0.00961686	0.246575	2.65332	118	10_118
Hein	2D single-view	AvgDensity	2019 SAM maize panel	Midflowering	wet	1	226237325	1_226237325	0.0768829	3.57e-10	0.0770548	22.6399	227	1_227
Hein	2D single-view	AvgDensity	2019 SAM maize panel	Midflowering	wet	2	3389450	2_3389450	0.0479005	0.000251488	0.0821918	4.55211	4	2_4
Hein	2D single-view	AvgDensity	2019 SAM maize panel	Midflowering	wet	2	163938811	2_163938811	-0.037918	0.0252334	0.0616438	0.2198	164	2_164
Hein	2D single-view	AvgDensity	2019 SAM maize panel	Midflowering	wet	4	11389177	4_11389177	0.0541556	0.0131801	0.0410959	7.57011	12	4_12
Hein	2D single-view	AvgDensity	2019 SAM maize panel	Midflowering	wet	4	209839972	4_209839972	-0.0448653	0.000960729	0.123288	0	210	4_210
Hein	2D single-view	AvgDensity	2019 SAM maize panel	Midflowering	wet	4	231961852	4_231961852	0.0758545	3.17e-06	0.0496575	26.6376	232	4_232
Hein	2D single-view	AvgDensity	2019 SAM maize panel	Midflowering	wet	5	213298671	5_213298671	0.0380323	1.69e-07	0.265411	0.343024	214	5_214
Hein	2D single-view	AvgDensity	2019 SAM maize panel	Midflowering	wet	6	99769740	6_99769740	-0.0485406	0.00718195	0.0376712	5.81066	100	6_100
Hein	2D single-view	AvgDensity	2019 SAM maize panel	Midflowering	dry	7	132892066	7_132892066	0.181142	4.09e-05	0.0535117	14.2451	133	7_133
Hein	2D single-view	AvgDensity	2019 SAM maize panel	Midflowering	dry	7	156001478	7_156001478	0.0604832	0.0112032	0.439799	1.13432	157	7_157
Hein	2D single-view	AvgDensity	2019 SAM maize panel	Midflowering	wet	9	1028918	9_1028918	-0.0342183	0.000187218	0.106164	1.09438	2	9_2
Hein	2D single-view	AvgDensity	2019 SAM maize panel	Midflowering	dry	9	117351189	9_117351189	-0.0844187	0.0376039	0.100334	37.8669	118	9_118
Hein	2D single-view	AvgDensity	2019 SAM maize panel	Midflowering	wet	10	141924080	10_141924080	0.0430106	0.00718195	0.0513699	1.72062	142	10_142
Hein	2D single-view	AvgDensity	2019 SAM maize panel	Midflowering	dry	10	142792308	10_142792308	-0.100217	0.00263432	0.242475	0.76519	143	10_143
Hein	3D	Biomass (vhist1)	2019 SAM maize panel	Midflowering	dry	1	33270244	1_33270244	0.000258377	9.34e-06	0.0535117	4.89332	34	1_34
Hein	3D	Biomass (vhist1)	2019 SAM maize panel	Midflowering	dry	1	64148361	1_64148361	-0.00016921	0.000653407	0.0785953	2.08517	65	1_65
Hein	3D	Biomass (vhist1)	2019 SAM maize panel	Midflowering	dry	1	232918388	1_232918388	-0.000166882	0.0445137	0.0568562	5.73091	233	1_233
Hein	3D	Biomass (vhist1)	2019 SAM maize panel	Midflowering	wet	1	279178786	1_279178786	0.000112827	0.00124804	0.0873288	3.38086	280	1_280
Hein	3D	Biomass (vhist1)	2019 SAM maize panel	Midflowering	dry	1	298984525	1_298984525	0.000120072	0.0128753	0.148829	2.53042	299	1_299
Hein	3D	Biomass (vhist1)	2019 SAM maize panel	Midflowering	wet	2	195651069	2_195651069	5.82e-05	0.00124804	0.260274	1.6445	196	2_196
Hein	3D	Biomass (vhist1)	2019 SAM maize panel	Midflowering	dry	3	18640119	3_18640119	9.21e-05	0.0128753	0.230769	0.0965438	19	3_19
Hein	3D	Biomass (vhist1)	2019 SAM maize panel	Midflowering	dry	3	124642528	3_124642528	-9.59e-05	0.000653407	0.476589	1.22553	125	3_125
Hein	3D	Biomass (vhist1)	2019 SAM maize panel	Midflowering	dry	3	154665111	3_154665111	-0.000138932	0.022854	0.0852843	5.46641	155	3_155
Hein	3D	Biomass (vhist1)	2019 SAM maize panel	Midflowering	dry	5	49252749	5_49252749	0.000123868	1.22e-05	0.41806	0.322254	50	5_50
Hein	3D	Biomass (vhist1)	2019 SAM maize panel	Midflowering	dry	5	213750403	5_213750403	-0.000111026	0.00116956	0.27592	0.502557	214	5_214
Hein	3D	Biomass (vhist1)	2019 SAM maize panel	Midflowering	wet	6	86025566	6_86025566	-8.41e-05	0.0140153	0.0530822	1.5269	87	6_87
Hein	3D	Biomass (vhist1)	2019 SAM maize panel	Midflowering	wet	7	2137091	7_2137091	7.62e-05	5.05e-08	0.22774	1.34499	3	7_3
Hein	3D	Biomass (vhist1)	2019 SAM maize panel	Midflowering	wet	7	21636222	7_21636222	9.02e-05	0.0139993	0.0496575	2.79289	22	7_22
Hein	3D	Biomass (vhist1)	2019 SAM maize panel	Midflowering	wet	8	3976527	8_3976527	9.93e-05	0.00605069	0.0513699	0.450169	4	8_4
Hein	3D	Biomass (vhist1)	2019 SAM maize panel	Midflowering	wet	8	14610491	8_14610491	5.48e-05	0.0119227	0.386986	1.26599	15	8_15
Hein	3D	Biomass (vhist1)	2019 SAM maize panel	Midflowering	wet	8	73730111	8_73730111	4.59e-05	0.00124804	0.333904	0.986697	74	8_74
Hein	3D	Biomass (vhist1)	2019 SAM maize panel	Midflowering	wet	10	9538869	10_9538869	6.7e-05	0.0018576	0.261986	0.836028	10	10_10
Hein	3D	Biomass (vhist10)	2019 SAM maize panel	Midflowering	wet	2	213584594	2_213584594	3.61e-05	0.00391865	0.0821918	3.17112	214	2_214
Hein	3D	Biomass (vhist10)	2019 SAM maize panel	Midflowering	wet	8	146618111	8_146618111	2.39e-05	0.0125586	0.107877	3.55006	147	8_147
Hein	3D	Biomass (vhist10)	2019 SAM maize panel	Midflowering	wet	9	151634075	9_151634075	1.55e-05	0.0125586	0.311644	1.55564	152	9_152
Hein	3D	Biomass (vhist10)	2019 SAM maize panel	Midflowering	wet	10	122809297	10_122809297	2.81e-05	1.35e-07	0.178082	1.8568	123	10_123
Hein	3D	Biomass (vhist11)	2019 SAM maize panel	Midflowering	wet	1	85134263	1_85134263	2.86e-05	0.0330526	0.0530822	4.93282	86	1_86
Hein	3D	Biomass (vhist11)	2019 SAM maize panel	Midflowering	wet	2	959006	2_959006	-1.18e-05	0.0279955	0.493151	0.032736	1	2_1
Hein	3D	Biomass (vhist11)	2019 SAM maize panel	Midflowering	wet	3	227053415	3_227053415	2.64e-05	0.015606	0.118151	0	228	3_228
Hein	3D	Biomass (vhist11)	2019 SAM maize panel	Midflowering	wet	8	68446375	8_68446375	-3.15e-05	0.000443668	0.0479452	12.9357	69	8_69
Hein	3D	Biomass (vhist11)	2019 SAM maize panel	Midflowering	wet	10	4032572	10_4032572	2.72e-05	1.99e-07	0.160959	4.69136	5	10_5
Hein	3D	Biomass (vhist12)	2019 SAM maize panel	Midflowering	wet	4	234406759	4_234406759	-3.94e-05	1.61e-06	0.10274	1.84723	235	4_235
Hein	3D	Biomass (vhist12)	2019 SAM maize panel	Midflowering	wet	5	10213144	5_10213144	-2.42e-05	0.0311046	0.109589	0	11	5_11
Hein	3D	Biomass (vhist12)	2019 SAM maize panel	Midflowering	wet	7	101740364	7_101740364	2.71e-05	0.0134001	0.148973	2.03474	102	7_102
Hein	3D	Biomass (vhist12)	2019 SAM maize panel	Midflowering	wet	8	157416588	8_157416588	-2.95e-05	0.0311046	0.107877	0.031674	158	8_158
Hein	3D	Biomass (vhist12)	2019 SAM maize panel	Midflowering	wet	10	4032605	10_4032605	-2.53e-05	0.0132945	0.119863	4.73844	5	10_5
Hein	3D	Biomass (vhist12)	2019 SAM maize panel	Midflowering	wet	10	130404001	10_130404001	2.49e-05	2e-05	0.316781	2.63528	131	10_131
Hein	3D	Biomass (vhist2)	2019 SAM maize panel	Midflowering	wet	1	43233628	1_43233628	0.000115637	0.00612371	0.0941781	0	44	1_44
Hein	3D	Biomass (vhist2)	2019 SAM maize panel	Midflowering	wet	2	4347218	2_4347218	0.000200202	2.1e-20	0.128425	1.36513	5	2_5
Hein	3D	Biomass (vhist2)	2019 SAM maize panel	Midflowering	wet	3	5992841	3_5992841	-9.68e-05	0.0434309	0.0924658	0.173126	6	3_6
Hein	3D	Biomass (vhist2)	2019 SAM maize panel	Midflowering	wet	3	179501450	3_179501450	-6.85e-05	0.000813457	0.452055	0.549192	180	3_180
Hein	3D	Biomass (vhist2)	2019 SAM maize panel	Midflowering	wet	3	210582462	3_210582462	-0.000116898	0.0193204	0.0582192	8.68246	211	3_211
Hein	3D	Biomass (vhist2)	2019 SAM maize panel	Midflowering	wet	4	217085296	4_217085296	8.08e-05	0.000314765	0.183219	0.173126	218	4_218
Hein	3D	Biomass (vhist2)	2019 SAM maize panel	Midflowering	wet	4	235601736	4_235601736	-4.74e-05	0.0350084	0.42637	0	236	4_236
Hein	3D	Biomass (vhist2)	2019 SAM maize panel	Midflowering	dry	5	59472588	5_59472588	0.000132442	2.66e-05	0.183946	1.81986	60	5_60
Hein	3D	Biomass (vhist2)	2019 SAM maize panel	Midflowering	wet	6	96539674	6_96539674	0.000114503	2.6e-05	0.398973	1.98755	97	6_97
Hein	3D	Biomass (vhist2)	2019 SAM maize panel	Midflowering	wet	6	137413369	6_137413369	-0.000144422	1.34e-07	0.0958904	2.53151	138	6_138
Hein	3D	Biomass (vhist2)	2019 SAM maize panel	Midflowering	dry	9	93448103	9_93448103	-0.000103584	0.00648655	0.207358	0.0119453	94	9_94
Hein	3D	Biomass (vhist2)	2019 SAM maize panel	Midflowering	wet	9	97253740	9_97253740	9.85e-05	7.42e-05	0.116438	0.721795	98	9_98
Hein	3D	Biomass (vhist2)	2019 SAM maize panel	Midflowering	dry	9	126197429	9_126197429	7.25e-05	0.0449724	0.307692	0.0282198	127	9_127
Hein	3D	Biomass (vhist2)	2019 SAM maize panel	Midflowering	wet	9	141427782	9_141427782	5.42e-05	0.0434309	0.455479	0	142	9_142
Hein	3D	Biomass (vhist2)	2019 SAM maize panel	Midflowering	dry	9	145770205	9_145770205	0.000106554	0.00537725	0.160535	2.98232	146	9_146
Hein	3D	Biomass (vhist2)	2019 SAM maize panel	Midflowering	wet	10	144678730	10_144678730	5.36e-05	0.0434898	0.239726	0.349391	145	10_145
Hein	3D	Biomass (vhist2)	2019 SAM maize panel	Midflowering	wet	10	148640876	10_148640876	0.000162579	0.0193204	0.0376712	6.48569	149	10_149
Hein	3D	Biomass (vhist3)	2019 SAM maize panel	Midflowering	dry	1	39140159	1_39140159	4.32e-05	0.0108561	0.244147	1.92643	40	1_40
Hein	3D	Biomass (vhist3)	2019 SAM maize panel	Midflowering	dry	1	91359992	1_91359992	-6.16e-05	0.0330295	0.09699	5.58024	92	1_92
Hein	3D	Biomass (vhist3)	2019 SAM maize panel	Midflowering	dry	1	184632834	1_184632834	7e-05	0.000412924	0.272575	0.444286	185	1_185
Hein	3D	Biomass (vhist3)	2019 SAM maize panel	Midflowering	dry	2	90891159	2_90891159	0.000115705	3.87e-06	0.107023	0	91	2_91
Hein	3D	Biomass (vhist3)	2019 SAM maize panel	Midflowering	wet	3	210582462	3_210582462	-0.000130647	0.000227228	0.0582192	6.24973	211	3_211
Hein	3D	Biomass (vhist3)	2019 SAM maize panel	Midflowering	wet	4	154314802	4_154314802	0.000171338	2.22e-05	0.0428082	5.46305	155	4_155
Hein	3D	Biomass (vhist3)	2019 SAM maize panel	Midflowering	dry	5	87032267	5_87032267	-4.04e-05	0.0330295	0.362876	1.77359	88	5_88
Hein	3D	Biomass (vhist3)	2019 SAM maize panel	Midflowering	dry	6	16792940	6_16792940	4.11e-05	0.0438252	0.214047	1.02719	17	6_17
Hein	3D	Biomass (vhist3)	2019 SAM maize panel	Midflowering	wet	6	162336782	6_162336782	0.000148492	5.04e-05	0.0582192	2.53048	163	6_163
Hein	3D	Biomass (vhist3)	2019 SAM maize panel	Midflowering	wet	8	63006044	8_63006044	-0.000146213	0.000146035	0.0890411	18.3995	64	8_64
Hein	3D	Biomass (vhist3)	2019 SAM maize panel	Midflowering	wet	8	128751414	8_128751414	-0.00023558	7.36e-12	0.0428082	3.03308	129	8_129
Hein	3D	Biomass (vhist4)	2019 SAM maize panel	Midflowering	wet	1	253506561	1_253506561	7.34e-05	0.0211313	0.222603	0.766389	254	1_254
Hein	3D	Biomass (vhist4)	2019 SAM maize panel	Midflowering	wet	2	16553083	2_16553083	5.87e-05	0.0409877	0.167808	0	17	2_17
Hein	3D	Biomass (vhist4)	2019 SAM maize panel	Midflowering	wet	3	173697676	3_173697676	9.53e-05	0.00680652	0.0547945	5.5282	174	3_174
Hein	3D	Biomass (vhist4)	2019 SAM maize panel	Midflowering	wet	4	54601686	4_54601686	0.000115153	0.00303215	0.0839041	5.4715	55	4_55
Hein	3D	Biomass (vhist4)	2019 SAM maize panel	Midflowering	wet	5	1566647	5_1566647	8.12e-05	0.00680652	0.113014	0.916642	2	5_2
Hein	3D	Biomass (vhist4)	2019 SAM maize panel	Midflowering	wet	5	166218142	5_166218142	-8.8e-05	0.0211313	0.0582192	7.80563	167	5_167
Hein	3D	Biomass (vhist4)	2019 SAM maize panel	Midflowering	wet	6	121722725	6_121722725	-0.000124481	0.00680652	0.0633562	29.3893	122	6_122
Hein	3D	Biomass (vhist4)	2019 SAM maize panel	Midflowering	wet	8	4805479	8_4805479	0.000134344	1.91e-05	0.0770548	5.34865	5	8_5
Hein	3D	Biomass (vhist5)	2019 SAM maize panel	Midflowering	wet	1	34405426	1_34405426	8.39e-05	0.0365683	0.0445205	0.0480216	35	1_35
Hein	3D	Biomass (vhist5)	2019 SAM maize panel	Midflowering	wet	1	103559873	1_103559873	9.67e-05	0.000118531	0.0787671	1.18251	104	1_104
Hein	3D	Biomass (vhist5)	2019 SAM maize panel	Midflowering	wet	2	19148503	2_19148503	-0.000103659	0.000171599	0.0684932	3.83596	20	2_20
Hein	3D	Biomass (vhist5)	2019 SAM maize panel	Midflowering	wet	4	14723208	4_14723208	-4.22e-05	0.00854741	0.431507	0.0630193	15	4_15
Hein	3D	Biomass (vhist5)	2019 SAM maize panel	Midflowering	wet	4	159979642	4_159979642	0.000131597	2.25e-08	0.131849	2.72555	160	4_160
Hein	3D	Biomass (vhist5)	2019 SAM maize panel	Midflowering	wet	7	4805764	7_4805764	-8.26e-05	7.41e-12	0.299658	1.2676	5	7_5
Hein	3D	Biomass (vhist5)	2019 SAM maize panel	Midflowering	wet	7	170320698	7_170320698	7.05e-05	0.0251501	0.0684932	4.4128	171	7_171
Hein	3D	Biomass (vhist5)	2019 SAM maize panel	Midflowering	wet	7	172162922	7_172162922	-4.53e-05	0.0121771	0.270548	0.0477332	173	7_173
Hein	3D	Biomass (vhist5)	2019 SAM maize panel	Midflowering	wet	8	9264109	8_9264109	-6.88e-05	0.00854741	0.145548	0.126471	10	8_10
Hein	3D	Biomass (vhist5)	2019 SAM maize panel	Midflowering	wet	8	122427359	8_122427359	5.7e-05	0.00854741	0.138699	0.532131	123	8_123
Hein	3D	Biomass (vhist5)	2019 SAM maize panel	Midflowering	wet	9	152194596	9_152194596	-4.74e-05	0.0121771	0.172945	0.847949	153	9_153
Hein	3D	Biomass (vhist6)	2019 SAM maize panel	Midflowering	wet	1	7396814	1_7396814	-4.64e-05	3.13e-05	0.140411	2.02545	8	1_8
Hein	3D	Biomass (vhist6)	2019 SAM maize panel	Midflowering	wet	1	7950045	1_7950045	-3.61e-05	0.0361292	0.121575	0.575064	8	1_8
Hein	3D	Biomass (vhist6)	2019 SAM maize panel	Midflowering	wet	2	11762316	2_11762316	4.83e-05	0.00360723	0.0821918	1.3944	12	2_12
Hein	3D	Biomass (vhist6)	2019 SAM maize panel	Midflowering	wet	2	217119193	2_217119193	2.94e-05	0.0212212	0.308219	1.70483	218	2_218
Hein	3D	Biomass (vhist6)	2019 SAM maize panel	Midflowering	wet	4	22359413	4_22359413	3.41e-05	0.0459055	0.217466	0	23	4_23
Hein	3D	Biomass (vhist6)	2019 SAM maize panel	Midflowering	wet	5	18583358	5_18583358	4.24e-05	0.0184734	0.138699	0	19	5_19
Hein	3D	Biomass (vhist6)	2019 SAM maize panel	Midflowering	wet	5	59468479	5_59468479	-6.95e-05	0.0115368	0.0684932	2.55471	60	5_60
Hein	3D	Biomass (vhist6)	2019 SAM maize panel	Midflowering	wet	7	5335193	7_5335193	-3.32e-05	0.00905462	0.260274	1.0229	6	7_6
Hein	3D	Biomass (vhist6)	2019 SAM maize panel	Midflowering	wet	10	125970257	10_125970257	-4.13e-05	1.03e-05	0.400685	1.35878	126	10_126
Hein	3D	Biomass (vhist7)	2019 SAM maize panel	Midflowering	dry	2	218354943	2_218354943	-6.63e-05	0.00270253	0.0568562	10.6016	219	2_219
Hein	3D	Biomass (vhist7)	2019 SAM maize panel	Midflowering	dry	5	14079148	5_14079148	-6.15e-05	0.00043525	0.192308	0.779627	15	5_15
Hein	3D	Biomass (vhist7)	2019 SAM maize panel	Midflowering	dry	10	80916293	10_80916293	6.94e-05	0.00185933	0.0735786	37.5135	81	10_81
Hein	3D	Biomass (vhist8)	2019 SAM maize panel	Midflowering	dry	1	298984525	1_298984525	-2.96e-05	0.00329835	0.148829	2.23144	299	1_299
Hein	3D	Biomass (vhist8)	2019 SAM maize panel	Midflowering	dry	2	185217700	2_185217700	-3.19e-05	0.00329835	0.381271	0	186	2_186
Hein	3D	Biomass (vhist8)	2019 SAM maize panel	Midflowering	dry	3	129307241	3_129307241	-2.88e-05	0.000190009	0.289298	0.481072	130	3_130
Hein	3D	Biomass (vhist8)	2019 SAM maize panel	Midflowering	dry	3	130093362	3_130093362	4.66e-05	0.0140853	0.0735786	8.92576	131	3_131
Hein	3D	Biomass (vhist8)	2019 SAM maize panel	Midflowering	dry	3	184214105	3_184214105	-4.57e-05	0.0203487	0.0501672	6.53024	185	3_185
Hein	3D	Biomass (vhist8)	2019 SAM maize panel	Midflowering	dry	5	49252749	5_49252749	-2.92e-05	0.000177321	0.41806	0.521763	50	5_50
Hein	3D	Biomass (vhist8)	2019 SAM maize panel	Midflowering	dry	8	168755236	8_168755236	-3.73e-05	0.000368065	0.113712	2.26425	169	8_169
Hein	3D	Biomass (vhist8)	2019 SAM maize panel	Midflowering	dry	9	101202831	9_101202831	-4.24e-05	0.0203487	0.0501672	4.22661	102	9_102
Hein	3D	Biomass (vhist9)	2019 SAM maize panel	Midflowering	dry	1	298984525	1_298984525	-2.7e-05	0.00404965	0.148829	4.09414	299	1_299
Hein	3D	Biomass (vhist9)	2019 SAM maize panel	Midflowering	dry	4	161910196	4_161910196	-3.04e-05	0.0382111	0.140468	0.228852	162	4_162
Hein	3D	Biomass (vhist9)	2019 SAM maize panel	Midflowering	dry	5	49252749	5_49252749	-3.13e-05	1.65e-10	0.41806	1.02878	50	5_50
Hein	3D	Biomass (vhist9)	2019 SAM maize panel	Midflowering	dry	7	153219653	7_153219653	3.79e-05	0.00404965	0.138796	2.77142	154	7_154
Hein	3D	Biomass (vhist9)	2019 SAM maize panel	Midflowering	dry	8	168755236	8_168755236	-3.25e-05	0.000139944	0.113712	4.11514	169	8_169
Hein	3D	Convexhull (vhist1)	2019 SAM maize panel	Midflowering	dry	1	55070920	1_55070920	-3.52e-05	0.000309373	0.0618729	0.882731	56	1_56
Hein	3D	Convexhull (vhist1)	2019 SAM maize panel	Midflowering	dry	4	9894998	4_9894998	-4.22e-05	1.27e-06	0.0602007	5.31055	10	4_10
Hein	3D	Convexhull (vhist1)	2019 SAM maize panel	Midflowering	dry	4	188386195	4_188386195	-4.71e-05	0.000357377	0.0535117	13.2174	189	4_189
Hein	3D	Convexhull (vhist1)	2019 SAM maize panel	Midflowering	dry	5	214053003	5_214053003	-2.83e-05	8.43e-05	0.22408	0.647887	215	5_215
Hein	3D	Convexhull (vhist1)	2019 SAM maize panel	Midflowering	dry	7	139369325	7_139369325	-3.56e-05	0.00064984	0.0551839	10.4795	140	7_140
Hein	3D	Convexhull (vhist1)	2019 SAM maize panel	Midflowering	dry	7	168005388	7_168005388	-5.38e-05	1.64e-08	0.0719064	12.5093	169	7_169
Hein	3D	Convexhull (vhist10)	2019 SAM maize panel	Midflowering	wet	1	27178023	1_27178023	-3.49e-05	0.0173871	0.255137	2.10709	28	1_28
Hein	3D	Convexhull (vhist10)	2019 SAM maize panel	Midflowering	dry	1	91359992	1_91359992	5.21e-05	0.0023919	0.09699	3.63475	92	1_92
Hein	3D	Convexhull (vhist10)	2019 SAM maize panel	Midflowering	wet	1	174566596	1_174566596	-2.87e-05	0.015082	0.44863	0.267567	175	1_175
Hein	3D	Convexhull (vhist10)	2019 SAM maize panel	Midflowering	dry	1	246408419	1_246408419	7.07e-05	0.00248708	0.0735786	1.51666	247	1_247
Hein	3D	Convexhull (vhist10)	2019 SAM maize panel	Midflowering	dry	1	298984525	1_298984525	-5.06e-05	0.000371747	0.148829	2.98102	299	1_299
Hein	3D	Convexhull (vhist10)	2019 SAM maize panel	Midflowering	dry	2	2370463	2_2370463	3.1e-05	0.0100441	0.449833	0.115057	3	2_3
Hein	3D	Convexhull (vhist10)	2019 SAM maize panel	Midflowering	wet	3	17582011	3_17582011	-2.91e-05	0.015082	0.208904	0.926452	18	3_18
Hein	3D	Convexhull (vhist10)	2019 SAM maize panel	Midflowering	dry	5	3430932	5_3430932	-3.28e-05	0.00256984	0.342809	0	4	5_4
Hein	3D	Convexhull (vhist10)	2019 SAM maize panel	Midflowering	dry	7	134225549	7_134225549	-7.73e-05	1.85e-06	0.0953177	2.25407	135	7_135
Hein	3D	Convexhull (vhist10)	2019 SAM maize panel	Midflowering	dry	7	152700296	7_152700296	-7.33e-05	9.06e-06	0.0735786	0.682496	153	7_153
Hein	3D	Convexhull (vhist10)	2019 SAM maize panel	Midflowering	dry	7	165019116	7_165019116	-0.00011554	1.1e-10	0.0501672	4.83761	166	7_166
Hein	3D	Convexhull (vhist10)	2019 SAM maize panel	Midflowering	dry	8	16344217	8_16344217	-3.35e-05	0.0119554	0.264214	0.379164	17	8_17
Hein	3D	Convexhull (vhist10)	2019 SAM maize panel	Midflowering	dry	9	129184175	9_129184175	-3.25e-05	0.0342655	0.277592	0	130	9_130
Hein	3D	Convexhull (vhist11)	2019 SAM maize panel	Midflowering	wet	1	36220091	1_36220091	-1.85e-05	0.00101461	0.275685	0.885555	37	1_37
Hein	3D	Convexhull (vhist11)	2019 SAM maize panel	Midflowering	dry	1	43765575	1_43765575	-7.06e-05	0.0391871	0.12709	4.22663	44	1_44
Hein	3D	Convexhull (vhist11)	2019 SAM maize panel	Midflowering	dry	1	91359992	1_91359992	0.000105408	3.64e-05	0.09699	5.35037	92	1_92
Hein	3D	Convexhull (vhist11)	2019 SAM maize panel	Midflowering	wet	1	155675593	1_155675593	1.51e-05	0.0430439	0.347603	0.477489	156	1_156
Hein	3D	Convexhull (vhist11)	2019 SAM maize panel	Midflowering	wet	2	220834049	2_220834049	-3.26e-05	0.00046879	0.0821918	3.55577	221	2_221
Hein	3D	Convexhull (vhist11)	2019 SAM maize panel	Midflowering	wet	5	2795301	5_2795301	-2.57e-05	0.005411	0.0839041	4.63943	3	5_3
Hein	3D	Convexhull (vhist11)	2019 SAM maize panel	Midflowering	dry	5	70682084	5_70682084	0.000122662	0.000272811	0.0869565	8.40294	71	5_71
Hein	3D	Convexhull (vhist11)	2019 SAM maize panel	Midflowering	wet	5	194261564	5_194261564	4.15e-05	0.00046879	0.0616438	11.6494	195	5_195
Hein	3D	Convexhull (vhist11)	2019 SAM maize panel	Midflowering	wet	6	141276837	6_141276837	-2.3e-05	0.000143583	0.114726	0.731472	142	6_142
Hein	3D	Convexhull (vhist11)	2019 SAM maize panel	Midflowering	dry	6	161557973	6_161557973	-6.6e-05	0.00036776	0.454849	0.808426	162	6_162
Hein	3D	Convexhull (vhist11)	2019 SAM maize panel	Midflowering	dry	7	134225549	7_134225549	-0.000150432	1.45e-08	0.0953177	4.47821	135	7_135
Hein	3D	Convexhull (vhist11)	2019 SAM maize panel	Midflowering	dry	8	1091903	8_1091903	7.49e-05	0.037513	0.108696	1.02311	2	8_2
Hein	3D	Convexhull (vhist11)	2019 SAM maize panel	Midflowering	wet	10	3274153	10_3274153	-2.42e-05	0.005411	0.164384	1.30886	4	10_4
Hein	3D	Convexhull (vhist11)	2019 SAM maize panel	Midflowering	wet	10	134718584	10_134718584	1.48e-05	0.00161156	0.381849	1.23436	135	10_135
Hein	3D	Convexhull (vhist12)	2019 SAM maize panel	Midflowering	wet	2	185024155	2_185024155	5.8e-05	5.91e-06	0.0513699	7.51643	186	2_186
Hein	3D	Convexhull (vhist12)	2019 SAM maize panel	Midflowering	wet	2	209603735	2_209603735	-2.94e-05	0.0118105	0.219178	0.530463	210	2_210
Hein	3D	Convexhull (vhist12)	2019 SAM maize panel	Midflowering	wet	3	210582462	3_210582462	4.9e-05	0.00023316	0.0582192	5.87144	211	3_211
Hein	3D	Convexhull (vhist12)	2019 SAM maize panel	Midflowering	wet	5	4590639	5_4590639	6.2e-05	0.000308862	0.0496575	5.01506	5	5_5
Hein	3D	Convexhull (vhist12)	2019 SAM maize panel	Midflowering	wet	5	194261564	5_194261564	5.29e-05	0.0118105	0.0616438	8.5022	195	5_195
Hein	3D	Convexhull (vhist12)	2019 SAM maize panel	Midflowering	wet	8	3575085	8_3575085	-4.26e-05	0.00111668	0.142123	0	4	8_4
Hein	3D	Convexhull (vhist12)	2019 SAM maize panel	Midflowering	wet	9	109173421	9_109173421	-2.06e-05	0.000638222	0.351027	0.659228	110	9_110
Hein	3D	Convexhull (vhist12)	2019 SAM maize panel	Midflowering	wet	10	103718100	10_103718100	2.43e-05	0.0417967	0.159247	0.782449	104	10_104
Hein	3D	Convexhull (vhist12)	2019 SAM maize panel	Midflowering	wet	10	131890384	10_131890384	-3.82e-05	0.0033096	0.109589	0.887186	132	10_132
Hein	3D	Convexhull (vhist15)	2019 SAM maize panel	Midflowering	wet	1	271319421	1_271319421	4.65e-05	0.0156778	0.320205	0.232184	272	1_272
Hein	3D	Convexhull (vhist15)	2019 SAM maize panel	Midflowering	wet	2	4347218	2_4347218	-9.87e-05	3.29e-05	0.128425	2.87389	5	2_5
Hein	3D	Convexhull (vhist15)	2019 SAM maize panel	Midflowering	wet	2	183919923	2_183919923	-0.000113379	0.00627876	0.0547945	0	184	2_184
Hein	3D	Convexhull (vhist15)	2019 SAM maize panel	Midflowering	wet	3	114352201	3_114352201	4.24e-05	0.0280705	0.489726	1.07811	115	3_115
Hein	3D	Convexhull (vhist15)	2019 SAM maize panel	Midflowering	wet	4	152947236	4_152947236	-4.41e-05	0.00627876	0.440068	0.95634	153	4_153
Hein	3D	Convexhull (vhist15)	2019 SAM maize panel	Midflowering	wet	4	234406759	4_234406759	-9.22e-05	0.00917713	0.10274	2.35432	235	4_235
Hein	3D	Convexhull (vhist15)	2019 SAM maize panel	Midflowering	wet	5	2791103	5_2791103	8.21e-05	0.0164779	0.0616438	8.15081	3	5_3
Hein	3D	Convexhull (vhist15)	2019 SAM maize panel	Midflowering	wet	6	154642901	6_154642901	5.24e-05	0.00627876	0.316781	0.443261	155	6_155
Hein	3D	Convexhull (vhist15)	2019 SAM maize panel	Midflowering	wet	8	174447532	8_174447532	-5.06e-05	0.0164699	0.308219	0.746887	175	8_175
Hein	3D	Convexhull (vhist17)	2019 SAM maize panel	Midflowering	dry	3	205771904	3_205771904	-1.96e-05	0.0203134	0.125418	25.4288	206	3_206
Hein	3D	Convexhull (vhist18)	2019 SAM maize panel	Midflowering	dry	3	205771904	3_205771904	-1.55e-05	0.0175485	0.125418	26.6958	206	3_206
Hein	3D	Convexhull (vhist2)	2019 SAM maize panel	Midflowering	dry	1	55070920	1_55070920	-7.64e-05	0.000342685	0.0618729	0.848912	56	1_56
Hein	3D	Convexhull (vhist2)	2019 SAM maize panel	Midflowering	dry	1	298984525	1_298984525	5.4e-05	0.000460322	0.148829	2.14915	299	1_299
Hein	3D	Convexhull (vhist2)	2019 SAM maize panel	Midflowering	dry	2	21036102	2_21036102	-0.000111747	7.32e-10	0.0551839	5.57435	22	2_22
Hein	3D	Convexhull (vhist2)	2019 SAM maize panel	Midflowering	dry	3	187901756	3_187901756	3.55e-05	0.0147213	0.301003	0.1088	188	3_188
Hein	3D	Convexhull (vhist2)	2019 SAM maize panel	Midflowering	dry	5	59472588	5_59472588	5.65e-05	4.76e-06	0.183946	0.894582	60	5_60
Hein	3D	Convexhull (vhist2)	2019 SAM maize panel	Midflowering	dry	5	82100563	5_82100563	5.49e-05	0.00458587	0.0785953	2.3372	83	5_83
Hein	3D	Convexhull (vhist2)	2019 SAM maize panel	Midflowering	dry	6	15491135	6_15491135	6.84e-05	0.0147213	0.0685619	1.5447	16	6_16
Hein	3D	Convexhull (vhist2)	2019 SAM maize panel	Midflowering	dry	7	139369325	7_139369325	-0.000121171	6.06e-11	0.0551839	7.17277	140	7_140
Hein	3D	Convexhull (vhist2)	2019 SAM maize panel	Midflowering	dry	7	148852700	7_148852700	4.72e-05	0.0181559	0.222408	4.92e-17	149	7_149
Hein	3D	Convexhull (vhist2)	2019 SAM maize panel	Midflowering	dry	7	168005388	7_168005388	-9.32e-05	8.58e-06	0.0719064	7.91154	169	7_169
Hein	3D	Convexhull (vhist2)	2019 SAM maize panel	Midflowering	dry	10	1928849	10_1928849	8.04e-05	0.00545027	0.0434783	0.119815	2	10_2
Hein	3D	Convexhull (vhist2)	2019 SAM maize panel	Midflowering	dry	10	10247860	10_10247860	-5.51e-05	6.88e-06	0.19398	1.59843	11	10_11
Hein	3D	Convexhull (vhist3)	2019 SAM maize panel	Midflowering	dry	1	3664809	1_3664809	-6.84e-05	0.0310357	0.17893	0.183303	4	1_4
Hein	3D	Convexhull (vhist3)	2019 SAM maize panel	Midflowering	wet	1	12140748	1_12140748	6.05e-05	0.00229117	0.0582192	3.8675	13	1_13
Hein	3D	Convexhull (vhist3)	2019 SAM maize panel	Midflowering	wet	1	285814200	1_285814200	3.08e-05	0.00265906	0.363014	0.0585729	286	1_286
Hein	3D	Convexhull (vhist3)	2019 SAM maize panel	Midflowering	dry	1	298984525	1_298984525	0.000106167	4.83e-07	0.148829	6.18357	299	1_299
Hein	3D	Convexhull (vhist3)	2019 SAM maize panel	Midflowering	dry	2	21635356	2_21635356	0.000145106	0.00247663	0.0401338	12.9936	22	2_22
Hein	3D	Convexhull (vhist3)	2019 SAM maize panel	Midflowering	wet	2	207150824	2_207150824	-6.28e-05	4.3e-06	0.0993151	3.55922	208	2_208
Hein	3D	Convexhull (vhist3)	2019 SAM maize panel	Midflowering	wet	3	210582462	3_210582462	-6.78e-05	0.000106205	0.0582192	5.66112	211	3_211
Hein	3D	Convexhull (vhist3)	2019 SAM maize panel	Midflowering	dry	4	19424430	4_19424430	-9.31e-05	0.00162998	0.259197	0.0674044	20	4_20
Hein	3D	Convexhull (vhist3)	2019 SAM maize panel	Midflowering	wet	5	4945474	5_4945474	-2.96e-05	0.00901162	0.275685	0.327896	5	5_5
Hein	3D	Convexhull (vhist3)	2019 SAM maize panel	Midflowering	dry	5	59472588	5_59472588	8.21e-05	0.000377646	0.183946	1.5778	60	5_60
Hein	3D	Convexhull (vhist3)	2019 SAM maize panel	Midflowering	wet	5	144313801	5_144313801	4.52e-05	0.000309985	0.17637	0	145	5_145
Hein	3D	Convexhull (vhist3)	2019 SAM maize panel	Midflowering	wet	5	173387599	5_173387599	-2.4e-05	0.0103055	0.474315	0.180203	174	5_174
Hein	3D	Convexhull (vhist3)	2019 SAM maize panel	Midflowering	wet	5	194256471	5_194256471	5.82e-05	0.0359632	0.0753425	4.98851	195	5_195
Hein	3D	Convexhull (vhist3)	2019 SAM maize panel	Midflowering	wet	6	142819609	6_142819609	-5.21e-05	0.0135833	0.0633562	2.94266	143	6_143
Hein	3D	Convexhull (vhist3)	2019 SAM maize panel	Midflowering	wet	6	156055889	6_156055889	-4.59e-05	0.00265906	0.0873288	0.759487	157	6_157
Hein	3D	Convexhull (vhist3)	2019 SAM maize panel	Midflowering	dry	7	139369325	7_139369325	-0.000140749	0.00063272	0.0551839	11.9495	140	7_140
Hein	3D	Convexhull (vhist3)	2019 SAM maize panel	Midflowering	wet	8	159080648	8_159080648	-7.6e-05	6.91e-06	0.0513699	8.04327	160	8_160
Hein	3D	Convexhull (vhist3)	2019 SAM maize panel	Midflowering	wet	9	153419758	9_153419758	-7e-05	0.000374934	0.0770548	1.5442	154	9_154
Hein	3D	Convexhull (vhist3)	2019 SAM maize panel	Midflowering	wet	10	9538484	10_9538484	-2.78e-05	0.00265906	0.39726	0.0498851	10	10_10
Hein	3D	Convexhull (vhist4)	2019 SAM maize panel	Midflowering	dry	1	12140748	1_12140748	0.000146194	0.0159744	0.0535117	17.7502	13	1_13
Hein	3D	Convexhull (vhist4)	2019 SAM maize panel	Midflowering	wet	1	16436991	1_16436991	5.6e-05	0.00670845	0.0976027	0.318074	17	1_17
Hein	3D	Convexhull (vhist4)	2019 SAM maize panel	Midflowering	dry	1	151356533	1_151356533	-0.000215872	1.77e-05	0.0401338	20.4186	152	1_152
Hein	3D	Convexhull (vhist4)	2019 SAM maize panel	Midflowering	dry	1	231091550	1_231091550	-0.000146667	0.000406666	0.175585	0	232	1_232
Hein	3D	Convexhull (vhist4)	2019 SAM maize panel	Midflowering	wet	2	11418926	2_11418926	-7.14e-05	0.0269719	0.0770548	0.000167235	12	2_12
Hein	3D	Convexhull (vhist4)	2019 SAM maize panel	Midflowering	wet	3	3843885	3_3843885	-6.89e-05	0.00211831	0.0941781	2.62329	4	3_4
Hein	3D	Convexhull (vhist4)	2019 SAM maize panel	Midflowering	wet	3	210582462	3_210582462	-0.000114452	3.52e-07	0.0582192	9.14873	211	3_211
Hein	3D	Convexhull (vhist4)	2019 SAM maize panel	Midflowering	wet	4	32229881	4_32229881	5.5e-05	9.46e-08	0.441781	0.550891	33	4_33
Hein	3D	Convexhull (vhist4)	2019 SAM maize panel	Midflowering	wet	4	153631713	4_153631713	-4e-05	0.000248361	0.450342	0.0901756	154	4_154
Hein	3D	Convexhull (vhist4)	2019 SAM maize panel	Midflowering	dry	5	59472588	5_59472588	0.000100719	0.000210079	0.183946	2.44791	60	5_60
Hein	3D	Convexhull (vhist4)	2019 SAM maize panel	Midflowering	wet	5	175653271	5_175653271	4.19e-05	0.0131414	0.14726	0.309876	176	5_176
Hein	3D	Convexhull (vhist4)	2019 SAM maize panel	Midflowering	wet	7	3562385	7_3562385	-4.69e-05	0.0269719	0.476027	0.25905	4	7_4
Hein	3D	Convexhull (vhist4)	2019 SAM maize panel	Midflowering	dry	7	139369325	7_139369325	-0.000191385	2.31e-05	0.0551839	12.4136	140	7_140
Hein	3D	Convexhull (vhist4)	2019 SAM maize panel	Midflowering	wet	7	173745633	7_173745633	-8.83e-05	0.0295557	0.0582192	1.63e-15	174	7_174
Hein	3D	Convexhull (vhist4)	2019 SAM maize panel	Midflowering	dry	8	11661948	8_11661948	0.000122728	0.000169178	0.0936455	1.18335	12	8_12
Hein	3D	Convexhull (vhist4)	2019 SAM maize panel	Midflowering	wet	8	159080648	8_159080648	-0.000126369	9.46e-08	0.0513699	11.3621	160	8_160
Hein	3D	Convexhull (vhist4)	2019 SAM maize panel	Midflowering	dry	10	34235009	10_34235009	-8.31e-05	0.0252474	0.232441	0.706528	35	10_35
Hein	3D	Convexhull (vhist4)	2019 SAM maize panel	Midflowering	dry	10	118840943	10_118840943	0.000158947	3.67e-06	0.128763	3.30641	119	10_119
Hein	3D	Convexhull (vhist4)	2019 SAM maize panel	Midflowering	wet	10	123108343	10_123108343	7.62e-05	0.0307029	0.0599315	4.11529	124	10_124
Hein	3D	Convexhull (vhist5)	2019 SAM maize panel	Midflowering	dry	1	43765575	1_43765575	0.000137811	5.66e-07	0.12709	14.4575	44	1_44
Hein	3D	Convexhull (vhist5)	2019 SAM maize panel	Midflowering	wet	1	107187866	1_107187866	5.97e-05	0.0409374	0.160959	3.37557	108	1_108
Hein	3D	Convexhull (vhist5)	2019 SAM maize panel	Midflowering	wet	3	210582462	3_210582462	-0.000154692	4.58e-09	0.0582192	24.0185	211	3_211
Hein	3D	Convexhull (vhist5)	2019 SAM maize panel	Midflowering	dry	5	59472588	5_59472588	8.85e-05	0.047613	0.183946	5.46597	60	5_60
Hein	3D	Convexhull (vhist5)	2019 SAM maize panel	Midflowering	wet	8	16423704	8_16423704	-7.59e-05	3.55e-05	0.145548	4.75177	17	8_17
Hein	3D	Convexhull (vhist5)	2019 SAM maize panel	Midflowering	wet	9	62354179	9_62354179	6.21e-05	0.0409374	0.121575	2.18633	63	9_63
Hein	3D	Convexhull (vhist6)	2019 SAM maize panel	Midflowering	wet	2	178134113	2_178134113	-5.02e-05	0.0451743	0.434932	1.17403	179	2_179
Hein	3D	Convexhull (vhist6)	2019 SAM maize panel	Midflowering	wet	2	220670751	2_220670751	7.91e-05	0.00594887	0.181507	0	221	2_221
Hein	3D	Convexhull (vhist6)	2019 SAM maize panel	Midflowering	wet	3	210582462	3_210582462	-0.000110381	0.00594887	0.0582192	10.2106	211	3_211
Hein	3D	Convexhull (vhist6)	2019 SAM maize panel	Midflowering	wet	4	239003973	4_239003973	8.94e-05	0.00837707	0.0667808	5.68709	240	4_240
Hein	3D	Convexhull (vhist6)	2019 SAM maize panel	Midflowering	wet	6	122967012	6_122967012	-0.000121373	0.0402377	0.0650685	1.28254	123	6_123
Hein	3D	Convexhull (vhist6)	2019 SAM maize panel	Midflowering	wet	8	8016735	8_8016735	-5.31e-05	0.0451743	0.309932	1.01975	9	8_9
Hein	3D	Convexhull (vhist6)	2019 SAM maize panel	Midflowering	wet	9	25267939	9_25267939	8.26e-05	0.00594887	0.0924658	3.7391	26	9_26
Hein	3D	Convexhull (vhist6)	2019 SAM maize panel	Midflowering	wet	10	142331936	10_142331936	-0.000102991	0.0291009	0.0873288	8.79865	143	10_143
Hein	3D	Convexhull (vhist7)	2019 SAM maize panel	Midflowering	wet	2	1289379	2_1289379	9.87e-05	0.0394325	0.0565068	0.70187	2	2_2
Hein	3D	Convexhull (vhist7)	2019 SAM maize panel	Midflowering	wet	2	142380518	2_142380518	5.32e-05	0.00423613	0.143836	0.500986	143	2_143
Hein	3D	Convexhull (vhist7)	2019 SAM maize panel	Midflowering	wet	2	178134113	2_178134113	-5.69e-05	2.53e-05	0.434932	0.885606	179	2_179
Hein	3D	Convexhull (vhist7)	2019 SAM maize panel	Midflowering	wet	2	188063798	2_188063798	7.22e-05	0.00149844	0.0719178	0	189	2_189
Hein	3D	Convexhull (vhist7)	2019 SAM maize panel	Midflowering	wet	2	213341870	2_213341870	5.63e-05	0.00125928	0.402397	0.155563	214	2_214
Hein	3D	Convexhull (vhist7)	2019 SAM maize panel	Midflowering	wet	2	220670751	2_220670751	6.04e-05	0.0453993	0.181507	0.18986	221	2_221
Hein	3D	Convexhull (vhist7)	2019 SAM maize panel	Midflowering	wet	3	124666411	3_124666411	0.000106573	0.00149844	0.0496575	0.409118	125	3_125
Hein	3D	Convexhull (vhist7)	2019 SAM maize panel	Midflowering	wet	4	239003973	4_239003973	6.91e-05	0.0348741	0.0667808	3.8952	240	4_240
Hein	3D	Convexhull (vhist7)	2019 SAM maize panel	Midflowering	wet	5	174284843	5_174284843	8.71e-05	0.00561142	0.0667808	4.92412	175	5_175
Hein	3D	Convexhull (vhist7)	2019 SAM maize panel	Midflowering	wet	5	203652201	5_203652201	4.3e-05	0.00149844	0.339041	0.438516	204	5_204
Hein	3D	Convexhull (vhist7)	2019 SAM maize panel	Midflowering	wet	6	158473571	6_158473571	-6.72e-05	0.0453993	0.167808	3.8217	159	6_159
Hein	3D	Convexhull (vhist7)	2019 SAM maize panel	Midflowering	wet	7	152440228	7_152440228	6.49e-05	0.00149844	0.111301	1.38414	153	7_153
Hein	3D	Convexhull (vhist7)	2019 SAM maize panel	Midflowering	wet	8	15986557	8_15986557	-9.81e-05	0.000118584	0.118151	1.88635	16	8_16
Hein	3D	Convexhull (vhist9)	2019 SAM maize panel	Midflowering	dry	1	91359992	1_91359992	4.24e-05	5.92e-05	0.09699	8.18696	92	1_92
Hein	3D	Convexhull (vhist9)	2019 SAM maize panel	Midflowering	dry	9	16717927	9_16717927	-1.91e-05	0.00673856	0.448161	0.362457	17	9_17
Hein	3D	Convexhull (vhist9)	2019 SAM maize panel	Midflowering	dry	10	11723192	10_11723192	-3.29e-05	5.92e-05	0.214047	6.03249	12	10_12
Hein	3D	Density S2	2019 SAM maize panel	Midflowering	dry	2	47087630	2_47087630	-0.00199533	0.00263363	0.446488	1.47061	48	2_48
Hein	3D	Density S2	2019 SAM maize panel	Midflowering	dry	4	5376204	4_5376204	-0.00251523	0.00356916	0.214047	0.820994	6	4_6
Hein	3D	Density S2	2019 SAM maize panel	Midflowering	dry	6	3587763	6_3587763	0.00470284	7.05e-05	0.0735786	4.70132	4	6_4
Hein	3D	Density S2	2019 SAM maize panel	Midflowering	dry	6	142828336	6_142828336	0.00307732	0.00179224	0.145485	2.06117	143	6_143
Hein	3D	Density S2	2019 SAM maize panel	Midflowering	dry	8	156721487	8_156721487	0.00251427	0.0164982	0.227425	0.206117	157	8_157
Hein	3D	Density S2	2019 SAM maize panel	Midflowering	dry	10	141509459	10_141509459	0.0033322	5.69e-05	0.331104	1.79484	142	10_142
Hein	3D	Density S5	2019 SAM maize panel	Midflowering	dry	1	197056725	1_197056725	0.000314748	0.00703376	0.138796	3.51638	198	1_198
Hein	3D	Density S5	2019 SAM maize panel	Midflowering	dry	2	17859042	2_17859042	0.000357469	0.0224251	0.192308	1.33704	18	2_18
Hein	3D	Density S5	2019 SAM maize panel	Midflowering	dry	3	148280324	3_148280324	0.000314619	1.03e-08	0.277592	2.49417	149	3_149
Hein	3D	Density S5	2019 SAM maize panel	Midflowering	dry	5	198304127	5_198304127	-0.000267685	0.00112028	0.130435	2.86217	199	5_199
Hein	3D	Density S5	2019 SAM maize panel	Midflowering	dry	6	3592279	6_3592279	0.000425172	3.17e-06	0.0702341	13.275	4	6_4
Hein	3D	Density S6	2019 SAM maize panel	Midflowering	wet	1	3736132	1_3736132	2.02e-05	0.017799	0.135274	0	4	1_4
Hein	3D	Density S6	2019 SAM maize panel	Midflowering	wet	1	85990278	1_85990278	3.93e-05	2.76e-07	0.0702055	6.81101	86	1_86
Hein	3D	Density S6	2019 SAM maize panel	Midflowering	dry	1	171491837	1_171491837	-4.04e-05	0.0166577	0.0802676	1.52709	172	1_172
Hein	3D	Density S6	2019 SAM maize panel	Midflowering	wet	2	6151753	2_6151753	-2.62e-05	0.0246978	0.133562	0.0270816	7	2_7
Hein	3D	Density S6	2019 SAM maize panel	Midflowering	wet	2	196383782	2_196383782	-2.78e-05	5.94e-06	0.234589	3.57477	197	2_197
Hein	3D	Density S6	2019 SAM maize panel	Midflowering	dry	3	148280324	3_148280324	2.29e-05	0.000892693	0.277592	1.98984	149	3_149
Hein	3D	Density S6	2019 SAM maize panel	Midflowering	wet	3	217841675	3_217841675	2.89e-05	0.007567	0.0599315	1.96341	218	3_218
Hein	3D	Density S6	2019 SAM maize panel	Midflowering	dry	4	2484583	4_2484583	-5.79e-05	0.000133128	0.0668896	6.91818	3	4_3
Hein	3D	Density S6	2019 SAM maize panel	Midflowering	dry	6	3587763	6_3587763	-3.42e-05	0.0424788	0.0735786	5.57619	4	6_4
Hein	3D	Density S6	2019 SAM maize panel	Midflowering	dry	7	10560778	7_10560778	4.51e-05	0.000139519	0.0585284	3.64419	11	7_11
Hein	3D	Density S6	2019 SAM maize panel	Midflowering	wet	7	170570087	7_170570087	-2.35e-05	0.0114423	0.0839041	3.14146	171	7_171
Hein	3D	Density S6	2019 SAM maize panel	Midflowering	wet	9	140781577	9_140781577	-1.32e-05	0.0182142	0.44863	0.529444	141	9_141
Hein	3D	Density S6	2019 SAM maize panel	Midflowering	dry	10	95212373	10_95212373	3.49e-05	0.0424788	0.0936455	0.114416	96	10_96
Hein	3D	Density S6	2019 SAM maize panel	Midflowering	wet	10	140487303	10_140487303	2.6e-05	0.000688168	0.148973	0	141	10_141
Hein	3D	Density S6	2019 SAM maize panel	Midflowering	wet	10	141282239	10_141282239	-2.23e-05	0.000688168	0.14726	1.74676	142	10_142
Hein	3D	Density S6	2019 SAM maize panel	Midflowering	dry	10	141509459	10_141509459	-2.9e-05	0.000139519	0.331104	2.32534	142	10_142
Hein	3D	Density T2	2019 SAM maize panel	Midflowering	dry	1	12099509	1_12099509	-0.00192794	0.00507396	0.188963	3.21401	13	1_13
Hein	3D	Density T2	2019 SAM maize panel	Midflowering	dry	6	142828336	6_142828336	0.00237078	0.000841806	0.145485	1.9949	143	6_143
Hein	3D	Density T2	2019 SAM maize panel	Midflowering	dry	7	165020905	7_165020905	-0.00368208	0.000114146	0.0869565	4.85796	166	7_166
Hein	3D	Density T2	2019 SAM maize panel	Midflowering	dry	8	10393750	8_10393750	-0.00258773	0.0313557	0.207358	0.559681	11	8_11
Hein	3D	Density T2	2019 SAM maize panel	Midflowering	dry	9	133694818	9_133694818	-0.00319277	0.00145857	0.143813	3.10318	134	9_134
Hein	3D	Density T2	2019 SAM maize panel	Midflowering	dry	10	141509459	10_141509459	0.00193664	0.00805478	0.331104	1.58484	142	10_142
Hein	3D	Density T3	2019 SAM maize panel	Midflowering	dry	8	159922041	8_159922041	0.00130538	0.0424867	0.421405	2.43295	160	8_160
Hein	3D	Density T3	2019 SAM maize panel	Midflowering	dry	8	169016683	8_169016683	-0.00105826	0.0424867	0.371237	4.20848	170	8_170
Hein	3D	Density T3	2019 SAM maize panel	Midflowering	dry	8	169016686	8_169016686	-0.00105826	0.0424867	0.371237	4.20848	170	8_170
Hein	3D	Density T3	2019 SAM maize panel	Midflowering	dry	8	169016718	8_169016718	-0.00110465	0.0424867	0.371237	4.25829	170	8_170
Hein	3D	Density T5	2019 SAM maize panel	Midflowering	dry	3	156797642	3_156797642	-0.000236275	0.0282565	0.147157	3.97649	157	3_157
Hein	3D	Density T5	2019 SAM maize panel	Midflowering	dry	6	160625409	6_160625409	0.000374371	7.38e-05	0.132107	5.34628	161	6_161
Hein	3D	Density T5	2019 SAM maize panel	Midflowering	dry	7	8066900	7_8066900	-0.000370524	0.0282565	0.0785953	0.878099	9	7_9
Hein	3D	Density T5	2019 SAM maize panel	Midflowering	dry	8	168941186	8_168941186	-0.000386037	0.00260598	0.0819398	6.50141	169	8_169
Hein	3D	Density T5	2019 SAM maize panel	Midflowering	dry	10	141509459	10_141509459	-0.000289505	0.00176359	0.331104	2.24891	142	10_142
Hein	3D	Density T6	2019 SAM maize panel	Midflowering	wet	1	200499070	1_200499070	-2.86e-05	0.0159406	0.0976027	1.97785	201	1_201
Hein	3D	Density T6	2019 SAM maize panel	Midflowering	dry	1	236089382	1_236089382	2.34e-05	0.00572993	0.311037	0.460786	237	1_237
Hein	3D	Density T6	2019 SAM maize panel	Midflowering	dry	2	145838049	2_145838049	-3.96e-05	0.00406356	0.0602007	5.15893	146	2_146
Hein	3D	Density T6	2019 SAM maize panel	Midflowering	wet	2	196383782	2_196383782	-2.46e-05	0.000301939	0.234589	4.27585	197	2_197
Hein	3D	Density T6	2019 SAM maize panel	Midflowering	dry	2	200421432	2_200421432	-3.18e-05	0.00932031	0.162207	1.02358	201	2_201
Hein	3D	Density T6	2019 SAM maize panel	Midflowering	dry	2	203256766	2_203256766	4.56e-05	0.00365815	0.0785953	5.62792	204	2_204
Hein	3D	Density T6	2019 SAM maize panel	Midflowering	wet	5	24157808	5_24157808	-2.98e-05	0.000301939	0.0547945	12.8275	25	5_25
Hein	3D	Density T6	2019 SAM maize panel	Midflowering	wet	5	208172358	5_208172358	3.3e-05	0.000301939	0.0702055	3.39875	209	5_209
Hein	3D	Density T6	2019 SAM maize panel	Midflowering	wet	6	75127833	6_75127833	2.26e-05	8.29e-06	0.438356	0.585462	76	6_76
Hein	3D	Density T6	2019 SAM maize panel	Midflowering	dry	6	146378468	6_146378468	-2.7e-05	0.000696834	0.401338	1.68838	147	6_147
Hein	3D	Density T6	2019 SAM maize panel	Midflowering	dry	7	165032984	7_165032984	3.58e-05	0.0173088	0.0652174	4.98306	166	7_166
Hein	3D	Density T6	2019 SAM maize panel	Midflowering	dry	8	152970549	8_152970549	-2.84e-05	0.00284067	0.143813	1.09393	153	8_153
Hein	3D	FractalDimensionT	2019 SAM maize panel	Midflowering	dry	2	84450284	2_84450284	-0.00788116	0.00225005	0.304348	5.48679	85	2_85
Hein	3D	MaxR	2019 SAM maize panel	Midflowering	wet	1	24461327	1_24461327	-9.02199	0.0282902	0.232877	0.948363	25	1_25
Hein	3D	MaxR	2019 SAM maize panel	Midflowering	wet	1	179990272	1_179990272	11.2797	0.0215849	0.169521	3.76762	180	1_180
Hein	3D	MaxR	2019 SAM maize panel	Midflowering	wet	5	13738360	5_13738360	8.14753	0.0215752	0.316781	2.02427	14	5_14
Hein	3D	MaxR	2019 SAM maize panel	Midflowering	wet	8	17663485	8_17663485	-8.04187	0.0282902	0.248288	1.98571	18	8_18
Hein	3D	MaxR	2019 SAM maize panel	Midflowering	wet	10	137674709	10_137674709	-10.4796	2.07e-06	0.488014	1.44568	138	10_138
Hein	3D	MedR	2019 SAM maize panel	Midflowering	dry	1	71607382	1_71607382	6.29255	6.04e-08	0.183946	0.781164	72	1_72
Hein	3D	MedR	2019 SAM maize panel	Midflowering	dry	2	14716587	2_14716587	2.84115	0.0191512	0.317726	1.93327	15	2_15
Hein	3D	MedR	2019 SAM maize panel	Midflowering	dry	2	231360283	2_231360283	-5.86051	0.0225096	0.0618729	1.72147	232	2_232
Hein	3D	MedR	2019 SAM maize panel	Midflowering	dry	3	11631453	3_11631453	-4.30057	0.000524676	0.117057	0.220119	12	3_12
Hein	3D	MedR	2019 SAM maize panel	Midflowering	dry	3	224128543	3_224128543	8.40861	4.08e-07	0.0434783	6.21305	225	3_225
Hein	3D	MedR	2019 SAM maize panel	Midflowering	dry	4	239478119	4_239478119	2.80288	0.00534922	0.496656	1.13063	240	4_240
Hein	3D	MedR	2019 SAM maize panel	Midflowering	dry	5	51669729	5_51669729	3.88146	0.0480424	0.0986622	3.63448	52	5_52
Hein	3D	MedR	2019 SAM maize panel	Midflowering	dry	6	110808648	6_110808648	-6.93946	4.08e-07	0.207358	6.0347	111	6_111
Hein	3D	MedR	2019 SAM maize panel	Midflowering	dry	7	76299852	7_76299852	5.49577	0.000524676	0.0869565	0	77	7_77
Hein	3D	MedR	2019 SAM maize panel	Midflowering	dry	10	135175281	10_135175281	-2.98398	0.0132044	0.317726	0.453122	136	10_136
Hein	3D	NEnergy	2019 SAM maize panel	Midflowering	wet	1	209653269	1_209653269	0.00209476	0.000655343	0.0719178	18.5427	210	1_210
Hein	3D	NEnergy	2019 SAM maize panel	Midflowering	wet	2	9086345	2_9086345	-0.00170411	0.0277588	0.0428082	0.91525	10	2_10
Hein	3D	NEnergy	2019 SAM maize panel	Midflowering	wet	2	217011595	2_217011595	-0.00143438	0.0277588	0.0616438	4.68323	218	2_218
Hein	3D	NEnergy	2019 SAM maize panel	Midflowering	wet	5	15449230	5_15449230	0.000689424	0.0277588	0.47089	0	16	5_16
Hein	3D	NEnergy	2019 SAM maize panel	Midflowering	wet	5	166329803	5_166329803	-0.0014995	0.00594833	0.0702055	5.53905	167	5_167
Hein	3D	NEnergy	2019 SAM maize panel	Midflowering	wet	7	170570015	7_170570015	-0.00155864	2.69e-05	0.133562	4.03542	171	7_171
Hein	3D	NEnergy	2019 SAM maize panel	Midflowering	wet	8	65981801	8_65981801	0.0014285	0.000974202	0.0958904	2.63283	66	8_66
Hein	3D	NEntropy	2019 SAM maize panel	Midflowering	wet	1	206505913	1_206505913	0.0138363	0.0242125	0.226027	1.3597	207	1_207
Hein	3D	NEntropy	2019 SAM maize panel	Midflowering	wet	3	166450172	3_166450172	-0.0113822	0.0138869	0.422945	1.91156	167	3_167
Hein	3D	NEntropy	2019 SAM maize panel	Midflowering	wet	6	154887754	6_154887754	-0.012073	0.0242125	0.462329	1.89876	155	6_155
Hein	3D	NEntropy	2019 SAM maize panel	Midflowering	wet	7	132081183	7_132081183	0.0295145	0.00260187	0.0821918	15.8007	133	7_133
Hein	3D	NEntropy	2019 SAM maize panel	Midflowering	wet	7	170570015	7_170570015	0.0253457	1.2e-06	0.133562	5.12664	171	7_171
Hein	3D	NKurtosis	2019 SAM maize panel	Midflowering	wet	2	10654140	2_10654140	-0.143642	0.000846909	0.0547945	7.38737	11	2_11
Hein	3D	NKurtosis	2019 SAM maize panel	Midflowering	dry	4	175726287	4_175726287	0.0633991	0.038012	0.0668896	15.2472	176	4_176
Hein	3D	NKurtosis	2019 SAM maize panel	Midflowering	wet	7	132081183	7_132081183	-0.129203	0.0010237	0.0821918	14.3736	133	7_133
Hein	3D	NKurtosis	2019 SAM maize panel	Midflowering	wet	7	170570015	7_170570015	-0.106957	1.63e-05	0.133562	7.74772	171	7_171
Hein	3D	NKurtosis	2019 SAM maize panel	Midflowering	wet	8	171783326	8_171783326	0.121665	9.07e-06	0.106164	7.01751	172	8_172
Hein	PC	2D_PC1	2019 SAM maize panel	Midflowering	dry	2	3410671	2_3410671	0.566797	0.0109248	0.282609	1.21268	4	2_4
Hein	PC	2D_PC1	2019 SAM maize panel	Midflowering	dry	3	148280324	3_148280324	-0.648339	6.81e-05	0.277592	2.29585	149	3_149
Hein	PC	2D_PC1	2019 SAM maize panel	Midflowering	dry	5	59726191	5_59726191	0.504362	0.00821753	0.374582	1.62303	60	5_60
Hein	PC	2D_PC1	2019 SAM maize panel	Midflowering	dry	9	116955944	9_116955944	1.54003	1.16e-08	0.090301	5.6318	117	9_117
Hein	PC	2D_PC1	2019 SAM maize panel	Midflowering	dry	2	215017273	2_215017273	-0.582704	0.0109248	0.16388	0.523985	216	2_216
Hein	PC	2D_PC1	2019 SAM maize panel	Midflowering	dry	10	141509534	10_141509534	0.537447	0.0235878	0.392977	0.633012	142	10_142
Hein	PC	3D_PC2	2019 SAM maize panel	Midflowering	wet	5	11695306	5_11695306	1.03185	0.00318148	0.114726	1.24473	12	5_12
Hein	PC	3D_PC2	2019 SAM maize panel	Midflowering	wet	5	24157808	5_24157808	1.39929	0.0185317	0.0547945	7.60189	25	5_25
Hein	PC	3D_PC2	2019 SAM maize panel	Midflowering	wet	5	203309049	5_203309049	0.952665	5.17e-06	0.296233	1.25452	204	5_204
Hein	PC	3D_PC2	2019 SAM maize panel	Midflowering	wet	6	132266121	6_132266121	1.15698	0.0314114	0.0719178	1.24579	133	6_133
Hein	PC	3D_PC2	2019 SAM maize panel	Midflowering	wet	6	160625409	6_160625409	-1.26756	5.17e-06	0.135274	1.88131	161	6_161
Hein	PC	3D_PC2	2019 SAM maize panel	Midflowering	wet	7	174291756	7_174291756	-0.97451	5.17e-06	0.282534	0.20945	175	7_175
Hein	PC	3D_PC2	2019 SAM maize panel	Midflowering	wet	8	66557264	8_66557264	-1.56137	0.000379217	0.148973	0.236899	67	8_67
Hein	PC	3D_PC2	2019 SAM maize panel	Midflowering	wet	2	196383782	2_196383782	1.0474	0.0137985	0.234589	1.91251	197	2_197
Hein	PC	3D_PC2	2019 SAM maize panel	Midflowering	wet	4	63282696	4_63282696	1.02359	0.00770784	0.196918	0.236827	64	4_64
Hein	Physical	RPF	2019 SAM maize panel	Midflowering	dry	1	184632834	1_184632834	-4.22214	4.94e-08	0.272575	0.578036	185	1_185
Hein	Physical	RPF	2019 SAM maize panel	Midflowering	wet	2	108956745	2_108956745	-3.60203	0.0308473	0.231164	7.60568	109	2_109
Hein	Physical	RPF	2019 SAM maize panel	Midflowering	dry	2	177650947	2_177650947	3.85553	0.0100922	0.0702341	2.28436	178	2_178
Hein	Physical	RPF	2019 SAM maize panel	Midflowering	dry	2	209119895	2_209119895	-3.82765	0.00100832	0.107023	2.48099	210	2_210
Hein	Physical	RPF	2019 SAM maize panel	Midflowering	wet	3	207079245	3_207079245	7.13977	0.0458386	0.0582192	22.4256	208	3_208
Hein	Physical	RPF	2019 SAM maize panel	Midflowering	dry	3	224167607	3_224167607	2.38885	0.00100832	0.453177	1.62892	225	3_225
Hein	Physical	RPF	2019 SAM maize panel	Midflowering	wet	4	5240306	4_5240306	-4.06471	9.74e-06	0.308219	6.28577	6	4_6
Hein	Physical	RPF	2019 SAM maize panel	Midflowering	dry	4	23166593	4_23166593	-1.82303	0.0165008	0.287625	0	24	4_24
Hein	Physical	RPF	2019 SAM maize panel	Midflowering	wet	4	234884769	4_234884769	-4.17344	0.000250119	0.291096	1.60566	235	4_235
Hein	Physical	RPF	2019 SAM maize panel	Midflowering	dry	5	59472588	5_59472588	-2.76789	0.00100832	0.183946	1.15102	60	5_60
Hein	Physical	RPF	2019 SAM maize panel	Midflowering	dry	5	170814746	5_170814746	2.22553	0.00539113	0.257525	0.120581	171	5_171
Hein	Physical	RPF	2019 SAM maize panel	Midflowering	wet	6	88908042	6_88908042	-5.2267	3.87e-06	0.243151	6.66656	89	6_89
Hein	Physical	RPF	2019 SAM maize panel	Midflowering	dry	7	922818	7_922818	-3.80677	0.00539113	0.117057	0.937839	1	7_1
Hein	Physical	RPF	2019 SAM maize panel	Midflowering	dry	7	165912298	7_165912298	-1.839	0.00522474	0.4699	1.30854	166	7_166
Hein	Physical	RPF	2019 SAM maize panel	Midflowering	wet	8	172486991	8_172486991	-3.58998	0.000188985	0.429795	6.88886	173	8_173
Hein	Physical	RPF	2019 SAM maize panel	Midflowering	wet	9	8660926	9_8660926	4.63943	2.4e-05	0.195205	9.38567	9	9_9
Hein	Physical	RPF	2019 SAM maize panel	Midflowering	wet	9	20476910	9_20476910	4.60686	0.00695357	0.34589	0.368327	21	9_21
Hein	Physical	RPF	2019 SAM maize panel	Midflowering	wet	10	131105983	10_131105983	-4.79278	0.0503648	0.186644	14.9297	132	10_132
Hein	3D	Solidity	2019 SAM maize panel	Midflowering	dry	1	17022142	1_17022142	-0.00327553	0.0152712	0.0752508	1.98017	18	1_18
Hein	3D	Solidity	2019 SAM maize panel	Midflowering	wet	1	85990278	1_85990278	0.00233371	0.00262619	0.0702055	3.26417	86	1_86
Hein	3D	Solidity	2019 SAM maize panel	Midflowering	wet	2	196383782	2_196383782	-0.00149184	0.00954861	0.234589	2.36988	197	2_197
Hein	3D	Solidity	2019 SAM maize panel	Midflowering	dry	2	212798758	2_212798758	0.00246999	0.0173969	0.138796	0.165233	213	2_213
Hein	3D	Solidity	2019 SAM maize panel	Midflowering	wet	3	4545866	3_4545866	0.00104428	0.0176176	0.368151	0.60812	5	3_5
Hein	3D	Solidity	2019 SAM maize panel	Midflowering	dry	3	156797642	3_156797642	-0.00194229	0.0152712	0.147157	2.45227	157	3_157
Hein	3D	Solidity	2019 SAM maize panel	Midflowering	dry	4	2484583	4_2484583	-0.00507079	1.13e-06	0.0668896	4.57669	3	4_3
Hein	3D	Solidity	2019 SAM maize panel	Midflowering	wet	5	24157808	5_24157808	-0.00187341	0.00954861	0.0547945	5.63405	25	5_25
Hein	3D	Solidity	2019 SAM maize panel	Midflowering	dry	5	175729413	5_175729413	0.00174251	0.0173969	0.272575	1.46874	176	5_176
Hein	3D	Solidity	2019 SAM maize panel	Midflowering	wet	5	208172358	5_208172358	0.00214284	0.00262619	0.0702055	1.76847	209	5_209
Hein	3D	Solidity	2019 SAM maize panel	Midflowering	dry	6	3587763	6_3587763	-0.00294451	0.00657709	0.0735786	4.06525	4	6_4
Hein	3D	Solidity	2019 SAM maize panel	Midflowering	wet	7	13616468	7_13616468	-0.00177514	0.00686631	0.148973	0.590234	14	7_14
Hein	3D	Solidity	2019 SAM maize panel	Midflowering	wet	7	121255977	7_121255977	-0.00124334	0.0254123	0.196918	1.23189	122	7_122
Hein	3D	Solidity	2019 SAM maize panel	Midflowering	dry	7	132078929	7_132078929	0.00275833	6.46e-05	0.135452	1.90149	133	7_133
Hein	3D	Solidity	2019 SAM maize panel	Midflowering	dry	9	2275740	9_2275740	-0.00303607	0.00595869	0.0785953	1.07533	3	9_3
Hein	3D	Solidity	2019 SAM maize panel	Midflowering	wet	9	95742305	9_95742305	-0.00250748	0.00848163	0.0650685	2.52638	96	9_96
Hein	3D	Solidity	2019 SAM maize panel	Midflowering	wet	9	121587041	9_121587041	-0.00253156	0.00954861	0.0376712	6.84135	122	9_122
Hein	3D	Solidity	2019 SAM maize panel	Midflowering	wet	10	5898111	10_5898111	-0.00243679	0.0176176	0.0702055	9.36773	6	10_6
Hein	3D	Solidity	2019 SAM maize panel	Midflowering	dry	10	141509459	10_141509459	-0.00261298	9.73e-06	0.331104	2.24245	142	10_142
Hein	3D	Volume	2019 SAM maize panel	Midflowering	dry	3	124922108	3_124922108	-166165	0.00122582	0.468227	5.70162	125	3_125
Hein	3D	Volume	2019 SAM maize panel	Midflowering	dry	7	153729643	7_153729643	-329086	4.93e-08	0.140468	5.99529	154	7_154
Hein	3D	Volume	2019 SAM maize panel	Midflowering	dry	9	116955944	9_116955944	370288	0.00890164	0.090301	7.51916	117	9_117
[truncated: 22 more rows]

## Sheet: Table S7
Supplemental Table S7. Multivariate GWAS trait loadings by phenotyping method and irrigation treatment in the 2019 SAM maize diversity panel.
[truncated: 128 more rows]
